# Supplementary material for: PI(18:1/18:1) is a SCD1-derived lipokine that limits stress signaling
Source: Nat Commun. 2022 May 27;13:2982. doi: 10.1038/s41467-022-30374-9 (PMC9142606; doi:10.1038/s41467-022-30374-9)
Supplement: Supplementary file 4 — Supplementary Data 1 [file 41467_2022_30374_MOESM4_ESM.xlsx]

## Sheet: Stress proteomics
Description	Accession	Sum PEP Score	Coverage [%]	# Peptides	# PSMs	# Unique Peptides	Coverage [%] (by Search Engine): Sequest HT	# Peptides (by Search Engine): Sequest HT	Entrez Gene ID	Gene Symbol	DMSO 1	DMSO 2	DMSO 3	VAL 1	VAL 2	VAL 3	MCA 1	MCA 2	MCA 3	CAY 1	CAY 2	CAY 3	CAY + 18:1 PI 1	CAY + 18:1 PI 2	CAY + 18:1 PI 3	CAY + 16:0 PI 1	CAY + 16:0 PI 2	CAY + 16:0 PI 3	DMSO [Average]	Abundances (by Bio. Rep.): DMSO,1	Abundances (by Bio. Rep.): DMSO,2	Abundances (by Bio. Rep.): DMSO,3	Abundances (by Bio. Rep.): VAL,1	Abundances (by Bio. Rep.): VAL,2	Abundances (by Bio. Rep.): VAL,3	Abundances (by Bio. Rep.): MCA,1	Abundances (by Bio. Rep.): MCA,2	Abundances (by Bio. Rep.): MCA,3	Abundances (by Bio. Rep.): CAY,1	Abundances (by Bio. Rep.): CAY,2	Abundances (by Bio. Rep.): CAY,3	Abundances (by Bio. Rep.): 18 1 PI CAY,1	Abundances (by Bio. Rep.): 18 1 PI CAY,2	Abundances (by Bio. Rep.): 18 1 PI CAY,3	Abundances (by Bio. Rep.): 16 0 PI CAY,1	Abundances (by Bio. Rep.): 16 0 PI CAY,2	Abundances (by Bio. Rep.): 16 0 PI CAY,3
Plectin OS=Mus musculus OX=10090 GN=Plec PE=1 SV=3	Q9QXS1	5272.47	75	439	12462	434	75	439	18810	Plec	96.7225	103.04	100.238	63.6939	75.9548	80.5907	78.6238	54.1383	67.325	68.2357	49.7884	77.8966	81.9842	91.337	83.7714	79.8387	74.3697	70.1835	7.81213e+10	7.55609e+10	8.0496e+10	7.83069e+10	4.97585e+10	5.93369e+10	6.29585e+10	6.14219e+10	4.22935e+10	5.25951e+10	5.33066e+10	3.88954e+10	6.08538e+10	6.40471e+10	7.13536e+10	6.54433e+10	6.2371e+10	5.80986e+10	5.48283e+10
Myosin-9 OS=Mus musculus OX=10090 GN=Myh9 PE=1 SV=4	Q8VDD5	3947.21	77	242	8792	204	77	242	17886	Myh9	102.672	97.0983	100.229	78.5315	97.8721	104.636	114.547	71.8987	100.366	84.2996	52.7657	99.2939	82.2315	94.1669	96.0762	85.2599	81.8042	83.0964	4.64229e+10	4.76633e+10	4.50758e+10	4.65294e+10	3.64565e+10	4.5435e+10	4.85749e+10	5.31759e+10	3.33774e+10	4.65929e+10	3.91343e+10	2.44953e+10	4.60951e+10	3.81742e+10	4.37149e+10	4.46013e+10	3.95801e+10	3.79758e+10	3.85757e+10
Fibronectin OS=Mus musculus OX=10090 GN=Fn1 PE=1 SV=4	P11276	2317.44	66	137	4412	137	66	137	14268	Fn1	91.4327	108.469	100.098	34.9295	41.7241	55.0153	257.251	204.085	262.123	134.166	139.596	154.879	130.322	158.73	163.18	136.484	140.825	179.596	1.67482e+10	1.53134e+10	1.81667e+10	1.67647e+10	5.85008e+09	6.98804e+09	9.21408e+09	4.3085e+10	3.41806e+10	4.3901e+10	2.24705e+10	2.33799e+10	2.59395e+10	21826643231	2.65845e+10	2.73297e+10	2.28587e+10	2.35858e+10	3.00791e+10
Filamin-A OS=Mus musculus OX=10090 GN=Flna PE=1 SV=5	Q8BTM8	2170.61	59	147	3911	141	59	147	192176	Flna	95.6064	98.7494	105.644	71.4619	98.8936	103.252	104.088	74.7957	92.9912	109.668	87.5822	126.45	102.335	121.118	122.328	105.767	105.133	115.027	1.86242e+10	1.78059e+10	1.83913e+10	1.96754e+10	1.33092e+10	1.84181e+10	1.92298e+10	1.93856e+10	1.39301e+10	1.73189e+10	2.04248e+10	1.63115e+10	2.35504e+10	19059137677	2.25572e+10	2.27826e+10	1.96983e+10	1.95802e+10	2.14229e+10
Vimentin OS=Mus musculus OX=10090 GN=Vim PE=1 SV=3	P20152	1896.63	98	89	8083	80	98	89	22352	Vim	91.996	106.272	101.732	82.3805	94.0573	115.385	65.9777	70.0056	93.3732	94.3161	109.799	100.187	81.3485	94.4234	88.062	82.2875	83.7973	97.8666	2.54887e+11	2.34486e+11	2.70874e+11	2.59301e+11	2.09977e+11	2.3974e+11	2.941e+11	1.68169e+11	1.78435e+11	2.37996e+11	2.404e+11	2.79863e+11	2.55362e+11	2.07347e+11	2.40673e+11	2.24459e+11	2.0974e+11	2.13588e+11	2.49449e+11
Spectrin alpha chain, non-erythrocytic 1 OS=Mus musculus OX=10090 GN=Sptan1 PE=1 SV=4	P16546	1802.28	65	153	2389	153	65	153	20740	Spna2; Sptan1	96.4393	96.9524	106.608	33.8961	46.5575	44.5151	42.9249	24.7429	31.8778	68.0148	57.7129	72.2921	69.6651	73.356	68.4981	62.9302	62.5625	68.2434	4.68764e+09	4.52073e+09	4.54477e+09	4.99741e+09	1.58893e+09	2.18245e+09	2.08671e+09	2.01216e+09	1.15986e+09	1.49432e+09	3.18829e+09	2.70537e+09	3.38879e+09	3265644382	3.43866e+09	3.21094e+09	2.94994e+09	2.9327e+09	3.199e+09
Pyruvate kinase PKM OS=Mus musculus OX=10090 GN=Pkm PE=1 SV=4	P52480	1752.67	92	76	4578	76	92	76	18746	Pkm	102.504	100.4	97.096	67.161	72.7984	71.3353	94.4119	70.3666	78.2216	98.1947	86.5963	86.5972	98.7558	100.394	90.6355	99.6588	94.4164	85.195	9.29794e+10	9.53077e+10	9.33513e+10	9.02793e+10	6.24459e+10	6.76875e+10	6.63271e+10	8.77836e+10	6.54265e+10	7.273e+10	9.13009e+10	8.05167e+10	8.05176e+10	91822608787	9.33461e+10	8.42723e+10	9.26621e+10	8.77878e+10	7.92138e+10
Prolow-density lipoprotein receptor-related protein 1 OS=Mus musculus OX=10090 GN=Lrp1 PE=1 SV=1	Q91ZX7	1734.29	45	155	2049	155	45	155	16971	Lrp1	98.1432	106.426	95.4311	39.7737	50.2659	48.6083	50.7773	33.1551	36.8012	52.0467	38.3091	51.547	64.7527	73.6221	65.432	54.0293	49.3998	52.1411	7.04235e+09	6.91158e+09	7.49487e+09	6.72059e+09	2.801e+09	3.5399e+09	3.42316e+09	3.57591e+09	2.33489e+09	2.59166e+09	3.66531e+09	2.69786e+09	3.63012e+09	4.56011e+09	5.18472e+09	4.60795e+09	3.80493e+09	3.4789e+09	3.67196e+09
Cytoplasmic dynein 1 heavy chain 1 OS=Mus musculus OX=10090 GN=Dync1h1 PE=1 SV=2	Q9JHU4	1727.25	44	181	2673	181	44	181	13424	Dync1h1	98.8034	97.1931	104.004	69.8258	102.635	105.177	133.231	96.7681	112.353	82.1636	90.1541	112.977	88.0193	134.481	125.122	97.5494	102.321	102.798	4.6066e+09	4.55147e+09	4.47729e+09	4.79102e+09	3.2166e+09	4.72799e+09	4.84507e+09	6.1374e+09	4.45772e+09	5.17566e+09	3.78495e+09	4.15304e+09	5.20438e+09	4054692792	6.195e+09	5.76388e+09	4.49371e+09	4.71351e+09	4.7355e+09
Spectrin beta chain, non-erythrocytic 1 OS=Mus musculus OX=10090 GN=Sptbn1 PE=1 SV=2	Q62261	1656.39	64	142	2469	142	64	142	20742	Spnb2; Sptbn1	99.2448	101.028	99.7272	27.0256	32.7957	35.1076	34.7313	19.7149	23.8116	54.516	42.5777	62.6002	65.5943	71.5215	68.0505	58.3853	53.531	54.2597	7.04758e+09	6.99436e+09	7.12004e+09	7.02836e+09	1.90465e+09	2.31131e+09	2.47424e+09	2.44772e+09	1.38942e+09	1.67814e+09	3.84206e+09	3.0007e+09	4.4118e+09	4622810734	5.04053e+09	4.79592e+09	4.11475e+09	3.77264e+09	3.824e+09
Filamin-B OS=Mus musculus OX=10090 GN=Flnb PE=1 SV=3	Q80X90	1641.83	63	143	3096	137	63	143	286940	Flnb	99.8043	96.4923	103.703	84.8537	117.687	100.664	101.817	76.6314	79.0219	115.571	84.4736	108.457	118.501	132.009	119.745	103.592	107.023	116.323	1.04334e+10	1.0413e+10	1.00674e+10	1.08198e+10	8.85311e+09	1.22788e+10	1.05027e+10	1.06229e+10	7.99524e+09	8.24464e+09	1.20579e+10	8.81345e+09	1.13157e+10	12363629798	1.3773e+10	1.24934e+10	1.08082e+10	1.11661e+10	1.21364e+10
Actin, cytoplasmic 1 OS=Mus musculus OX=10090 GN=Actb PE=1 SV=1	P60710	1590.03	86	49	6085	3	86	49	11461	Actb	91.0525	109.659	99.2885	80.648	84.6184	80.9978	62.9745	42.4602	42.6531	5.69546	14.2348	6.90042	66.8893	9.7729	71.6751	85.3752	82.4713	95.4127	1.15482e+10	1.05149e+10	1.26637e+10	1.14661e+10	9.31341e+09	9.77193e+09	9.35381e+09	7.27244e+09	4.9034e+09	4.92568e+09	6.57724e+08	1.64386e+09	7.96876e+08	7724524034	1.1286e+09	8.2772e+09	9.85932e+09	9.52397e+09	1.10185e+10
Heat shock protein HSP 90-beta OS=Mus musculus OX=10090 GN=Hsp90ab1 PE=1 SV=3	P11499	1586.17	75	87	4554	61	75	87	15516	Hsp90ab1	107.476	97.1314	95.3931	85.7019	105.204	116.159	100.407	61.7873	86.5903	102.007	73.8022	112.112	97.1713	96.463	101.002	107.765	93.0676	93.0397	4.69113e+10	5.04181e+10	4.55656e+10	4.47501e+10	4.02038e+10	4.93527e+10	5.44916e+10	4.71023e+10	2.89852e+10	4.06206e+10	4.78529e+10	3.46215e+10	5.2593e+10	4.55843e+10	4.5252e+10	4.73813e+10	5.0554e+10	4.36592e+10	4.36461e+10
Actin, cytoplasmic 2 OS=Mus musculus OX=10090 GN=Actg1 PE=1 SV=1	P63260	1581.33	86	48	6089	2	86	48	11465	Actg1	90.1448	102.066	107.789	76.621	96.1675	96.2433	60.2995	56.6369	63.1812	95.1188	42.7079	46.4802	90.6646	58.8646	52.078	109.501	94.2233	116.26	5.63546e+09	5.08008e+09	5.7519e+09	6.07441e+09	4.31795e+09	5.41948e+09	5.42375e+09	3.39815e+09	3.19175e+09	3.56055e+09	5.36038e+09	2.40679e+09	2.61937e+09	5.10937e+09	3.31729e+09	2.93484e+09	6.1709e+09	5.30992e+09	6.55178e+09
Heat shock cognate 71 kDa protein OS=Mus musculus OX=10090 GN=Hspa8 PE=1 SV=1	P63017	1530.2	81	69	4641	55	81	69	15481	Hspa8	101.18	97.6735	101.146	90.8163	103.719	126.679	90.1262	76.366	96.1397	94.9907	115.636	118.684	86.1011	102.04	106.502	109.714	104.772	122.509	5.16178e+10	5.2227e+10	5.04169e+10	5.22094e+10	4.68773e+10	5.35375e+10	6.53889e+10	4.65211e+10	3.94184e+10	4.96251e+10	4.9032e+10	5.96887e+10	6.12623e+10	4.44435e+10	5.26708e+10	5.49741e+10	5.66319e+10	5.40807e+10	6.32365e+10
60 kDa heat shock protein, mitochondrial OS=Mus musculus OX=10090 GN=Hspd1 PE=1 SV=1	P63038	1500.87	88	72	4299	72	88	72	15510	Hspd1	98.4434	100.712	100.845	69.1609	75.7529	79.976	75.5883	62.8651	76.471	99.7908	139.647	124.948	96.4525	120.081	122.049	121.078	117.12	133.886	4.01747e+10	3.95493e+10	4.04606e+10	4.05142e+10	2.77852e+10	3.04335e+10	3.21302e+10	3.03674e+10	2.52559e+10	3.0722e+10	4.00907e+10	5.61028e+10	5.01977e+10	38749530487	4.82422e+10	4.9033e+10	4.86427e+10	4.70527e+10	5.37884e+10
Heat shock protein HSP 90-alpha OS=Mus musculus OX=10090 GN=Hsp90aa1 PE=1 SV=4	P07901	1470.81	69	80	3677	56	69	80	15519	Hsp90aa1	104.238	95.8061	99.9554	102.206	133.309	134.987	135.369	85.217	105.935	118.952	94.0668	126.237	113.137	113.37	115.471	121.804	103.723	109.152	1.68187e+10	1.75315e+10	1.61133e+10	1.68112e+10	1.71898e+10	2.24208e+10	2.2703e+10	2.27673e+10	1.43324e+10	1.78168e+10	2.00062e+10	1.58208e+10	2.12314e+10	19028178598	1.90673e+10	1.94207e+10	2.04858e+10	1.74449e+10	1.83579e+10
Alpha-actinin-4 OS=Mus musculus OX=10090 GN=Actn4 PE=1 SV=1	P57780	1470.16	81	97	3025	68	81	97	60595	Actn4	98.1407	96.1147	105.745	82.2861	92.7943	89.1491	101.702	127.11	102.979	104.734	76.4973	112.987	130.805	122.737	120.606	127.207	122.39	104.036	8.64115e+09	8.48049e+09	8.30542e+09	9.13755e+09	7.11047e+09	8.01849e+09	7.70351e+09	8.78822e+09	1.09838e+10	8.89854e+09	9.05022e+09	6.61025e+09	9.76341e+09	1.13031e+10	1.06059e+10	1.04217e+10	1.09922e+10	1.05759e+10	8.98993e+09
Myoferlin OS=Mus musculus OX=10090 GN=Myof PE=1 SV=2	Q69ZN7	1396.02	61	129	2485	129	61	129	226101	Myof	94.7965	98.5335	106.67	53.392	69.8229	74.5249	84.1754	50.1594	66.652	69.544	48.118	95.9555	98.3408	110.956	115.48	110.531	152.45	111.295	7.73136e+09	7.32906e+09	7.61798e+09	8.24704e+09	4.12793e+09	5.39826e+09	5.76178e+09	6.5079e+09	3.878e+09	5.15311e+09	5.37669e+09	3.72018e+09	7.41866e+09	7603081543	8.5784e+09	8.92815e+09	8.54554e+09	1.17865e+10	8.60465e+09
Talin-1 OS=Mus musculus OX=10090 GN=Tln1 PE=1 SV=2	P26039	1384.26	58	123	2288	114	58	123	21894	Tln1	98.847	99.0281	102.125	50.3534	63.8301	66.7215	67.9387	46.4088	62.3176	49.6384	50.7171	61.246	58.3483	69.0801	63.2481	69.6417	62.6865	66.8022	4.80484e+09	4.74944e+09	4.75814e+09	4.90693e+09	2.4194e+09	3.06693e+09	3.20586e+09	3.26434e+09	2.22987e+09	2.99426e+09	2.38504e+09	2.43688e+09	2.94277e+09	2803540895	3.31919e+09	3.03897e+09	3.34617e+09	3.01198e+09	3.20974e+09
Prelamin-A/C OS=Mus musculus OX=10090 GN=Lmna PE=1 SV=2	P48678	1320.48	81	88	3614	87	81	88	16905	Lmna	95.7905	105.762	98.4478	108.095	128.013	122.822	106.094	85.5266	117.597	105.52	110.453	108.12	89.7443	92.0677	98.276	80.5039	81.547	104.97	3.82236e+10	3.66146e+10	4.04259e+10	3.76303e+10	4.13177e+10	4.89311e+10	4.69469e+10	4.05531e+10	3.26913e+10	4.495e+10	4.03337e+10	4.22192e+10	4.13273e+10	34303488070	3.51916e+10	3.75646e+10	3.07715e+10	3.11702e+10	4.01235e+10
Alpha-actinin-1 OS=Mus musculus OX=10090 GN=Actn1 PE=1 SV=1	Q7TPR4	1293.45	80	83	2624	54	80	83	109711	Actn1	97.5851	93.3534	109.062	65.4047	87.891	108.625	79.723	45.9641	64.393	120.569	80.4407	158.812	119.501	130.916	142.065	105.596	113.642	112.938	6.03948e+09	5.89363e+09	5.63806e+09	6.58675e+09	3.9501e+09	5.30816e+09	6.56041e+09	4.81486e+09	2.776e+09	3.88901e+09	7.28173e+09	4.8582e+09	9.59145e+09	7217227779	7.90666e+09	8.57999e+09	6.37747e+09	6.86337e+09	6.82089e+09
Alpha-enolase OS=Mus musculus OX=10090 GN=Eno1 PE=1 SV=3	P17182	1290.37	97	65	3928	56	97	65	13806; 433182	Eno1; Gm5506; Eno1b	80.6302	86.9919	132.378	49.0577	69.3561	74.274	84.8997	71.9348	93.0579	87.0949	71.5327	106.838	83.419	108.29	107.113	80.9466	102.438	104.312	4.86096e+10	3.9194e+10	4.22864e+10	6.43484e+10	2.38467e+10	3.37137e+10	3.61043e+10	4.12694e+10	3.49672e+10	4.5235e+10	4.23365e+10	3.47717e+10	5.19335e+10	40549608868	5.26393e+10	5.20671e+10	3.93478e+10	4.97947e+10	5.07056e+10
Endoplasmic reticulum chaperone BiP OS=Mus musculus OX=10090 GN=Hspa5 PE=1 SV=3	P20029	1284.8	75	69	3991	67	75	69	14828	Hspa5	92.4864	104.883	102.631	163.445	197.846	286.084	332.261	252.993	394.691	184.571	229.678	260.731	124.894	162.126	209.891	171.823	204.253	283.452	3.11286e+10	2.87897e+10	3.26486e+10	3.19474e+10	5.08782e+10	6.15867e+10	8.90539e+10	1.03428e+11	7.87533e+10	1.22862e+11	5.74545e+10	7.14954e+10	8.11618e+10	3.88778e+10	5.04676e+10	6.53361e+10	5.34862e+10	6.3581e+10	8.82347e+10
Ras GTPase-activating-like protein IQGAP1 OS=Mus musculus OX=10090 GN=Iqgap1 PE=1 SV=2	Q9JKF1	1275.11	58	102	2260	102	58	102	29875	Iqgap1	88.4732	103.831	107.695	65.3983	86.4841	99.7856	75.625	56.3765	74.4821	62.3421	41.6863	77.3156	66.7089	77.1347	78.2759	100.234	92.2824	90.8452	9.35516e+09	8.27681e+09	9.71358e+09	1.00751e+10	6.11812e+09	8.09072e+09	9.3351e+09	7.07484e+09	5.27411e+09	6.96792e+09	5.8322e+09	3.89982e+09	7.233e+09	6240723662	7.21607e+09	7.32284e+09	9.37706e+09	8.63317e+09	8.49871e+09
Nuclear mitotic apparatus protein 1 OS=Mus musculus OX=10090 GN=Numa1 PE=1 SV=1	E9Q7G0	1270.02	63	106	1779	106	63	106	101706	Numa1	98.9314	96.0217	105.047	45.179	61.4479	62.7581	34.1732	23.8973	34.1077	66.506	57.7069	80.5242	72.8279	71.3471	79.9185	66.3088	60.5228	62.3383	2.34875e+09	2.32365e+09	2.25531e+09	2.46729e+09	1.06114e+09	1.44326e+09	1.47403e+09	8.02644e+08	5.61287e+08	8.01105e+08	1.56206e+09	1.35539e+09	1.89132e+09	1710546856	1.67577e+09	1.87709e+09	1.55743e+09	1.42153e+09	1.46417e+09
Nucleoprotein TPR OS=Mus musculus OX=10090 GN=Tpr PE=1 SV=1	F6ZDS4	1253.93	53	109	1800	109	53	109	108989	Tpr	95.5507	105.71	98.7391	114.639	147.993	163.675	89.9622	85.717	96.5911	95.0578	110.792	113.614	86.5443	95.9535	97.018	94.817	95.9401	116.905	1.77504e+09	1.69606e+09	1.8764e+09	1.75266e+09	2.03489e+09	2.62693e+09	2.9053e+09	1.59686e+09	1.52151e+09	1.71453e+09	1.68731e+09	1.9666e+09	2.01669e+09	1536193422	1.70321e+09	1.72211e+09	1.68304e+09	1.70297e+09	2.07511e+09
Elongation factor 2 OS=Mus musculus OX=10090 GN=Eef2 PE=1 SV=2	P58252	1241.77	74	76	3582	75	74	76	13629	Eef2	103.103	97.5698	99.3271	85.5294	104.092	110.057	89.4679	63.4345	72.4177	98.4077	76.2562	104.076	103.202	100.797	113.631	115.436	96.1996	100.856	4.93659e+10	5.08978e+10	4.81663e+10	4.90337e+10	4.22224e+10	5.13862e+10	5.43308e+10	4.41667e+10	3.13151e+10	3.57497e+10	4.85799e+10	3.76446e+10	5.13779e+10	50946463055	4.97592e+10	5.60949e+10	5.69862e+10	4.74898e+10	4.97886e+10
Fatty acid synthase OS=Mus musculus OX=10090 GN=Fasn PE=1 SV=2	P19096	1220.33	48	113	2171	113	48	113	14104	Fasn	99.1237	96.9129	103.963	48.2057	68.5175	77.9275	121.324	83.9159	116.89	83.3166	60.7175	96.3601	111.817	135.794	123.341	93.0806	89.4537	91.6029	6.95938e+09	6.89839e+09	6.74454e+09	7.23521e+09	3.35482e+09	4.76839e+09	5.42327e+09	8.44338e+09	5.84002e+09	8.13483e+09	5.79832e+09	4.22556e+09	6.70606e+09	7.7818e+09	9.45042e+09	8.58378e+09	6.47783e+09	6.22543e+09	6.375e+09
Ribosome-binding protein 1 OS=Mus musculus OX=10090 GN=Rrbp1 PE=1 SV=2	Q99PL5	1209.25	46	80	2223	80	46	80	81910	Rrbp1	99.5956	102.351	98.0536	61.0764	63.7781	79.2635	79.4366	50.0947	75.9573	43.2022	44.7029	57.1522	78.9506	79.3606	74.7219	70.3501	57.3935	64.1867	5.63484e+09	5.61205e+09	5.76731e+09	5.52516e+09	3.44156e+09	3.59379e+09	4.46637e+09	4.47612e+09	2.82275e+09	4.28007e+09	2.43438e+09	2.51894e+09	3.22044e+09	4.44874e+09	4.47184e+09	4.21046e+09	3.96412e+09	3.23403e+09	3.61682e+09
Proliferation marker protein Ki-67 OS=Mus musculus OX=10090 GN=Mki67 PE=1 SV=1	E9PVX6	1202.98	56	130	985	130	56	130	17345	Mki67	100.103	106.728	93.1686	15.4607	12.0247	10.1056	5.83559	2.72739	2.44614	45.9668	31.5477	36.3981	46.2825	37.4243	33.2787	26.4837	26.1759	27.4162	2.06059e+09	2.06272e+09	2.19922e+09	1.91982e+09	3.18582e+08	2.47779e+08	2.08234e+08	1.20247e+08	5.62002e+07	5.04049e+07	9.47186e+08	6.50067e+08	7.50014e+08	953690422	7.7116e+08	6.85737e+08	5.4572e+08	5.39377e+08	5.64934e+08
Collagen alpha-1(III) chain OS=Mus musculus OX=10090 GN=Col3a1 PE=1 SV=4	P08121	1161.57	71	75	871	74	71	75	12825	Col3a1	70.118	104.415	125.467	#VALUE!	#VALUE!	#VALUE!	1.60572	2.38817	2.00107	21.0545	19.556	17.523	17.1297	11.2663	12.91	18.0026	18.01	22.4155	2.2597e+09	1.58445e+09	2.35946e+09	2.83519e+09				3.62845e+07	5.39655e+07	4.52182e+07	4.75769e+08	4.41907e+08	3.95967e+08	387078935	2.54585e+08	2.91727e+08	4.06804e+08	4.06972e+08	5.06523e+08
Glyceraldehyde-3-phosphate dehydrogenase OS=Mus musculus OX=10090 GN=Gapdh PE=1 SV=2	P16858	1136.44	85	41	4565	41	85	41	14433; 100042025; 100042746	Gapdh; Gm20899; LOC100042025; Gapdh-ps15; Gm12033	86.068	95.4542	118.478	62.0876	87.5447	84.0455	79.9342	67.6017	82.4438	94.8156	81.3484	106.059	91.2985	107.413	105.802	85.4964	93.1255	99.3223	8.56786e+10	7.37418e+10	8.17838e+10	1.0151e+11	5.31957e+10	7.5007e+10	7.2009e+10	6.84865e+10	5.79202e+10	7.06366e+10	8.12366e+10	6.96981e+10	9.08701e+10	78223250818	9.20296e+10	9.06492e+10	7.32521e+10	7.97886e+10	8.50979e+10
Heat shock 70 kDa protein 4 OS=Mus musculus OX=10090 GN=Hspa4 PE=1 SV=1	Q61316	1084.83	84	72	1731	69	84	72	15525	Hspa4	93.7201	98.409	107.871	65.0489	100.848	99.4492	88.9804	57.9118	79.8845	87.8095	90.9722	106.09	106.401	135.248	123.753	101.767	115.767	127.476	4.70945e+09	4.4137e+09	4.63452e+09	5.08013e+09	3.06345e+09	4.74937e+09	4.68351e+09	4.19049e+09	2.72733e+09	3.76212e+09	4.13534e+09	4.28429e+09	4.99623e+09	5010894550	6.36943e+09	5.82809e+09	4.79268e+09	5.45199e+09	6.00343e+09
Actin, alpha cardiac muscle 1 OS=Mus musculus OX=10090 GN=Actc1 PE=1 SV=1	P68033	1083.68	77	37	3622	2	77	37	11464	Actc1	97.8088	106.558	95.6331	95.8313	28.722	121.309	77.7651	56.3913	43.7189	83.3936	71.7617	110.878	0.16332	2.18397	4.60285	105.328	79.6829	58.1703	1.68068e+10	1.64385e+10	1.7909e+10	1.60728e+10	1.61062e+10	4.82724e+09	2.03882e+10	1.30698e+10	9.47756e+09	7.34773e+09	1.40158e+10	1.20608e+10	1.8635e+10	27448869	3.67054e+08	7.73591e+08	1.77022e+10	1.33921e+10	9.77655e+09
Tubulin beta-5 chain OS=Mus musculus OX=10090 GN=Tubb5 PE=1 SV=1	P99024	1083.61	87	46	3897	9	87	46	22154	Tubb5	103.638	99.633	96.7295	65.4371	77.1142	94.2146	72.046	53.7362	64.1892	82.8417	90.1757	114.509	82.4749	97.6739	106.645	87.1655	83.7695	91.6493	1.8673e+10	1.93523e+10	1.86045e+10	1.80623e+10	1.22191e+10	1.43996e+10	1.75927e+10	1.34532e+10	1.00342e+10	1.19861e+10	1.54691e+10	1.68385e+10	2.13823e+10	15400575674	1.82387e+10	1.99138e+10	1.62764e+10	1.56423e+10	1.71137e+10
Tubulin beta-4B chain OS=Mus musculus OX=10090 GN=Tubb4b PE=1 SV=1	P68372	1072.48	87	45	3709	3	87	45	227613	Tubb4b	114.91	116.603	68.4863	35.9518	47.7382	55.0308	42.0538	34.2174	46.4949	79.0175	83.2077	87.4141	78.7618	61.2604	88.5491	37.4903	21.4516	27.4097	1.44528e+09	1.66077e+09	1.68525e+09	9.89818e+08	5.19604e+08	6.89951e+08	7.95348e+08	6.07794e+08	4.94537e+08	6.71981e+08	1.14202e+09	1.20258e+09	1.26338e+09	1138328240	8.85383e+08	1.27978e+09	5.4184e+08	3.10036e+08	3.96147e+08
Phosphoglycerate kinase 1 OS=Mus musculus OX=10090 GN=Pgk1 PE=1 SV=4	P09411	1060.57	100	58	2884	54	100	58	18655	Pgk1	94.2593	106.843	98.8973	73.4131	91.1037	82.8526	91.5255	90.7742	103.41	108.175	107.122	100.406	99.1673	110.876	104.748	98.8938	98.5265	99.2858	3.55634e+10	3.35218e+10	3.79971e+10	3.51712e+10	2.61082e+10	3.23995e+10	2.94652e+10	3.25495e+10	3.22823e+10	3.6776e+10	3.84705e+10	3.80961e+10	3.57079e+10	35267212436	3.94314e+10	3.72519e+10	3.517e+10	3.50393e+10	3.53093e+10
Fructose-bisphosphate aldolase A OS=Mus musculus OX=10090 GN=Aldoa PE=1 SV=2	P05064	1052.62	95	46	2841	46	95	46	11674	Aldoa	93.6466	102.468	103.886	69.4382	73.3643	79.6195	91.5504	76.4601	93.3636	65.4093	80.2969	78.5182	64.4753	83.5324	79.9731	78.1672	79.7236	84.2059	4.89743e+10	4.58627e+10	5.01828e+10	5.08772e+10	3.40068e+10	3.59296e+10	3.89931e+10	4.48361e+10	3.74457e+10	4.57241e+10	3.20337e+10	3.93248e+10	3.84537e+10	3.15763e+10	4.09094e+10	3.91662e+10	3.82818e+10	3.9044e+10	4.12392e+10
Gelsolin OS=Mus musculus OX=10090 GN=Gsn PE=1 SV=3	P13020	1045.23	65	56	2019	33	65	56	227753	Gsn	80.361	105.044	114.595	39.6152	52.6	52.5531	43.2959	39.0244	47.4492	61.1091	66.0032	59.0278	68.3327	70.3008	73.3445	58.0405	57.9491	73.7047	1.08954e+10	8.75563e+09	1.14449e+10	1.24856e+10	4.31623e+09	5.73097e+09	5.72585e+09	4.71725e+09	4.25185e+09	5.16976e+09	6.65807e+09	7.1913e+09	6.43129e+09	7445104146	7.65953e+09	7.99115e+09	6.32372e+09	6.31377e+09	8.0304e+09
Heat shock protein 105 kDa OS=Mus musculus OX=10090 GN=Hsph1 PE=1 SV=2	Q61699	1030.77	71	74	1823	71	71	74	15505	Hsph1	98.907	97.1839	103.909	56.7334	67.7602	69.2275	71.6373	57.3274	66.4677	115.993	114.444	117.497	104.642	115.663	106.155	94.4473	98.3548	101.946	5.5744e+09	5.51347e+09	5.41742e+09	5.79231e+09	3.16255e+09	3.77722e+09	3.85902e+09	3.99335e+09	3.19566e+09	3.70518e+09	6.46593e+09	6.37959e+09	6.54975e+09	5833151075	6.4475e+09	5.91753e+09	5.26487e+09	5.48269e+09	5.68289e+09
Endoplasmin OS=Mus musculus OX=10090 GN=Hsp90b1 PE=1 SV=2	P08113	992.717	63	65	2445	63	63	65	22027	Hsp90b1	96.0532	97.4944	106.452	69.6232	77.3417	101.618	116.385	88.1773	121.204	84.6627	98.8288	110.437	84.2426	97.1958	102.58	107.275	112.251	122.729	1.90489e+10	1.82971e+10	1.85716e+10	2.0278e+10	1.32624e+10	1.47327e+10	1.93571e+10	2.21701e+10	1.67968e+10	2.3088e+10	1.61273e+10	1.88258e+10	2.1037e+10	16047265781	1.85147e+10	1.95404e+10	2.04347e+10	2.13827e+10	2.33785e+10
Bifunctional glutamate/proline--tRNA ligase OS=Mus musculus OX=10090 GN=Eprs PE=1 SV=4	Q8CGC7	966.965	64	93	1900	93	64	93	107508	Eprs	97.9511	99.3134	102.735	78.4721	102.584	117.687	110.546	66.2963	84.2462	77.1887	54.0844	94.0713	96.4396	112.831	112.403	92.9286	89.1068	91.0025	4.04863e+09	3.96567e+09	4.02083e+09	4.15938e+09	3.17704e+09	4.15322e+09	4.76471e+09	4.47559e+09	2.68409e+09	3.41082e+09	3.12508e+09	2.18968e+09	3.8086e+09	3904476754	4.56811e+09	4.55079e+09	3.76233e+09	3.6076e+09	3.68435e+09
Actin, aortic smooth muscle OS=Mus musculus OX=10090 GN=Acta2 PE=1 SV=1	P62737	965.388	77	36	2942	2	77	36	11475	Acta2	#VALUE!	#VALUE!	#VALUE!	#VALUE!	#VALUE!	#VALUE!	#VALUE!	#VALUE!	#VALUE!	#VALUE!	#VALUE!	#VALUE!	#VALUE!	#VALUE!	#VALUE!	#VALUE!	#VALUE!	#VALUE!	#DIV/0!
Transitional endoplasmic reticulum ATPase OS=Mus musculus OX=10090 GN=Vcp PE=1 SV=4	Q01853	960.902	74	69	2125	68	74	69	269523	Vcp	96.3599	101.822	101.818	64.6985	84.8821	96.5173	87.9061	69.7482	92.0385	92.2238	102.673	111.193	101.049	117.54	115.849	95.4057	98.7989	112.341	8.93143e+09	8.60632e+09	9.09419e+09	9.09379e+09	5.7785e+09	7.58119e+09	8.62038e+09	7.85127e+09	6.22952e+09	8.22036e+09	8.23691e+09	9.1702e+09	9.93113e+09	9025126913	1.0498e+10	1.0347e+10	8.52109e+09	8.82416e+09	1.00337e+10
Nucleolin OS=Mus musculus OX=10090 GN=Ncl PE=1 SV=2	P09405	960.297	59	58	2287	58	59	58	17975	Ncl	105.422	96.3498	98.228	115.186	151.672	149.003	124.518	86.4902	139.733	151.744	120.803	167.623	117.949	113.207	150.507	125.033	127.893	167.413	1.9145e+10	2.01831e+10	1.84462e+10	1.88057e+10	2.20523e+10	2.90377e+10	2.85267e+10	2.3839e+10	1.65585e+10	2.67519e+10	2.90514e+10	2.31277e+10	3.20914e+10	22581348106	2.16734e+10	2.88145e+10	2.39376e+10	2.44851e+10	3.20513e+10
Clathrin heavy chain 1 OS=Mus musculus OX=10090 GN=Cltc PE=1 SV=3	Q68FD5	953.46	49	84	1798	84	49	84	67300	Cltc	97.6497	97.0684	105.282	48.747	70.4451	68.3349	102.067	59.6097	77.2903	59.3511	46.1281	87.9791	75.3408	95.4176	107.403	92.7225	89.9429	87.8064	4.90691e+09	4.79158e+09	4.76306e+09	5.16609e+09	2.39197e+09	3.45668e+09	3.35313e+09	5.00832e+09	2.925e+09	3.79256e+09	2.91231e+09	2.26347e+09	4.31705e+09	3696905827	4.68205e+09	5.27014e+09	4.54981e+09	4.41341e+09	4.30858e+09
Stress-70 protein, mitochondrial OS=Mus musculus OX=10090 GN=Hspa9 PE=1 SV=3	P38647	947.885	81	60	1983	60	81	60	15526	Hspa9	95.3812	99.1736	105.445	73.8283	100.775	102.901	82.6032	68.9045	84.5834	114.398	128.457	137.11	107.882	119.271	138.242	112.739	119.816	152.028	1.63854e+10	1.56286e+10	1.625e+10	1.72777e+10	1.20971e+10	1.65124e+10	1.68608e+10	1.35349e+10	1.12903e+10	1.38594e+10	1.87446e+10	2.10482e+10	2.24661e+10	17676982191	1.95431e+10	2.26516e+10	1.84728e+10	1.96324e+10	2.49105e+10
Protein disulfide-isomerase A3 OS=Mus musculus OX=10090 GN=Pdia3 PE=1 SV=2	P27773	933.014	77	54	2553	54	77	54	14827	Pdia3	94.7558	102.401	102.844	86.6959	96.1931	111.977	130.255	100.82	145.576	89.7838	113.786	120.862	88.0912	102.135	114.126	82.8105	86.8182	129.991	3.27819e+10	3.10627e+10	3.35688e+10	3.37141e+10	2.84206e+10	3.15339e+10	3.67081e+10	4.27001e+10	3.30506e+10	4.77225e+10	2.94328e+10	3.73013e+10	3.96207e+10	28877971546	3.34817e+10	3.74127e+10	2.71468e+10	2.84607e+10	4.26135e+10
Stress-induced-phosphoprotein 1 OS=Mus musculus OX=10090 GN=Stip1 PE=1 SV=1	Q60864	924.54	75	61	2002	61	75	61	20867	Stip1	94.1137	95.106	110.78	129.664	193.846	164.511	160.249	125.349	149.955	144.325	139.955	139.437	83.8511	99.1587	110.553	82.2929	108.978	160.354	7.69601e+09	7.243e+09	7.31937e+09	8.52566e+09	9.97896e+09	1.49184e+10	1.26608e+10	1.23328e+10	9.6469e+09	1.15405e+10	1.11073e+10	1.07709e+10	1.0731e+10	6.45319e+09	7.63126e+09	8.50818e+09	6.33326e+09	8.38697e+09	1.23409e+10
Collagen alpha-1(I) chain OS=Mus musculus OX=10090 GN=Col1a1 PE=1 SV=4	P11087	904.966	75	74	939	73	75	74	12842	Col1a1	98.1107	104.702	97.1877	7.68643	8.10329	9.45206	22.3319	16.9219	20.6229	38.4777	40.5585	41.0765	45.7073	41.7632	44.2835	41.9342	30.5104	44.4551	2.95188e+09	2.89611e+09	3.09066e+09	2.86886e+09	2.26894e+08	2.39199e+08	2.79013e+08	6.59211e+08	4.99514e+08	6.08762e+08	1.13582e+09	1.19724e+09	1.21253e+09	1349224665	1.2328e+09	1.30719e+09	1.23785e+09	9.0063e+08	1.31226e+09
Tubulin alpha-1A chain OS=Mus musculus OX=10090 GN=Tuba1a PE=1 SV=1	P68369	896.065	79	47	2545	3	79	47	22142	Tuba1a	#VALUE!	#VALUE!	#VALUE!	#VALUE!	#VALUE!	#VALUE!	#VALUE!	#VALUE!	#VALUE!	#VALUE!	#VALUE!	#VALUE!	#VALUE!	#VALUE!	#VALUE!	#VALUE!	#VALUE!	#VALUE!	#DIV/0!
Peptidyl-prolyl cis-trans isomerase FKBP4 OS=Mus musculus OX=10090 GN=Fkbp4 PE=1 SV=5	P30416	894.892	86	55	1558	55	86	55	14228	Fkbp4	97.8709	100.695	101.434	97.6531	125.256	128.087	64.6764	60.8745	80.5563	115.44	130.733	108.891	103.533	107.086	108.659	143.11	129.562	143.51	3.38019e+09	3.30823e+09	3.40368e+09	3.42867e+09	3.30087e+09	4.2339e+09	4.32958e+09	2.18619e+09	2.05768e+09	2.72296e+09	3.9021e+09	4.41903e+09	3.68074e+09	3499602069	3.6197e+09	3.67288e+09	4.8374e+09	4.37946e+09	4.85093e+09
Tubulin beta-2A chain OS=Mus musculus OX=10090 GN=Tubb2a PE=1 SV=1	Q7TMM9	885.064	78	40	3122	8	78	40	22151	Tubb2a	97.6452	104.481	97.8736	62.8963	74.5193	94.8847	53.3639	49.5561	55.0291	65.7491	77.1065	108.566	76.5185	92.2914	108.066	80.701	88.6497	92.7864	8.03734e+09	7.84808e+09	8.39751e+09	7.86644e+09	5.05519e+09	5.98937e+09	7.62621e+09	4.28904e+09	3.98299e+09	4.42287e+09	5.28448e+09	6.19732e+09	8.72585e+09	6150053578	7.41778e+09	8.68562e+09	6.48622e+09	7.12508e+09	7.45756e+09
Heterogeneous nuclear ribonucleoprotein U OS=Mus musculus OX=10090 GN=Hnrnpu PE=1 SV=1	Q8VEK3	869.842	61	55	1911	54	61	55	51810	Hnrnpu	91.8616	104.436	103.703	56.3538	69.4118	77.3915	72.0494	54.0598	67.3138	85.1911	70.6741	95.3588	100.09	103.788	105.511	102.533	95.5757	99.6783	1.4422e+10	1.32483e+10	1.50618e+10	1.4956e+10	8.12735e+09	1.00106e+10	1.11614e+10	1.0391e+10	7.79652e+09	9.70801e+09	1.22863e+10	1.01926e+10	1.37527e+10	14434986629	1.49683e+10	1.52168e+10	1.47873e+10	1.37839e+10	1.43756e+10
182 kDa tankyrase-1-binding protein OS=Mus musculus OX=10090 GN=Tnks1bp1 PE=1 SV=2	P58871	865.904	64	75	1419	75	64	75	228140	Tnks1bp1	89.2059	110.922	99.8726	65.4293	73.366	78.0451	64.2038	63.1505	68.0807	83.1102	93.54	80.0714	77.0957	81.7008	73.9768	74.2507	73.3535	86.9593	2.71814e+09	2.42474e+09	3.015e+09	2.71468e+09	1.77846e+09	1.99419e+09	2.12138e+09	1.74515e+09	1.71652e+09	1.85053e+09	2.25905e+09	2.54255e+09	2.17645e+09	2.09557e+09	2.22074e+09	2.01079e+09	2.01824e+09	1.99385e+09	2.36368e+09
Ribonuclease inhibitor OS=Mus musculus OX=10090 GN=Rnh1 PE=1 SV=1	Q91VI7	857.347	80	43	1475	43	80	43	107702	Rnh1	94.4089	97.2813	108.31	77.2001	106.493	79.7146	65.2495	56.0792	55.0388	62.6704	61.7723	66.0622	64.8992	83.2232	70.1539	72.3994	67.1928	82.6197	7.13453e+09	6.73563e+09	6.94057e+09	7.7274e+09	5.50787e+09	7.59777e+09	5.68726e+09	4.65525e+09	4.00099e+09	3.92676e+09	4.47124e+09	4.40716e+09	4.71323e+09	4630256018	5.93759e+09	5.00515e+09	5.16536e+09	4.79389e+09	5.89453e+09
Tubulin alpha-1C chain OS=Mus musculus OX=10090 GN=Tuba1c PE=1 SV=1	P68373	856.142	75	45	2227	2	75	45	22146	Tuba1c	91.7471	110.271	97.982	44.9375	85.9137	85.781	52.2755	67.0095	73.2384	91.4216	76.3934	109.884	90.9335	105.567	97.9014	94.1699	62.8998	82.6472	7.14154e+08	6.55215e+08	7.87504e+08	6.99742e+08	3.20923e+08	6.13556e+08	6.12608e+08	3.73328e+08	4.78551e+08	5.23035e+08	6.52891e+08	5.45566e+08	7.8474e+08	649405332	7.53909e+08	6.99167e+08	6.72518e+08	4.49202e+08	5.90228e+08
Staphylococcal nuclease domain-containing protein 1 OS=Mus musculus OX=10090 GN=Snd1 PE=1 SV=1	Q78PY7	850.258	68	67	1742	67	68	67	56463	Snd1	101.16	100.125	98.7144	66.5898	76.4332	88.3621	70.1641	50.633	66.6068	82.9637	76.0506	102.52	91.7989	106.076	113.245	109.46	90.7576	96.6849	5.68595e+09	5.75192e+09	5.69309e+09	5.61286e+09	3.78627e+09	4.34596e+09	5.02423e+09	3.9895e+09	2.87897e+09	3.78723e+09	4.71728e+09	4.3242e+09	5.82922e+09	5219641816	6.03143e+09	6.43908e+09	6.22383e+09	5.16043e+09	5.49746e+09
Ubiquitin-like modifier-activating enzyme 1 OS=Mus musculus OX=10090 GN=Uba1 PE=1 SV=1	Q02053	844.979	69	55	1596	55	69	55	22201	Uba1	95.6514	100.676	103.673	62.4568	83.6453	89.0873	64.4303	45.8645	58.4477	67.3205	71.54	102.009	87.5442	101.175	97.8899	96.2783	94.081	93.3463	9.66675e+09	9.24638e+09	9.73205e+09	1.00218e+10	6.03754e+09	8.08578e+09	8.61184e+09	6.22831e+09	4.4336e+09	5.65e+09	6.5077e+09	6.91559e+09	9.86092e+09	8462676174	9.78029e+09	9.46277e+09	9.30698e+09	9.09457e+09	9.02355e+09
Myosin-10 OS=Mus musculus OX=10090 GN=Myh10 PE=1 SV=2	Q61879	835.767	43	87	1149	57	43	87	77579	Myh10	110.509	97.7106	91.7808	95.6828	71.4889	69.9055	47.7126	34.5387	42.6367	116.656	106.022	91.0429	96.9881	78.1222	91.0529	97.8888	80.9104	102.173	1.08833e+09	1.2027e+09	1.06341e+09	9.98877e+08	1.04134e+09	7.78034e+08	7.60801e+08	5.1927e+08	3.75895e+08	4.64028e+08	1.26961e+09	1.15387e+09	9.90846e+08	1055549000	8.50226e+08	9.90954e+08	1.06535e+09	8.80572e+08	1.11197e+09
Alanine--tRNA ligase, cytoplasmic OS=Mus musculus OX=10090 GN=Aars PE=1 SV=1	Q8BGQ7	825.959	65	59	1783	59	65	59	234734	Aars	95.9955	101.789	102.215	100.045	139.612	156.358	118.638	84.6997	107.118	94.2387	78.6043	110.818	118.911	139.627	143.077	118.942	116.19	127.663	5.75549e+09	5.52501e+09	5.85849e+09	5.88298e+09	5.75809e+09	8.03536e+09	8.99917e+09	6.82823e+09	4.87488e+09	6.16516e+09	5.4239e+09	4.52407e+09	6.37812e+09	6843890710	8.03624e+09	8.23478e+09	6.84568e+09	6.68729e+09	7.34761e+09
Chondroitin sulfate proteoglycan 4 OS=Mus musculus OX=10090 GN=Cspg4 PE=1 SV=3	Q8VHY0	824.889	41	72	1367	72	41	72	121021	Cspg4	90.9064	102.609	106.485	9.58628	13.2282	15.8273	39.1817	30.6191	36.1177	77.3571	44.5701	67.2551	75.6089	93.9804	86.5744	59.7976	59.3715	54.2574	3.18243e+09	2.89304e+09	3.26546e+09	3.3888e+09	3.05077e+08	4.20979e+08	5.03693e+08	1.24693e+09	9.74433e+08	1.14942e+09	2.46184e+09	1.41841e+09	2.14035e+09	2406201857	2.99086e+09	2.75517e+09	1.90302e+09	1.88946e+09	1.7267e+09
Basement membrane-specific heparan sulfate proteoglycan core protein OS=Mus musculus OX=10090 GN=Hspg2 PE=1 SV=1	Q05793	816.072	40	87	859	87	40	87	15530	Hspg2	96.0187	102.306	101.675	30.2337	50.3447	49.9045	35.8843	29.3242	35.1844	24.0572	24.3574	33.9115	62.3116	78.8589	86.0837	49.9253	53.7869	49.0183	8.7448e+08	8.39665e+08	8.94648e+08	8.89128e+08	2.64388e+08	4.40255e+08	4.36405e+08	3.13801e+08	2.56434e+08	3.0768e+08	2.10375e+08	2.13e+08	2.9655e+08	544902123	6.89605e+08	7.52785e+08	4.36587e+08	4.70356e+08	4.28655e+08
Elongation factor 1-alpha 1 OS=Mus musculus OX=10090 GN=Eef1a1 PE=1 SV=3	P10126	815.426	78	37	3562	23	78	37	13627	Eef1a1; LOC101056619	87.0973	107.85	105.053	86.1029	118.273	131.468	69.4276	65.9713	79.3596	104.07	96.3385	128.006	98.4325	119.377	105.527	110.866	103.193	113.361	4.79632e+10	4.17746e+10	5.17284e+10	5.03865e+10	4.12977e+10	5.67276e+10	6.30562e+10	3.32997e+10	3.16419e+10	3.80634e+10	4.99153e+10	4.6207e+10	6.13958e+10	4.72113e+10	5.7257e+10	5.0614e+10	5.31748e+10	4.94947e+10	5.43714e+10
Moesin OS=Mus musculus OX=10090 GN=Msn PE=1 SV=3	P26041	811.351	72	55	2211	38	72	55	17698	Msn	93.6919	100.673	105.636	88.3629	105.819	127.931	148.162	112.183	152.158	105.198	85.2389	116.466	99.1885	108.304	117.129	115.053	105.606	117.513	7.74408e+09	7.25558e+09	7.79617e+09	8.18051e+09	6.8429e+09	8.19472e+09	9.90708e+09	1.14738e+10	8.68756e+09	1.17832e+10	8.14661e+09	6.60097e+09	9.01921e+09	7681239892	8.38712e+09	9.07058e+09	8.90982e+09	8.17825e+09	9.1003e+09
Phosphoglycerate mutase 1 OS=Mus musculus OX=10090 GN=Pgam1 PE=1 SV=3	Q9DBJ1	803.35	91	37	1903	37	91	37	18648	Pgam1	87.1122	114.72	98.1682	67.0118	99.1195	92.1874	75.2286	87.4952	78.0382	85.061	84.2136	74.1835	112.73	114.649	101.991	102.791	96.3961	107.989	2.80199e+10	2.44088e+10	3.21444e+10	2.75066e+10	1.87766e+10	2.77732e+10	2.58308e+10	2.1079e+10	2.45161e+10	2.18663e+10	2.3834e+10	2.35966e+10	2.07862e+10	31586805582	3.21246e+10	2.85778e+10	2.8802e+10	2.70101e+10	3.02583e+10
Collagen alpha-2(I) chain OS=Mus musculus OX=10090 GN=Col1a2 PE=1 SV=2	Q01149	802.198	81	66	952	66	81	66	12843	Col1a2	92.3106	105.223	102.467	15.726	14.0168	18.2212	73.9838	50.5194	74.4078	101.012	132.624	134.435	78.0643	78.0806	105.814	92.4866	106.929	141.449	2.22415e+09	2.05312e+09	2.3403e+09	2.27901e+09	3.4977e+08	3.11755e+08	4.05266e+08	1.64551e+09	1.12362e+09	1.65494e+09	2.24665e+09	2.94974e+09	2.99003e+09	1736263200	1.73663e+09	2.35345e+09	2.05704e+09	2.37826e+09	3.14603e+09
Annexin A1 OS=Mus musculus OX=10090 GN=Anxa1 PE=1 SV=2	P10107	794.956	89	50	2022	50	89	50	16952	Anxa1	96.6342	99.6544	103.711	62.5862	63.2268	70.1238	60.8352	42.0544	56.0482	69.5561	63.746	71.3273	88.8583	86.1658	80.1565	88.7026	76.0536	80.4805	2.70449e+10	2.61346e+10	2.69515e+10	2.80487e+10	1.69264e+10	1.70996e+10	1.89649e+10	1.64528e+10	1.13736e+10	1.51582e+10	1.88114e+10	1.72401e+10	1.92904e+10	24031656364	2.33035e+10	2.16783e+10	2.39895e+10	2.05686e+10	2.17659e+10
Protein disulfide-isomerase OS=Mus musculus OX=10090 GN=P4hb PE=1 SV=2	P09103	793.58	73	56	1989	56	73	56	18453	P4hb	97.0212	105.358	97.6212	64.5334	79.8968	82.8155	119.139	88.995	104.516	84.5708	77.603	79.7128	97.3141	95.602	93.2024	76.0665	70.0018	94.7575	1.52383e+10	1.47844e+10	1.60547e+10	1.48759e+10	9.83382e+09	1.21749e+10	1.26197e+10	1.81548e+10	1.35614e+10	1.59265e+10	1.28872e+10	1.18254e+10	1.21469e+10	1.48291e+10	1.45682e+10	1.42025e+10	1.15913e+10	1.06671e+10	1.44395e+10
T-complex protein 1 subunit epsilon OS=Mus musculus OX=10090 GN=Cct5 PE=1 SV=1	P80316	786.409	86	55	1606	54	86	55	12465	Cct5	104.085	97.6939	98.2214	103.469	125.552	131.945	96.31	72.6592	84.2032	91.4051	92.0424	118.475	103.054	117.502	123.89	119.305	121.647	123.926	7.77092e+09	8.08835e+09	7.59172e+09	7.63271e+09	8.0405e+09	9.75655e+09	1.02534e+10	7.48417e+09	5.64629e+09	6.54336e+09	7.10302e+09	7.15255e+09	9.2066e+09	8008245352	9.13099e+09	9.62741e+09	9.27109e+09	9.45309e+09	9.63016e+09
Early endosome antigen 1 OS=Mus musculus OX=10090 GN=Eea1 PE=1 SV=2	Q8BL66	784.487	56	76	914	76	56	76	216238	Eea1	92.7711	104.452	102.777	610.038	772.867	781.94	191.486	152.598	184.757	127.374	154.439	122.816	334.655	419.058	147.752	168.626	146.544	168.662	3.69505e+08	3.42794e+08	3.85956e+08	3.79766e+08	2.25412e+09	2.85578e+09	2.88931e+09	7.07551e+08	5.63859e+08	6.82688e+08	4.70652e+08	5.7066e+08	4.53812e+08	1236568442	1.54844e+09	5.45953e+08	6.2308e+08	5.41488e+08	6.23214e+08
Tubulin beta-4A chain OS=Mus musculus OX=10090 GN=Tubb4a PE=1 SV=3	Q9D6F9	778.828	75	35	2935	3	75	35	22153	Tubb4a	103.008	111.312	85.68	89.5267	64.3322	95.276	77.0827	66.6979	71.7643	73.5939	101.899	75.632	85.6484	95.9516	83.4867	73.9121	63.7995	84.4838	3.88507e+09	4.00193e+09	4.32455e+09	3.32873e+09	3.47817e+09	2.49935e+09	3.70154e+09	2.99472e+09	2.59126e+09	2.78809e+09	2.85917e+09	3.95883e+09	2.93836e+09	3327497956	3.72779e+09	3.24352e+09	2.87153e+09	2.47866e+09	3.28225e+09
Vigilin OS=Mus musculus OX=10090 GN=Hdlbp PE=1 SV=1	Q8VDJ3	767.813	60	72	1434	72	60	72	110611	Hdlbp	95.8162	101.659	102.524	44.157	48.0915	57.3063	32.9926	26.5951	34.8302	61.9266	76.1084	76.3973	55.9715	62.2286	65.6706	67.5896	64.6259	66.324	4.35731e+09	4.175e+09	4.42961e+09	4.4673e+09	1.92405e+09	2.09549e+09	2.49701e+09	1.43759e+09	1.15883e+09	1.51766e+09	2.69833e+09	3.31627e+09	3.32886e+09	2438849838	2.71149e+09	2.86147e+09	2.94508e+09	2.81595e+09	2.88994e+09
ATP synthase subunit beta, mitochondrial OS=Mus musculus OX=10090 GN=Atp5f1b PE=1 SV=2	P56480	748.379	78	39	1603	39	78	39	11947	Atp5b	102.639	90.4642	106.897	52.3535	59.3566	70.669	65.2081	48.1532	67.9449	76.7607	95.0415	120.948	75.851	110.74	118.791	102.513	94.4726	111.106	2.09912e+10	2.15451e+10	1.89895e+10	2.2439e+10	1.09896e+10	1.24597e+10	1.48343e+10	1.3688e+10	1.01079e+10	1.42624e+10	1.6113e+10	1.99504e+10	2.53884e+10	15922053152	2.32456e+10	2.49357e+10	2.15187e+10	1.98309e+10	2.33226e+10
Calpastatin OS=Mus musculus OX=10090 GN=Cast PE=1 SV=2	P51125	747.313	64	42	1161	42	64	42	12380	Cast	81.379	115.227	103.394	80.078	89.5233	120.15	91.7995	71.2411	103.499	102.361	128.975	124.914	77.2951	88.6637	103.612	74.091	82.7938	111.3	2.50639e+09	2.03968e+09	2.88805e+09	2.59145e+09	2.00707e+09	2.24381e+09	3.01142e+09	2.30086e+09	1.78558e+09	2.59409e+09	2.56556e+09	3.23262e+09	3.13083e+09	1.93732e+09	2.22226e+09	2.59691e+09	1.85701e+09	2.07514e+09	2.78962e+09
Calreticulin OS=Mus musculus OX=10090 GN=Calr PE=1 SV=1	P14211	744.863	68	39	2087	39	68	39	12317	Calr	98.5265	96.6502	104.823	98.9705	134.566	123.544	171.22	148.627	198.337	101.235	96.2761	113.953	88.9273	93.6141	95.0952	85.5393	87.9942	132.666	1.32914e+10	1.30956e+10	1.28462e+10	1.39325e+10	1.31546e+10	1.78858e+10	1.64208e+10	2.27576e+10	1.97547e+10	2.63619e+10	1.34556e+10	1.27965e+10	1.5146e+10	11819729420	1.24427e+10	1.26395e+10	1.13694e+10	1.16957e+10	1.76333e+10
Microtubule-associated protein 1B OS=Mus musculus OX=10090 GN=Map1b PE=1 SV=2	P14873	738.927	40	73	999	71	40	73	17755	Map1b; Mtap1b	88.6033	99.1754	112.221	62.2308	81.6507	106.979	96.2714	80.4231	125.335	82.1024	83.8154	114.222	93.4075	129.162	120.521	100.034	94.8878	121.39	1.02175e+09	9.05304e+08	1.01332e+09	1.14662e+09	6.35843e+08	8.34266e+08	1.09306e+09	9.83653e+08	8.21723e+08	1.28061e+09	8.38881e+08	8.56384e+08	1.16706e+09	954391512	1.31972e+09	1.23143e+09	1.0221e+09	9.69516e+08	1.2403e+09
Heterogeneous nuclear ribonucleoproteins A2/B1 OS=Mus musculus OX=10090 GN=Hnrnpa2b1 PE=1 SV=2	O88569	735.216	81	39	1863	37	81	39	53379	Hnrnpa2b1	92.1687	104.09	103.742	90.4908	100.772	114.268	112.682	92.7242	112.01	96.3258	108.806	102.093	76.8604	81.6676	88.1836	81.2196	85.7345	114.202	1.71542e+10	1.58108e+10	1.78557e+10	1.77961e+10	1.5523e+10	1.72867e+10	1.96017e+10	1.93297e+10	1.59061e+10	1.92144e+10	1.65239e+10	1.86648e+10	1.75132e+10	1.31848e+10	1.40094e+10	1.51272e+10	1.39326e+10	1.47071e+10	1.95905e+10
Myb-binding protein 1A OS=Mus musculus OX=10090 GN=Mybbp1a PE=1 SV=2	Q7TPV4	733.803	43	62	1441	62	43	62	18432	Mybbp1a	102.57	90.0305	107.399	100.228	130.599	129.376	97.5889	57.7064	69.7137	121.448	93.9383	145.744	118.034	143.098	148.629	133.734	121.022	124.675	2.59261e+09	2.65925e+09	2.33414e+09	2.78444e+09	2.59853e+09	3.38592e+09	3.35421e+09	2.5301e+09	1.4961e+09	1.80741e+09	3.14868e+09	2.43545e+09	3.77857e+09	3060167402	3.70997e+09	3.85338e+09	3.46721e+09	3.13763e+09	3.23233e+09
UDP-glucose 6-dehydrogenase OS=Mus musculus OX=10090 GN=Ugdh PE=1 SV=1	O70475	728.475	83	56	1319	56	83	56	22235	Ugdh	97.5138	102.56	99.9261	36.573	34.579	36.3988	40.0653	28.1683	33.2792	92.1641	73.0574	81.474	97.4722	110.676	99.7861	88.0883	78.9688	85.1477	8.68928e+09	8.47324e+09	8.91174e+09	8.68286e+09	3.17793e+09	3.00467e+09	3.16279e+09	3.48138e+09	2.44762e+09	2.89172e+09	8.0084e+09	6.34816e+09	7.0795e+09	8469630282	9.61698e+09	8.67069e+09	7.65424e+09	6.86182e+09	7.39872e+09
Far upstream element-binding protein 2 OS=Mus musculus OX=10090 GN=Khsrp PE=1 SV=2	Q3U0V1	728.158	61	43	1458	38	61	43	16549	Khsrp	82.872	106.207	110.921	75.6238	93.9345	107.262	79.7858	80.1404	102.679	92.5715	127.042	100.584	75.6329	80.3942	89.4865	84.0979	89.8774	117.293	5.53534e+09	4.58724e+09	5.87889e+09	6.13988e+09	4.18603e+09	5.19959e+09	5.93733e+09	4.41641e+09	4.43604e+09	5.68366e+09	5.12414e+09	7.03223e+09	5.56768e+09	4186537546	4.45009e+09	4.95338e+09	4.6551e+09	4.97502e+09	6.49257e+09
Annexin A2 OS=Mus musculus OX=10090 GN=Anxa2 PE=1 SV=2	P07356	725.971	79	49	2053	49	79	49	12306	Anxa2	102.747	99.0518	98.2008	68.6687	84.1566	80.5049	93.5514	67.865	81.3452	89.389	76.3714	94.9505	85.3576	95.6286	89.8652	91.3625	77.5918	81.4256	4.55716e+10	4.68236e+10	4.51395e+10	4.47517e+10	3.12934e+10	3.83515e+10	3.66874e+10	4.26329e+10	3.09272e+10	3.70703e+10	4.0736e+10	3.48036e+10	4.32705e+10	38898819946	4.35795e+10	4.0953e+10	4.16353e+10	3.53598e+10	3.71069e+10
Heterogeneous nuclear ribonucleoprotein L OS=Mus musculus OX=10090 GN=Hnrnpl PE=1 SV=2	Q8R081	698.762	64	33	1250	33	64	33	15388	Hnrnpl	81.8129	110.348	107.84	46.3208	71.379	79.016	63.5899	59.0434	67.0687	94.3581	94.5545	93.9245	87.9332	78.4668	88.7958	90.0592	93.5236	95.2145	6.24292e+09	5.10751e+09	6.88891e+09	6.73233e+09	2.89177e+09	4.45613e+09	4.9329e+09	3.96987e+09	3.68603e+09	4.18705e+09	5.8907e+09	5.90296e+09	5.86363e+09	5489597873	4.89862e+09	5.54345e+09	5.62232e+09	5.8386e+09	5.94417e+09
Nucleophosmin OS=Mus musculus OX=10090 GN=Npm1 PE=1 SV=1	Q61937	698.658	87	24	1639	24	87	24	18148	Npm1	96.8492	109.405	93.7453	109.761	106.732	132.026	83.1873	82.8732	92.9049	129.885	175.24	134.894	92.0512	104.743	115.536	112.255	111.904	156.113	2.02513e+10	1.96132e+10	2.21561e+10	1.89847e+10	2.22281e+10	2.16147e+10	2.67371e+10	1.68465e+10	1.67829e+10	1.88145e+10	2.63035e+10	3.54884e+10	2.73177e+10	18641579210	2.12118e+10	2.33975e+10	2.27332e+10	2.26619e+10	3.16149e+10
T-complex protein 1 subunit theta OS=Mus musculus OX=10090 GN=Cct8 PE=1 SV=3	P42932	696.187	84	52	1448	52	84	52	12469	Cct8	97.5092	98.9743	103.517	90.9825	103.967	112.022	118.695	77.3532	93.3802	106.798	84.6	115.313	98.9909	120.364	118.877	124.072	107.538	116.617	6.99125e+09	6.81711e+09	6.91953e+09	7.2371e+09	6.36081e+09	7.26861e+09	7.83176e+09	8.29826e+09	5.40795e+09	6.52844e+09	7.46649e+09	5.9146e+09	8.06183e+09	6920700386	8.41494e+09	8.31096e+09	8.67415e+09	7.51821e+09	8.15301e+09
Heterogeneous nuclear ribonucleoprotein M OS=Mus musculus OX=10090 GN=Hnrnpm PE=1 SV=3	Q9D0E1	694.876	76	57	1725	56	76	57	76936	Hnrnpm	88.5641	113.515	97.9206	72.8362	85.6018	101.986	75.7542	68.0673	86.2647	91.49	118.581	95.6596	91.7699	102.64	103.926	84.1178	83.6397	95.1913	1.15292e+10	1.02108e+10	1.30874e+10	1.12895e+10	8.39746e+09	9.86923e+09	1.17582e+10	8.73388e+09	7.84764e+09	9.94567e+09	1.05481e+10	1.36715e+10	1.10288e+10	10580363878	1.18336e+10	1.19819e+10	9.69815e+09	9.64302e+09	1.09748e+10
Heterogeneous nuclear ribonucleoprotein A3 OS=Mus musculus OX=10090 GN=Hnrnpa3 PE=1 SV=1	Q8BG05	690.06	62	41	1724	41	62	41	229279	Hnrnpa3	96.7268	99.1753	104.098	98.3897	96.5181	112.14	111.155	98.9678	109.869	114.625	138.196	112.985	90.867	98.297	114.36	99.4244	97.4542	142.007	1.83075e+10	1.77083e+10	1.81565e+10	1.90577e+10	1.80127e+10	1.767e+10	2.053e+10	2.03496e+10	1.81185e+10	2.01142e+10	2.09849e+10	2.53002e+10	2.06847e+10	16635481307	1.79957e+10	2.09364e+10	1.82021e+10	1.78414e+10	2.5998e+10
Heterogeneous nuclear ribonucleoprotein K OS=Mus musculus OX=10090 GN=Hnrnpk PE=1 SV=1	P61979	686.671	73	41	1698	41	73	41	15387	Hnrnpk	89.3809	104.739	105.88	56.0223	78.4424	90.3317	63.4948	59.049	72.1478	94.4277	111.51	98.228	90.7561	89.7393	91.0913	93.6187	93.0858	112.728	1.68535e+10	1.50638e+10	1.76521e+10	1.78445e+10	9.4417e+09	1.32203e+10	1.5224e+10	1.07011e+10	9.9518e+09	1.21594e+10	1.59143e+10	1.87932e+10	1.65548e+10	15295542614	1.51242e+10	1.5352e+10	1.5778e+10	1.56882e+10	1.89985e+10
Cytoskeleton-associated protein 4 OS=Mus musculus OX=10090 GN=Ckap4 PE=1 SV=2	Q8BMK4	686.317	70	50	1466	50	70	50	216197	Ckap4	101.793	98.4836	99.7229	78.3764	99.7325	112.473	104.303	73.3865	95.2259	75.5989	49.759	86.5199	84.9919	98.0943	99.3436	84.6995	71.4912	86.6312	8.04346e+09	8.18772e+09	7.92149e+09	8.02117e+09	6.30417e+09	8.02194e+09	9.04671e+09	8.38955e+09	5.90281e+09	7.65946e+09	6.08077e+09	4.00234e+09	6.9592e+09	6.83629e+09	7.89018e+09	7.99066e+09	6.81277e+09	5.75036e+09	6.96815e+09
Leucine--tRNA ligase, cytoplasmic OS=Mus musculus OX=10090 GN=Lars PE=1 SV=2	Q8BMJ2	685.884	66	76	1142	76	66	76	107045	Lars	98.9957	98.1064	102.898	75.8157	104.883	116.277	126.664	88.2255	114.012	159.632	124.448	201.841	134.886	173.642	175.171	153.222	161.131	158.733	1.56699e+09	1.55125e+09	1.53731e+09	1.6124e+09	1.18802e+09	1.6435e+09	1.82204e+09	1.9848e+09	1.38248e+09	1.78656e+09	2.50142e+09	1.95008e+09	3.16282e+09	2113647352	2.72095e+09	2.7449e+09	2.40096e+09	2.52491e+09	2.48733e+09
60S ribosomal protein L4 OS=Mus musculus OX=10090 GN=Rpl4 PE=1 SV=3	Q9D8E6	683.501	63	45	1847	45	63	45	67891	Rpl4	101.276	98.9815	99.7425	78.4463	89.8579	91.8992	81.047	49.2601	54.2132	88.7918	74.1821	115.728	103.374	106.191	110.331	98.3059	98.3608	92.6319	1.90533e+10	1.92964e+10	1.88593e+10	1.90042e+10	1.49466e+10	1.71209e+10	1.75098e+10	1.54421e+10	9.38567e+09	1.03294e+10	1.69178e+10	1.41341e+10	2.205e+10	19696244722	2.02328e+10	2.10217e+10	1.87305e+10	1.8741e+10	1.76494e+10
Transketolase OS=Mus musculus OX=10090 GN=Tkt PE=1 SV=1	P40142	679.181	76	48	1318	48	76	48	21881	Tkt	95.1362	101.635	103.229	51.5632	55.5566	63.0895	67.2792	52.8143	68.4497	74.253	64.1709	73.7472	77.6179	82.3849	76.022	84.1988	82.6886	76.2996	1.11641e+10	1.06211e+10	1.13466e+10	1.15246e+10	5.75659e+09	6.20242e+09	7.0434e+09	7.51115e+09	5.89626e+09	7.64183e+09	8.28971e+09	7.16413e+09	8.23325e+09	8665370712	9.19757e+09	8.48721e+09	9.40007e+09	9.23147e+09	8.51819e+09
60S ribosomal protein L3 OS=Mus musculus OX=10090 GN=Rpl3 PE=1 SV=3	P27659	674.73	62	36	1326	36	62	36	27367	Rpl3	104.561	96.3277	99.1117	75.3748	76.3989	91.8454	94.3129	54.8845	68.7228	64.1261	59.0246	85.1844	90.7533	92.1198	98.3303	107.741	103.206	111.14	1.14985e+10	1.20229e+10	1.10762e+10	1.13963e+10	8.66694e+09	8.7847e+09	1.05608e+10	1.08445e+10	6.31087e+09	7.90207e+09	7.37351e+09	6.78692e+09	9.79491e+09	10435237582	1.05924e+10	1.13065e+10	1.23886e+10	1.18671e+10	1.27794e+10
Monofunctional C1-tetrahydrofolate synthase, mitochondrial OS=Mus musculus OX=10090 GN=Mthfd1l PE=1 SV=2	Q3V3R1	671.266	61	60	1150	59	61	60	270685	Mthfd1l	100.984	93.4779	105.538	66.2856	73.6902	86.6992	89.1934	63.7231	76.7254	91.5496	75.1113	108.9	92.1166	105.434	112.828	86.2413	86.6177	92.9002	7.54555e+09	7.61979e+09	7.05342e+09	7.96344e+09	5.00161e+09	5.56033e+09	6.54193e+09	6.73013e+09	4.80826e+09	5.78936e+09	6.90792e+09	5.66756e+09	8.21708e+09	6950703277	7.95554e+09	8.51351e+09	6.50738e+09	6.53578e+09	7.00983e+09
Nuclease-sensitive element-binding protein 1 OS=Mus musculus OX=10090 GN=Ybx1 PE=1 SV=3	P62960	671.253	78	26	1667	16	78	26	22608	Ybx1	71.6981	115.061	113.241	94.0088	143.489	169.434	77.9443	76.3813	94.5074	75.3528	118.931	111.953	71.3765	94.2646	105.226	69.7505	92.7274	123.504	4.65385e+09	3.33672e+09	5.35477e+09	5.27005e+09	4.37502e+09	6.67775e+09	7.88522e+09	3.62741e+09	3.55467e+09	4.39823e+09	3.5068e+09	5.53487e+09	5.2101e+09	3321752367	4.38693e+09	4.89707e+09	3.24608e+09	4.31539e+09	5.74767e+09
Nucleolar RNA helicase 2 OS=Mus musculus OX=10090 GN=Ddx21 PE=1 SV=3	Q9JIK5	670.453	66	60	1335	60	66	60	56200	Ddx21	106.926	99.9593	93.1151	85.0208	93.0815	101.078	64.4844	42.7742	54.2267	129.321	118.985	164.024	128.24	135.987	147.768	134.726	105.952	119.524	3.85026e+09	4.11691e+09	3.84869e+09	3.58517e+09	3.27352e+09	3.58388e+09	3.89178e+09	2.48281e+09	1.64692e+09	2.08787e+09	4.97919e+09	4.58123e+09	6.31534e+09	4937584718	5.23583e+09	5.68945e+09	5.1873e+09	4.07944e+09	4.60198e+09
ATP-citrate synthase OS=Mus musculus OX=10090 GN=Acly PE=1 SV=1	Q91V92	670.348	65	62	1314	62	65	62	104112	Acly	98.5669	95.7619	105.671	43.9848	48.8799	57.5779	121.75	92.938	130.872	95.4003	93.5032	112.982	120.529	148.095	138.304	106.3	113.002	110.906	4.34818e+09	4.28586e+09	4.1639e+09	4.59477e+09	1.91254e+09	2.12538e+09	2.50359e+09	5.2939e+09	4.04111e+09	5.69053e+09	4.14818e+09	4.06569e+09	4.91266e+09	5240817095	6.43945e+09	6.01372e+09	4.62214e+09	4.91353e+09	4.82241e+09
Serpin H1 OS=Mus musculus OX=10090 GN=Serpinh1 PE=1 SV=3	P19324	669.346	75	36	1489	36	75	36	12406	Serpinh1	112.28	91.3928	96.3269	56.4834	60.0388	62.1908	79.8232	51.4716	68.1828	65.3801	49.3836	63.3221	75.1087	72.5767	67.2192	63.9343	58.54	49.9354	2.14368e+10	2.40693e+10	1.95917e+10	2.06494e+10	1.21083e+10	1.28704e+10	1.33317e+10	1.71116e+10	1.10339e+10	1.46162e+10	1.40154e+10	1.05863e+10	1.35743e+10	16100937428	1.55581e+10	1.44097e+10	1.37055e+10	1.25491e+10	1.07046e+10
Cordon-bleu protein-like 1 OS=Mus musculus OX=10090 GN=Cobll1 PE=1 SV=2	Q3UMF0	666.839	62	54	963	54	62	54	319876	Cobll1	93.746	119.192	87.0622	181.496	193.715	208.578	83.8953	65.8403	84.382	97.067	129.862	103.007	96.5238	93.4746	94.9697	151.828	99.287	116.298	5.73992e+08	5.38094e+08	6.84151e+08	4.9973e+08	1.04177e+09	1.11191e+09	1.19722e+09	4.81552e+08	3.77918e+08	4.84346e+08	5.57157e+08	7.45397e+08	5.91252e+08	554038792	5.36536e+08	5.45118e+08	8.71479e+08	5.69899e+08	6.67543e+08
T-complex protein 1 subunit beta OS=Mus musculus OX=10090 GN=Cct2 PE=1 SV=4	P80314	665.607	75	47	1374	47	75	47	12461	Cct2	108.265	91.1773	100.558	93.0333	119.459	123.837	84.3907	62.5056	73.5625	136.186	115.934	162.285	111.971	130.501	136.25	121.706	121.192	133.303	7.0837e+09	7.66917e+09	6.45873e+09	7.1232e+09	6.5902e+09	8.46209e+09	8.77221e+09	5.97798e+09	4.42771e+09	5.21095e+09	9.647e+09	8.21239e+09	1.14958e+10	7931678208	9.24427e+09	9.65155e+09	8.62126e+09	8.5849e+09	9.44279e+09
Protein PRRC2C OS=Mus musculus OX=10090 GN=Prrc2c PE=1 SV=3	Q3TLH4	664.755	33	60	868	60	33	60	226562	Prrc2c	87.1249	115.477	97.3978	125.841	120.169	134.069	75.8629	67.2617	67.3536	185.048	286.531	206.05	104.082	103.505	118.479	101.657	100.86	128.763	5.33405e+08	4.64728e+08	6.15961e+08	5.19525e+08	6.71239e+08	6.40985e+08	7.15133e+08	4.04656e+08	3.58777e+08	3.59267e+08	9.87057e+08	1.52837e+09	1.09908e+09	555180503	5.52103e+08	6.31975e+08	5.42243e+08	5.3799e+08	6.86828e+08
WD repeat-containing protein 1 OS=Mus musculus OX=10090 GN=Wdr1 PE=1 SV=3	O88342	662.779	75	40	1188	40	75	40	22388	Wdr1	99.6656	96.9913	103.343	69.3668	71.5676	83.6631	97.8641	61.3984	85.2887	82.3674	70.8664	93.9602	91.9798	113.2	97.4605	96.0379	95.9981	90.8405	3.07212e+09	3.06185e+09	2.97969e+09	3.17483e+09	2.13103e+09	2.19864e+09	2.57023e+09	3.0065e+09	1.88623e+09	2.62017e+09	2.53042e+09	2.1771e+09	2.88657e+09	2825729400	3.47763e+09	2.9941e+09	2.9504e+09	2.94918e+09	2.79073e+09
Leucine-rich repeat flightless-interacting protein 1 OS=Mus musculus OX=10090 GN=Lrrfip1 PE=1 SV=2	Q3UZ39	660.959	59	39	1036	38	59	39	16978	Lrrfip1	80.6938	114.991	104.315	106.849	147.374	165.68	136.806	128.083	162.939	144.243	162.401	168.47	93.887	124.127	135.839	145.835	155.426	226.979	9.76754e+08	7.8818e+08	1.12318e+09	1.0189e+09	1.04365e+09	1.43948e+09	1.61828e+09	1.33625e+09	1.25106e+09	1.59151e+09	1.40889e+09	1.58626e+09	1.64554e+09	917045284	1.21241e+09	1.32681e+09	1.42445e+09	1.51813e+09	2.21703e+09
Transcription intermediary factor 1-beta OS=Mus musculus OX=10090 GN=Trim28 PE=1 SV=3	Q62318	660.345	68	39	1202	39	68	39	21849	Trim28	91.8236	104.484	103.693	46.8879	60.9531	69.4836	56.0712	49.3747	62.8457	61.5619	80.4892	72.872	80.8247	97.4794	81.4676	87.3224	80.5947	91.5146	4.19893e+09	3.85561e+09	4.3872e+09	4.35398e+09	1.96879e+09	2.55938e+09	2.91757e+09	2.35439e+09	2.07321e+09	2.63885e+09	2.58494e+09	3.37968e+09	3.05984e+09	3393772458	4.09309e+09	3.42077e+09	3.6666e+09	3.38412e+09	3.84263e+09
CAD protein OS=Mus musculus OX=10090 GN=Cad PE=1 SV=1	B2RQC6	644.273	46	74	971	74	46	74	69719	Cad	101.27	97.4708	101.259	78.8065	118.897	123.756	91.5544	62.77	81.5598	128.98	78.8115	140.057	118.43	131.647	128.929	142.737	139.667	138.12	2.44666e+09	2.47773e+09	2.38478e+09	2.47747e+09	1.92813e+09	2.909e+09	3.0279e+09	2.24003e+09	1.53577e+09	1.99549e+09	3.1557e+09	1.92825e+09	3.42673e+09	2897569857	3.22096e+09	3.15446e+09	3.4923e+09	3.41718e+09	3.37934e+09
Microtubule-associated protein 4 OS=Mus musculus OX=10090 GN=Map4 PE=1 SV=3	P27546	644.033	57	48	1357	48	57	48	17758	Map4; Mtap4	92.854	108.379	98.7668	78.1696	84.3988	96.9072	80.2007	70.5951	85.0241	117.497	124.025	113.267	101.794	99.8339	107.82	96.7204	88.8987	117.186	4.1986e+09	3.89857e+09	4.55041e+09	4.14682e+09	3.28203e+09	3.54357e+09	4.06875e+09	3.36731e+09	2.96401e+09	3.56982e+09	4.93324e+09	5.20733e+09	4.75563e+09	4273940178	4.19162e+09	4.52693e+09	4.0609e+09	3.7325e+09	4.92016e+09
Aconitate hydratase, mitochondrial OS=Mus musculus OX=10090 GN=Aco2 PE=1 SV=1	Q99KI0	641.843	62	48	1049	48	62	48	11429	Aco2	95.3423	95.976	108.682	25.423	30.4677	35.935	34.8825	22.4347	34.3024	51.9034	65.2649	74.3298	57.5689	76.7721	80.9001	85.2573	76.6255	87.5863	3.1751e+09	3.02722e+09	3.04734e+09	3.45075e+09	8.07205e+08	9.67381e+08	1.14097e+09	1.10756e+09	7.12324e+08	1.08914e+09	1.64799e+09	2.07223e+09	2.36005e+09	1827870063	2.43759e+09	2.56866e+09	2.70701e+09	2.43294e+09	2.78096e+09
Heterogeneous nuclear ribonucleoprotein A1 OS=Mus musculus OX=10090 GN=Hnrnpa1 PE=1 SV=2	P49312	638.716	87	34	1381	32	87	34	15382	Hnrnpa1	97.7984	99.4502	102.751	94.8049	123.499	131.713	91.2259	66.0046	80.0588	105.503	99.3156	111.379	93.831	92.8769	110.366	88.4618	90.7976	112.087	1.69173e+10	1.65448e+10	1.68243e+10	1.73828e+10	1.60384e+10	2.08927e+10	2.22823e+10	1.5433e+10	1.11662e+10	1.35438e+10	1.78483e+10	1.68015e+10	1.88422e+10	15873657714	1.57123e+10	1.86709e+10	1.49654e+10	1.53605e+10	1.89621e+10
Splicing factor, proline- and glutamine-rich OS=Mus musculus OX=10090 GN=Sfpq PE=1 SV=1	Q8VIJ6	631.017	58	49	1475	48	58	49	71514	Sfpq	95.6224	105.481	98.8963	87.1345	85.6185	101.439	73.0747	61.299	78.0268	111.519	110.987	120.024	93.3475	89.0844	101.86	80.0121	76.8364	94.4725	7.19327e+09	6.87838e+09	7.58756e+09	7.11388e+09	6.26782e+09	6.15877e+09	7.29675e+09	5.25646e+09	4.40941e+09	5.61268e+09	8.02188e+09	7.98357e+09	8.63363e+09	6714743212	6.40809e+09	7.32707e+09	5.75549e+09	5.52705e+09	6.79566e+09
Phosphoribosylformylglycinamidine synthase OS=Mus musculus OX=10090 GN=Pfas PE=1 SV=1	Q5SUR0	629.889	54	50	1134	50	54	50	237823	Pfas	88.5004	106.719	104.78	80.4375	93.0606	91.2879	72.9783	65.1192	71.507	102.879	101.133	98.6158	126.418	131.091	124.781	114.478	115.436	126.76	2.69488e+09	2.38498e+09	2.87597e+09	2.8237e+09	2.1677e+09	2.50788e+09	2.4601e+09	1.96668e+09	1.75489e+09	1.92703e+09	2.77246e+09	2.7254e+09	2.65758e+09	3406824047	3.53276e+09	3.3627e+09	3.08505e+09	3.11087e+09	3.41603e+09
C-1-tetrahydrofolate synthase, cytoplasmic OS=Mus musculus OX=10090 GN=Mthfd1 PE=1 SV=4	Q922D8	627.069	70	65	1176	64	70	65	108156	Mthfd1	102.253	93.6583	104.088	50.4312	69.2657	72.9104	63.189	49.1991	59.5836	69.8861	56.0874	80.2864	74.7978	87.7183	87.4061	96.4821	96.6091	98.44	4.37528e+09	4.47387e+09	4.09781e+09	4.55416e+09	2.2065e+09	3.03057e+09	3.19003e+09	2.7647e+09	2.1526e+09	2.60695e+09	3.05771e+09	2.45398e+09	3.51275e+09	3272614526	3.83792e+09	3.82426e+09	4.22136e+09	4.22692e+09	4.30703e+09
T-complex protein 1 subunit delta OS=Mus musculus OX=10090 GN=Cct4 PE=1 SV=3	P80315	619.016	78	44	1264	43	78	44	12464	Cct4	100.689	94.8588	104.452	90.5306	125.11	120.368	95.3676	71.5237	86.9106	113.171	90.0256	134.994	100.981	123.675	127.835	120.848	118.083	120.841	5.60232e+09	5.64093e+09	5.31429e+09	5.85173e+09	5.07182e+09	7.00908e+09	6.7434e+09	5.3428e+09	4.00699e+09	4.86901e+09	6.34022e+09	5.04352e+09	7.56279e+09	5657253141	6.92868e+09	7.16173e+09	6.77029e+09	6.6154e+09	6.76989e+09
Serpin B6 OS=Mus musculus OX=10090 GN=Serpinb6 PE=1 SV=1	Q60854	613.361	83	40	956	40	83	40	20719	Serpinb6a	107.608	95.1386	97.2534	99.9396	138.004	142.021	148.837	96.6677	130.516	113.584	77.7358	102.246	100.014	101.288	97.8731	97.1694	81.9047	81.2226	4.3698e+09	4.70225e+09	4.15736e+09	4.24978e+09	4.36716e+09	6.03051e+09	6.20603e+09	6.50387e+09	4.22418e+09	5.70329e+09	4.96338e+09	3.3969e+09	4.46794e+09	4370393036	4.42608e+09	4.27686e+09	4.24611e+09	3.57907e+09	3.54926e+09
T-complex protein 1 subunit alpha OS=Mus musculus OX=10090 GN=Tcp1 PE=1 SV=3	P11983	607.527	78	50	1399	50	78	50	21454	Tcp1	102.754	91.3609	105.885	100.464	119.34	122.712	114.256	69.8676	102.419	92.6769	85.7039	113.367	111.985	122.96	122.604	113.403	103.432	110.598	5.88806e+09	6.05023e+09	5.37939e+09	6.23457e+09	5.91541e+09	7.0268e+09	7.22538e+09	6.72749e+09	4.11385e+09	6.03052e+09	5.45688e+09	5.0463e+09	6.67514e+09	6593765851	7.23996e+09	7.219e+09	6.67726e+09	6.09016e+09	6.5121e+09
Sequestosome-1 OS=Mus musculus OX=10090 GN=Sqstm1 PE=1 SV=1	Q64337	605.028	88	31	840	31	88	31	18412	Sqstm1	93.6962	102.117	104.186	255.955	394.94	490.5	1625.15	2142.49	3053	275.608	597.369	611.932	156.428	239.055	389.422	457.195	455.337	990.54	9.3317e+08	8.74345e+08	9.52929e+08	9.72237e+08	2.38849e+09	3.68546e+09	4.5772e+09	1.51654e+10	1.99931e+10	2.84897e+10	2.57189e+09	5.57447e+09	5.71036e+09	1459737582	2.23079e+09	3.63397e+09	4.26641e+09	4.24907e+09	9.24343e+09
Triosephosphate isomerase OS=Mus musculus OX=10090 GN=Tpi1 PE=1 SV=4	P17751	602.222	78	32	1424	32	78	32	21991	Tpi1	91.8281	112.739	95.4333	74.9023	94.835	78.2004	91.4187	99.8186	102.387	115.637	138.818	84.8365	95.2196	92.6169	97.6866	97.5548	96.0551	126.986	1.89726e+10	1.74222e+10	2.13894e+10	1.81062e+10	1.42109e+10	1.79927e+10	1.48366e+10	1.73445e+10	1.89382e+10	1.94254e+10	2.19394e+10	2.63374e+10	1.60957e+10	18065625364	1.75718e+10	1.85337e+10	1.85087e+10	1.82241e+10	2.40925e+10
Bifunctional purine biosynthesis protein PURH OS=Mus musculus OX=10090 GN=Atic PE=1 SV=2	Q9CWJ9	600.146	71	46	1360	46	71	46	108147	Atic	102.353	97.5257	100.122	73.1861	96.857	95.7851	95.8508	74.786	85.6886	106.258	91.3342	100.995	96.5031	113.948	104.349	93.4138	83.1549	91.0838	7.00483e+09	7.16964e+09	6.83151e+09	7.01334e+09	5.12656e+09	6.78467e+09	6.70958e+09	6.71419e+09	5.23863e+09	6.00234e+09	7.44321e+09	6.39781e+09	7.07455e+09	6759876540	7.98185e+09	7.30944e+09	6.54348e+09	5.82486e+09	6.38027e+09
Eukaryotic translation initiation factor 4 gamma 1 OS=Mus musculus OX=10090 GN=Eif4g1 PE=1 SV=1	Q6NZJ6	598.822	37	53	1049	53	37	53	208643	Eif4g1	98.6339	106.016	95.3505	73.7471	81.5191	97.7438	59.4205	37.635	45.1118	70.4579	51.6421	71.6173	95.2195	88.1266	91.6298	92.4476	82.1597	73.8454	2.7037e+09	2.66676e+09	2.86634e+09	2.57799e+09	1.9939e+09	2.20403e+09	2.6427e+09	1.60655e+09	1.01754e+09	1.21969e+09	1.90497e+09	1.39625e+09	1.93632e+09	2574450589	2.38268e+09	2.47739e+09	2.49951e+09	2.22135e+09	1.99656e+09
T-complex protein 1 subunit gamma OS=Mus musculus OX=10090 GN=Cct3 PE=1 SV=1	P80318	598.763	71	44	1378	44	71	44	12462	Cct3	103.762	98.0745	98.1632	83.2241	105.224	112.216	107.151	70.6476	85.014	115.754	88.8333	124.34	102.209	116.841	116.261	111.794	97.1853	108.265	1.12832e+10	1.17077e+10	1.10659e+10	1.10759e+10	9.39033e+09	1.18726e+10	1.26616e+10	1.209e+10	7.9713e+09	9.59229e+09	1.30607e+10	1.00232e+10	1.40295e+10	11532409413	1.31834e+10	1.3118e+10	1.26139e+10	1.09656e+10	1.22157e+10
Peroxiredoxin-1 OS=Mus musculus OX=10090 GN=Prdx1 PE=1 SV=1	P35700	592.894	86	32	1478	22	86	32	18477	Prdx1	98.991	101.699	99.3101	123.326	167.418	217.195	192.284	162.004	238.083	128.191	130.043	162.26	96.6462	106.237	126.169	123.167	124.203	147.054	1.62083e+10	1.60447e+10	1.64836e+10	1.60964e+10	1.99891e+10	2.71355e+10	3.52035e+10	3.11658e+10	2.62581e+10	3.85891e+10	2.07775e+10	2.10778e+10	2.62995e+10	15664663280	1.72192e+10	2.04498e+10	1.99633e+10	2.01312e+10	2.38349e+10
Tubulin alpha-4A chain OS=Mus musculus OX=10090 GN=Tuba4a PE=1 SV=1	P68368	588.726	73	37	1890	13	73	37	22145	Tuba4a	98.7744	99.2366	101.989	46.0585	67.2579	51.4075	48.0087	33.1754	42.4055	81.6587	56.2402	70.9034	82.4469	90.2147	89.2281	92.0972	84.191	81.8476	3.71599e+09	3.67044e+09	3.68762e+09	3.7899e+09	1.71153e+09	2.4993e+09	1.9103e+09	1.784e+09	1.23279e+09	1.57578e+09	3.03442e+09	2.08988e+09	2.63476e+09	3063714520	3.35237e+09	3.3157e+09	3.42232e+09	3.12853e+09	3.04145e+09
Coatomer subunit alpha OS=Mus musculus OX=10090 GN=Copa PE=1 SV=2	Q8CIE6	587.686	52	55	745	55	52	55	12847	Copa	107.789	92.0861	100.125	51.2872	55.2192	70.8486	108.39	75.2728	89.6106	48.3202	42.1627	55.8785	73.3959	80.5091	81.3373	98.751	88.5338	90.804	1.03621e+09	1.11692e+09	9.54204e+08	1.0375e+09	5.31442e+08	5.72186e+08	7.34139e+08	1.12315e+09	7.79983e+08	9.28553e+08	5.00698e+08	4.36893e+08	5.79018e+08	760533872	8.34242e+08	8.42824e+08	1.02327e+09	9.17394e+08	9.40918e+08
Laminin subunit beta-1 OS=Mus musculus OX=10090 GN=Lamb1 PE=1 SV=3	P02469	587.102	52	65	787	65	52	65	16777	Lamb1	94.78	107.246	97.9735	55.1868	59.1308	71.5656	40.0174	27.5982	33.0195	102.895	99.9265	126.57	96.7119	112.629	112.814	134.746	137.449	151.92	1.5128e+09	1.43383e+09	1.62242e+09	1.48214e+09	8.34865e+08	8.94528e+08	1.08264e+09	6.05383e+08	4.17505e+08	4.99519e+08	1.55659e+09	1.51168e+09	1.91475e+09	1463054062	1.70385e+09	1.70664e+09	2.03844e+09	2.07933e+09	2.29824e+09
Ankycorbin OS=Mus musculus OX=10090 GN=Rai14 PE=1 SV=1	Q9EP71	584	60	52	868	52	60	52	75646	Rai14	96.0289	106.544	97.4268	55.7921	63.9419	57.7391	52.5157	38.3849	43.9858	85.676	83.3678	89.9561	84.3443	86.3994	81.7064	96.6072	88.5004	84.7858	1.13865e+09	1.09343e+09	1.21317e+09	1.10935e+09	6.35277e+08	7.28074e+08	6.57446e+08	5.9797e+08	4.3707e+08	5.00844e+08	9.7555e+08	9.49267e+08	1.02429e+09	960385960	9.83787e+08	9.30349e+08	1.10002e+09	1.00771e+09	9.65413e+08
60S ribosomal protein L5 OS=Mus musculus OX=10090 GN=Rpl5 PE=1 SV=3	P47962	583.774	73	31	1555	31	73	31	100503670	Rpl5	101.066	106.885	92.0493	105.731	102.648	122.109	93.8517	61.995	75.6685	129.239	107.619	113.627	111.691	100.708	102.712	114.524	93.5483	109.967	1.26556e+10	1.27904e+10	1.35269e+10	1.16494e+10	1.33809e+10	1.29907e+10	1.54535e+10	1.18775e+10	7.84581e+09	9.57628e+09	1.6356e+10	1.36198e+10	1.43801e+10	14135082333	1.27452e+10	1.29988e+10	1.44937e+10	1.18391e+10	1.39169e+10
E3 SUMO-protein ligase RanBP2 OS=Mus musculus OX=10090 GN=Ranbp2 PE=1 SV=2	Q9ERU9	583.287	33	72	769	72	33	72	19386	Ranbp2	95.6427	103.471	100.886	77.7895	121.285	89.2312	142.888	89.473	102.612	71.28	59.8288	97.9263	114.654	130.032	134.083	102.848	94.0093	100.38	5.36621e+08	5.13238e+08	5.55248e+08	5.41375e+08	4.17434e+08	6.50839e+08	4.78833e+08	7.66764e+08	4.80131e+08	5.50639e+08	3.82503e+08	3.21054e+08	5.25493e+08	6.15256e+08	6.97776e+08	7.19516e+08	5.51905e+08	5.04473e+08	5.38658e+08
Kinesin-1 heavy chain OS=Mus musculus OX=10090 GN=Kif5b PE=1 SV=3	Q61768	583.2	62	60	838	51	62	60	16573	Kif5b	110.653	92.4817	96.8654	100.244	116.711	228.461	60.0029	34.7361	41.5425	20.8822	25.1757	20.3105	61.6932	97.1174	81.2937	81.2643	66.389	63.6633	6.71981e+08	7.43566e+08	6.21459e+08	6.50917e+08	6.73621e+08	7.84278e+08	1.53522e+09	4.03208e+08	2.3342e+08	2.79157e+08	1.40324e+08	1.69176e+08	1.36483e+08	414566748	6.5261e+08	5.46278e+08	5.46081e+08	4.46121e+08	4.27805e+08
40S ribosomal protein S3a OS=Mus musculus OX=10090 GN=Rps3a PE=1 SV=3	P97351	580.089	75	41	1499	41	75	41	20091	Rps3a; Rps3a1	102.34	93.6273	104.032	89.8719	104.78	111.961	77.7648	53.8495	65.0177	96.7048	77.7643	97.3757	88.4544	95.0124	94.8483	100.115	92.8998	90.8113	1.85057e+10	1.89388e+10	1.73264e+10	1.92519e+10	1.66314e+10	1.93903e+10	2.07191e+10	1.43909e+10	9.96522e+09	1.2032e+10	1.78959e+10	1.43908e+10	1.802e+10	16369075612	1.75827e+10	1.75523e+10	1.85269e+10	1.71917e+10	1.68052e+10
Receptor of activated protein C kinase 1 OS=Mus musculus OX=10090 GN=Rack1 PE=1 SV=3	P68040	574.376	99	39	1194	39	99	39	14694	Gnb2l1; Rack1	102.822	87.9794	109.199	95.2269	143.758	119.873	82.8978	64.1274	84.8193	109.668	89.1537	126.37	105.101	109.116	110.883	134.252	119.023	121.134	7.57079e+09	7.78442e+09	6.66074e+09	8.26721e+09	7.20943e+09	1.08836e+10	9.07533e+09	6.27602e+09	4.85495e+09	6.42149e+09	8.3027e+09	6.74964e+09	9.56723e+09	7956995180	8.26093e+09	8.39474e+09	1.01639e+10	9.01097e+09	9.1708e+09
Dihydropyrimidinase-related protein 2 OS=Mus musculus OX=10090 GN=Dpysl2 PE=1 SV=2	O08553	570.147	69	34	1205	29	69	34	12934	Dpysl2	89.5606	104.194	106.245	34.1372	40.0742	51.0823	56.0909	42.5515	58.9929	74.143	76.506	77.7404	81.4878	92.3962	81.7757	59.3054	58.9911	60.7064	7.94691e+09	7.1173e+09	8.28022e+09	8.44323e+09	2.71285e+09	3.18466e+09	4.05947e+09	4.4575e+09	3.38154e+09	4.68812e+09	5.89208e+09	6.07987e+09	6.17796e+09	6475770028	7.34264e+09	6.49864e+09	4.71295e+09	4.68797e+09	4.82429e+09
E3 ubiquitin-protein ligase NEDD4 OS=Mus musculus OX=10090 GN=Nedd4 PE=1 SV=3	P46935	568.064	54	46	1230	42	54	46	17999	Nedd4	90.5917	108.275	101.133	45.4258	57.8684	61.4647	32.8826	24.0826	30.2924	66.2245	45.1412	72.8788	65.8618	77.1996	74.4873	77.4734	71.357	67.3811	5.78376e+09	5.23961e+09	6.26238e+09	5.84931e+09	2.62732e+09	3.34697e+09	3.55497e+09	1.90185e+09	1.39288e+09	1.75204e+09	3.83027e+09	2.61086e+09	4.21514e+09	3809290720	4.46504e+09	4.30817e+09	4.48088e+09	4.12712e+09	3.89716e+09
Glucose-6-phosphate isomerase OS=Mus musculus OX=10090 GN=Gpi PE=1 SV=4	P06745	567.854	61	37	1337	37	61	37	14751	Gpi1	92.2358	93.8443	113.92	58.5091	76.3062	80.4221	96.1917	65.9107	87.9863	54.7789	53.5095	69.5208	83.553	101.291	105.842	110.455	109.062	111.479	6.4564e+09	5.95511e+09	6.05896e+09	7.35512e+09	3.77758e+09	4.92663e+09	5.19237e+09	6.21052e+09	4.25546e+09	5.68075e+09	3.53675e+09	3.45478e+09	4.48854e+09	5394514136	6.53977e+09	6.83357e+09	7.13141e+09	7.04146e+09	7.19753e+09
Tubulin beta-6 chain OS=Mus musculus OX=10090 GN=Tubb6 PE=1 SV=1	Q922F4	567.169	79	34	1734	17	79	34	67951	Tubb6	99.1821	100.182	100.636	75.701	92.91	108.644	60.1687	40.6389	54.8748	68.1469	88.1478	96.1274	72.5284	87.2728	85.0301	77.6167	82.5597	88.2312	1.27919e+09	1.26873e+09	1.28152e+09	1.28732e+09	9.6836e+08	1.1885e+09	1.38977e+09	7.69673e+08	5.19849e+08	7.01953e+08	8.71729e+08	1.12758e+09	1.22965e+09	927777250	1.11639e+09	1.0877e+09	9.92866e+08	1.0561e+09	1.12865e+09
Trifunctional enzyme subunit alpha, mitochondrial OS=Mus musculus OX=10090 GN=Hadha PE=1 SV=1	Q8BMS1	566.853	60	45	708	45	60	45	97212	Hadha	100.952	82.3195	116.728	16.7435	21.539	29.3855	19.3359	14.5825	21.287	61.8541	70.4183	90.2244	41.5544	65.3768	66.4064	71.5565	63.627	70.8833	2.0452e+09	2.06467e+09	1.6836e+09	2.38732e+09	3.42437e+08	4.40514e+08	6.00991e+08	3.95458e+08	2.98241e+08	4.3536e+08	1.26504e+09	1.44019e+09	1.84527e+09	8.49869e+08	1.33708e+09	1.35814e+09	1.46347e+09	1.3013e+09	1.4497e+09
Y-box-binding protein 3 OS=Mus musculus OX=10090 GN=Ybx3 PE=1 SV=2	Q9JKB3	553.899	80	24	937	14	80	24	56449	Csda; Ybx3	88.5722	106.823	104.605	240.667	307.612	375.642	197.519	268.5	309.83	32.293	52.8311	42.0544	147.853	40.526	53.4331	80.9865	135.938	184.126	5.72009e+08	5.06641e+08	6.11035e+08	5.98352e+08	1.37664e+09	1.75957e+09	2.14871e+09	1.12983e+09	1.53585e+09	1.77226e+09	1.84719e+08	3.02199e+08	2.40555e+08	845732026	2.31812e+08	3.05642e+08	4.63251e+08	7.77576e+08	1.05322e+09
Adenylyl cyclase-associated protein 1 OS=Mus musculus OX=10090 GN=Cap1 PE=1 SV=4	P40124	550.897	59	36	1072	36	59	36	12331	Cap1	98.1307	100.196	101.673	78.2402	85.6117	100.843	99.4651	77.5124	96.2438	76.2869	84.6082	97.3324	95.3185	102.018	95.0077	94.8339	92.7008	97.171	5.96686e+09	5.85532e+09	5.97856e+09	6.0667e+09	4.66848e+09	5.10833e+09	6.01714e+09	5.93495e+09	4.62506e+09	5.74273e+09	4.55193e+09	5.04846e+09	5.80769e+09	5687524602	6.0873e+09	5.66898e+09	5.65861e+09	5.53132e+09	5.79806e+09
ATP synthase subunit alpha, mitochondrial OS=Mus musculus OX=10090 GN=Atp5f1a PE=1 SV=1	Q03265	546.809	66	43	1387	43	66	43	11946	Atp5a1	104.834	93.6441	101.522	51.5247	54.2362	65.6447	68.145	49.4171	60.5987	85.2105	94.2629	112.549	77.1998	104.54	107.617	106.647	91.2104	106.938	1.71063e+10	1.79333e+10	1.60191e+10	1.73667e+10	8.81398e+09	9.27782e+09	1.12294e+10	1.16571e+10	8.45345e+09	1.03662e+10	1.45764e+10	1.61249e+10	1.9253e+10	13206054056	1.7883e+10	1.84093e+10	1.82434e+10	1.56028e+10	1.82932e+10
PDZ and LIM domain protein 5 OS=Mus musculus OX=10090 GN=Pdlim5 PE=1 SV=4	Q8CI51	544.141	69	35	1068	35	69	35	56376	Pdlim5	96.2289	105.855	97.9165	116.736	129.352	117.917	59.2633	54.4274	60.0528	139.82	159.961	133.392	117.888	117.398	126.087	110.973	108.464	136.274	3.07608e+09	2.96008e+09	3.25617e+09	3.01199e+09	3.59091e+09	3.97897e+09	3.62721e+09	1.82299e+09	1.67423e+09	1.84727e+09	4.30098e+09	4.92052e+09	4.10326e+09	3626321940	3.61126e+09	3.87852e+09	3.41363e+09	3.33644e+09	4.1919e+09
Lamin-B1 OS=Mus musculus OX=10090 GN=Lmnb1 PE=1 SV=3	P14733	543.966	78	55	1194	48	78	55	16906	Lmnb1	97.215	99.2798	103.505	70.6156	73.3552	83.1711	72.092	64.3017	81.4217	89.5195	107.994	96.2413	85.2602	87.3967	84.5573	96.4771	86.2696	97.6689	4.43911e+09	4.31548e+09	4.40714e+09	4.59471e+09	3.1347e+09	3.25632e+09	3.69206e+09	3.20024e+09	2.85442e+09	3.6144e+09	3.97387e+09	4.79398e+09	4.27226e+09	3.78479e+09	3.87964e+09	3.75359e+09	4.28272e+09	3.8296e+09	4.33563e+09
Band 4.1-like protein 2 OS=Mus musculus OX=10090 GN=Epb41l2 PE=1 SV=2	O70318	543.481	63	45	856	45	63	45	13822	Epb4.1l2; Epb41l2	91.2549	116.046	92.6991	54.2458	52.4809	62.0314	29.8388	20.9724	28.6572	85.7668	88.2039	98.1405	87.634	95.2747	93.4224	121.525	96.8018	111.449	2.01097e+09	1.83511e+09	2.33366e+09	1.86415e+09	1.09087e+09	1.05538e+09	1.24744e+09	6.00051e+08	4.21749e+08	5.76289e+08	1.72475e+09	1.77376e+09	1.97358e+09	1762298346	1.91595e+09	1.8787e+09	2.44384e+09	1.94666e+09	2.24122e+09
Tubulin beta-3 chain OS=Mus musculus OX=10090 GN=Tubb3 PE=1 SV=1	Q9ERD7	543.041	70	32	1856	10	70	32	22152	Tubb3	98.4721	106.263	95.2648	78.9567	32.5955	49.0359	#VALUE!	#VALUE!	#VALUE!	#VALUE!	#VALUE!	#VALUE!	60.8828	57.5832	62.6252	39.4851	32.9026	41.3182	6.02954e+07	5.93741e+07	6.40718e+07	5.74403e+07	4.76073e+07	1.96536e+07	2.95664e+07							36709553	3.472e+07	3.77601e+07	2.38077e+07	1.98388e+07	2.4913e+07
High mobility group protein B1 OS=Mus musculus OX=10090 GN=Hmgb1 PE=1 SV=2	P63158	530.868	53	22	1315	15	53	22	15289; 100862258	Hmgb1; Gm21596; LOC100862258	95.4244	105.617	98.9589	89.2007	79.4363	93.8723	78.4361	67.8828	67.354	90.9797	99.4167	68.9922	82.8873	83.3323	96.7434	87.9133	73.2018	100.481	1.76482e+10	1.68407e+10	1.86395e+10	1.74645e+10	1.57423e+10	1.40191e+10	1.65668e+10	1.38426e+10	1.19801e+10	1.18868e+10	1.60563e+10	1.75453e+10	1.21759e+10	14628146674	1.47067e+10	1.70735e+10	1.55151e+10	1.29188e+10	1.77332e+10
Galectin-1 OS=Mus musculus OX=10090 GN=Lgals1 PE=1 SV=3	P16045	530.19	77	17	1867	17	77	17	16852	Lgals1	92.7422	87.9009	119.357	145.358	375.238	185.876	205.85	183.496	119.064	218.571	128.328	165.145	128.768	123.346	192.256	74.1806	106.427	193.987	2.14479e+10	1.98913e+10	1.88529e+10	2.55996e+10	3.11763e+10	8.04808e+10	3.98665e+10	4.41505e+10	3.93561e+10	2.55367e+10	4.6879e+10	2.75237e+10	3.54202e+10	27618029767	2.64552e+10	4.1235e+10	1.59102e+10	2.28265e+10	4.16062e+10
Heat shock 70 kDa protein 4L OS=Mus musculus OX=10090 GN=Hspa4l PE=1 SV=2	P48722	529.832	70	51	1043	48	70	51	18415	Hspa4l	101.486	97.8821	100.632	70.8015	90.1005	102.227	79.7716	55.4701	72.546	84.7831	71.4879	103.342	72.9061	103.12	90.3776	82.9898	98.9104	97.5303	2.01084e+09	2.04072e+09	1.96825e+09	2.02355e+09	1.4237e+09	1.81178e+09	2.05562e+09	1.60408e+09	1.11541e+09	1.45878e+09	1.70485e+09	1.43751e+09	2.07803e+09	1.46602e+09	2.07357e+09	1.81735e+09	1.66879e+09	1.98893e+09	1.96118e+09
Eukaryotic translation initiation factor 3 subunit A OS=Mus musculus OX=10090 GN=Eif3a PE=1 SV=5	P23116	524.84	45	65	1117	65	45	65	13669	Eif3a	95.7903	101.442	102.768	73.8499	93.7867	118.09	82.3637	41.4817	57.6309	91.3937	60.689	98.2096	114.58	123.301	122.936	114.47	105.185	102.787	3.65241e+09	3.49865e+09	3.70507e+09	3.7535e+09	2.6973e+09	3.42547e+09	4.31313e+09	3.00826e+09	1.51508e+09	2.10491e+09	3.33807e+09	2.21661e+09	3.58701e+09	4184910184	4.50347e+09	4.49011e+09	4.18089e+09	3.84178e+09	3.75419e+09
Programmed cell death 6-interacting protein OS=Mus musculus OX=10090 GN=Pdcd6ip PE=1 SV=3	Q9WU78	523.995	59	47	1021	47	59	47	18571	Pdcd6ip	99.3955	94.1141	106.49	86.2374	95.8326	101.983	73.9434	53.2435	71.5959	67.5623	62.8487	68.6516	92.205	99.6954	95.9253	103.826	95.1082	96.2712	2.04689e+09	2.03452e+09	1.92642e+09	2.17975e+09	1.76519e+09	1.96159e+09	2.08748e+09	1.51354e+09	1.08984e+09	1.46549e+09	1.38293e+09	1.28645e+09	1.40522e+09	1887338616	2.04066e+09	1.96349e+09	2.12522e+09	1.94676e+09	1.97057e+09
Valine--tRNA ligase OS=Mus musculus OX=10090 GN=Vars PE=1 SV=1	Q9Z1Q9	521.938	46	54	1051	54	46	54	22321	Vars	105.217	97.2652	97.5182	60.0632	78.3418	91.5815	88.8229	62.0345	75.645	96.9296	67.7828	113.74	95.8944	107.911	115.992	115.618	109.276	107.421	3.20253e+09	3.36959e+09	3.11494e+09	3.12305e+09	1.92354e+09	2.50892e+09	2.93292e+09	2.84458e+09	1.98667e+09	2.42255e+09	3.1042e+09	2.17076e+09	3.64254e+09	3071045326	3.45589e+09	3.71469e+09	3.70271e+09	3.4996e+09	3.44018e+09
EH domain-containing protein 1 OS=Mus musculus OX=10090 GN=Ehd1 PE=1 SV=1	Q9WVK4	521.272	74	38	914	36	74	38	13660	Ehd1	95.1213	96.9024	107.976	56.1302	66.7707	81.5703	36.0386	24.8349	31.0523	62.9919	51.0308	79.7413	62.8945	75.2811	76.686	64.8289	56.7455	64.0525	3.71643e+09	3.53511e+09	3.60131e+09	4.01286e+09	2.08604e+09	2.48149e+09	3.0315e+09	1.33935e+09	9.2297e+08	1.15404e+09	2.34105e+09	1.89653e+09	2.96353e+09	2337427254	2.79777e+09	2.84998e+09	2.40932e+09	2.1089e+09	2.38047e+09
Filamin-C OS=Mus musculus OX=10090 GN=Flnc PE=1 SV=3	Q8VHX6	518.426	29	68	730	59	29	68	68794	Flnc	106.82	98.8113	94.369	124.659	186.748	188.85	112.225	77.8978	98.4879	82.0358	62.4728	95.1565	93.3223	116.73	129.678	95.7285	79.4413	79.4811	1.26778e+09	1.35424e+09	1.25271e+09	1.19639e+09	1.58041e+09	2.36756e+09	2.39421e+09	1.42277e+09	9.87575e+08	1.24861e+09	1.04004e+09	7.92019e+08	1.20638e+09	1183124504	1.47988e+09	1.64404e+09	1.21363e+09	1.00714e+09	1.00765e+09
Splicing factor 3B subunit 1 OS=Mus musculus OX=10090 GN=Sf3b1 PE=1 SV=1	Q99NB9	516.725	44	50	823	50	44	50	81898	Sf3b1	88.0571	106.795	105.148	33.4768	42.76	42.6385	19.9289	12.8081	16.0174	58.4313	38.71	63.6471	61.3045	74.5366	70.7339	71.9712	77.3083	69.2493	1.24948e+09	1.10026e+09	1.33439e+09	1.3138e+09	4.18285e+08	5.34278e+08	5.32759e+08	2.49008e+08	1.60034e+08	2.00134e+08	7.30087e+08	4.83673e+08	7.95258e+08	7.65987e+08	9.31319e+08	8.83805e+08	8.99265e+08	9.65952e+08	8.65256e+08
Voltage-dependent anion-selective channel protein 1 OS=Mus musculus OX=10090 GN=Vdac1 PE=1 SV=3	Q60932	516.647	85	29	903	28	85	29	22333	Vdac1	108.578	88.6928	102.729	70.3686	94.9166	101.634	57.2466	53.7663	61.2958	88.5281	125.768	143.042	56.7927	87.7823	89.5513	78.9727	73.4556	89.2937	2.1365e+09	2.31976e+09	1.89492e+09	2.19481e+09	1.50342e+09	2.02789e+09	2.1714e+09	1.22307e+09	1.14871e+09	1.30958e+09	1.8914e+09	2.68703e+09	3.05609e+09	1213375140	1.87547e+09	1.91326e+09	1.68725e+09	1.56938e+09	1.90776e+09
Acetyl-CoA acetyltransferase, cytosolic OS=Mus musculus OX=10090 GN=Acat2 PE=1 SV=2	Q8CAY6	515.602	77	22	909	22	77	22	110460	Acat2	86.8486	99.8843	113.267	38.3832	44.9991	41.2932	107.645	117.402	140.184	124.518	111.821	123.112	221.507	240.345	224.862	157.268	145.148	141.642	3.21637e+09	2.79337e+09	3.21265e+09	3.64309e+09	1.23455e+09	1.44734e+09	1.32814e+09	3.46227e+09	3.77607e+09	4.50883e+09	4.00495e+09	3.59657e+09	3.95974e+09	7.12449e+09	7.73038e+09	7.2324e+09	5.05834e+09	4.6685e+09	4.55572e+09
Epidermal growth factor receptor kinase substrate 8 OS=Mus musculus OX=10090 GN=Eps8 PE=1 SV=2	Q08509	514.954	66	49	914	49	66	49	13860	Eps8	91.2628	104.04	104.697	46.9061	65.9101	102.277	24.8569	20.2643	30.5015	124.762	128.995	155.623	132.9	152.864	152.618	151.47	151.434	170.322	1.58656e+09	1.44793e+09	1.65066e+09	1.66107e+09	7.44191e+08	1.0457e+09	1.62268e+09	3.94368e+08	3.21504e+08	4.83924e+08	1.97942e+09	2.04658e+09	2.46904e+09	2108534949	2.42528e+09	2.42137e+09	2.40316e+09	2.40258e+09	2.70226e+09
Heterogeneous nuclear ribonucleoprotein Q OS=Mus musculus OX=10090 GN=Syncrip PE=1 SV=2	Q7TMK9	513.019	61	34	1003	34	61	34	56403	Syncrip	97.5403	97.9428	104.517	90.6426	125.601	119.511	102.617	63.8749	88.8239	116.332	105.971	129.33	88.0214	99.9567	108.915	98.4493	102.832	134.185	3.74086e+09	3.64885e+09	3.6639e+09	3.90983e+09	3.39081e+09	4.69854e+09	4.47072e+09	3.83875e+09	2.38947e+09	3.32278e+09	4.35182e+09	3.96424e+09	4.83807e+09	3292757872	3.73924e+09	4.07436e+09	3.68285e+09	3.8468e+09	5.01969e+09
Polyadenylate-binding protein 1 OS=Mus musculus OX=10090 GN=Pabpc1 PE=1 SV=2	P29341	511.191	70	53	1243	53	70	53	18458	Pabpc1	101.189	98.1527	100.658	93.9109	122.089	115.752	66.2354	46.6511	65.0815	137.164	118.008	137.003	103.834	104.457	114.196	86.6095	82.83	114.162	6.25732e+09	6.33172e+09	6.14173e+09	6.2985e+09	5.8763e+09	7.63953e+09	7.24298e+09	4.14456e+09	2.91911e+09	4.07236e+09	8.5828e+09	7.38417e+09	8.57271e+09	6497248760	6.53618e+09	7.14558e+09	5.41943e+09	5.18293e+09	7.14348e+09
Microtubule-associated protein 1A OS=Mus musculus OX=10090 GN=Map1a PE=1 SV=2	Q9QYR6	507.677	29	51	515	49	29	51	17754	Map1a; Mtap1a	91.124	120.953	87.9228	#VALUE!	#VALUE!	#VALUE!	14.4516	18.8534	15.0436	15.9085	16.5245	12.4321	49.9027	55.0289	57.2123	27.5195	23.8021	24.7439	2.09108e+08	1.90548e+08	2.52923e+08	1.83854e+08				3.02194e+07	3.9424e+07	3.14574e+07	3.3266e+07	3.4554e+07	2.59965e+07	1.04351e+08	1.1507e+08	1.19636e+08	5.75454e+07	4.97721e+07	5.17415e+07
Catenin delta-1 OS=Mus musculus OX=10090 GN=Ctnnd1 PE=1 SV=2	P30999	506.231	63	49	760	49	63	49	12388	Ctnnd1	103.024	105.261	91.7143	34.7155	33.7241	40.4695	24.9769	17.4091	21.8243	60.7527	57.1847	66.5924	61.5882	61.3922	62.9287	62.4552	55.8513	53.5166	1.71853e+09	1.7705e+09	1.80895e+09	1.57613e+09	5.96595e+08	5.79557e+08	6.95479e+08	4.29234e+08	2.99179e+08	3.75056e+08	1.04405e+09	9.82734e+08	1.14441e+09	1058409200	1.05504e+09	1.08145e+09	1.07331e+09	9.5982e+08	9.19696e+08
Fatty acid-binding protein 5 OS=Mus musculus OX=10090 GN=Fabp5 PE=1 SV=3	Q05816	505.288	91	19	908	19	91	19	16592	Fabp5	101.17	92.9881	105.842	71.8712	109.608	99.4697	148.348	88.9622	72.4743	175.576	148.995	111.763	109.312	98.767	111.474	104.562	84.433	95.0389	3.07674e+09	3.11272e+09	2.861e+09	3.25649e+09	2.21129e+09	3.37236e+09	3.06042e+09	4.56427e+09	2.73713e+09	2.22984e+09	5.40202e+09	4.5842e+09	3.43866e+09	3363247808	3.0388e+09	3.42977e+09	3.21711e+09	2.59778e+09	2.9241e+09
Annexin A3 OS=Mus musculus OX=10090 GN=Anxa3 PE=1 SV=4	O35639	504.107	70	38	1069	37	70	38	11745	Anxa3	107.757	99.9247	92.3181	157.142	184.619	185.27	144.065	126.626	122.143	109.549	102.993	104.717	101.899	114.396	108.788	119.952	110.344	116.667	5.06604e+09	5.45903e+09	5.06222e+09	4.67687e+09	7.96088e+09	9.35287e+09	9.38584e+09	7.2984e+09	6.41493e+09	6.18782e+09	5.54982e+09	5.21767e+09	5.305e+09	5162255366	5.79534e+09	5.51126e+09	6.07684e+09	5.59009e+09	5.91039e+09
Calnexin OS=Mus musculus OX=10090 GN=Canx PE=1 SV=1	P35564	499.942	46	28	1306	28	46	28	12330	Canx	95.9692	104.482	99.5487	78.6852	86.9879	97.7997	131.44	88.9651	106.271	82.7365	56.1561	106.021	91.8708	105.174	113.208	88.9439	81.8536	95.3841	1.28537e+10	1.23356e+10	1.34298e+10	1.27957e+10	1.0114e+10	1.11812e+10	1.25709e+10	1.6895e+10	1.14353e+10	1.36598e+10	1.06347e+10	7.21815e+09	1.36276e+10	11808817752	1.35187e+10	1.45515e+10	1.14326e+10	1.05212e+10	1.22604e+10
Cofilin-1 OS=Mus musculus OX=10090 GN=Cfl1 PE=1 SV=3	P18760	495.93	88	27	1511	21	88	27	12631	Cfl1	90.3818	99.6581	109.96	124.674	136.624	138.891	99.3344	89.5334	106.035	111.902	115.557	126.458	89.4059	93.3376	109.796	90.8365	95.6717	142.418	2.95366e+10	2.66957e+10	2.94356e+10	3.24785e+10	3.68245e+10	4.03542e+10	4.10238e+10	2.934e+10	2.64451e+10	3.13193e+10	3.30519e+10	3.41317e+10	3.73512e+10	26407448301	2.75687e+10	3.243e+10	2.683e+10	2.82582e+10	4.20653e+10
Glycine--tRNA ligase OS=Mus musculus OX=10090 GN=Gars PE=1 SV=1	Q9CZD3	492.57	59	40	1052	40	59	40	353172	Gars	106.391	97.4249	96.1846	99.5625	110.624	143.511	149.848	114.633	139.147	139.947	117.036	135.883	138.645	146.949	152.617	141.29	140.918	152.099	2.70114e+09	2.87376e+09	2.63158e+09	2.59808e+09	2.68932e+09	2.9881e+09	3.87644e+09	4.04761e+09	3.0964e+09	3.75855e+09	3.78015e+09	3.16131e+09	3.67039e+09	3.74501e+09	3.96929e+09	4.12239e+09	3.81644e+09	3.80639e+09	4.1084e+09
Threonine--tRNA ligase, cytoplasmic OS=Mus musculus OX=10090 GN=Tars PE=1 SV=2	Q9D0R2	491.443	57	45	1078	41	57	45	110960	Tars	93.8905	104.64	101.47	73.2514	95.5067	100.666	131.014	89.1879	107.485	107.908	107.258	121.816	110.414	152.614	144.761	122.323	128.286	129.481	2.87645e+09	2.70072e+09	3.00992e+09	2.91873e+09	2.10704e+09	2.74721e+09	2.89562e+09	3.76855e+09	2.56545e+09	3.09177e+09	3.10391e+09	3.08523e+09	3.504e+09	3176019124	4.38987e+09	4.16398e+09	3.51856e+09	3.69008e+09	3.72446e+09
Structural maintenance of chromosomes protein 3 OS=Mus musculus OX=10090 GN=Smc3 PE=1 SV=2	Q9CW03	491.009	49	61	667	61	49	61	13006	Smc3	93.5716	103.797	102.631	100.154	108.769	121.493	99.3555	85.6233	116.436	98.0816	148.111	130.601	91.0857	106.796	113.118	95.0824	102.961	120.525	2.4474e+09	2.29007e+09	2.54033e+09	2.51179e+09	2.45116e+09	2.66201e+09	2.97341e+09	2.43162e+09	2.09554e+09	2.84966e+09	2.40044e+09	3.62487e+09	3.19633e+09	2229227385	2.61373e+09	2.76844e+09	2.32704e+09	2.51987e+09	2.94971e+09
Dihydropyrimidinase-related protein 3 OS=Mus musculus OX=10090 GN=Dpysl3 PE=1 SV=1	Q62188	490.323	70	33	968	29	70	33	22240	Dpysl3	95.2947	97.8091	106.896	122.658	170.121	194.25	113.692	91.8004	125.725	184.772	169.599	226.675	149.361	170.749	185.572	170.316	185.437	206.447	2.90391e+09	2.76727e+09	2.84029e+09	3.10417e+09	3.56188e+09	4.94015e+09	5.64083e+09	3.30152e+09	2.6658e+09	3.65094e+09	5.3656e+09	4.925e+09	6.58244e+09	4337301504	4.95839e+09	5.38883e+09	4.94583e+09	5.38492e+09	5.99503e+09
T-complex protein 1 subunit eta OS=Mus musculus OX=10090 GN=Cct7 PE=1 SV=1	P80313	489.686	69	44	1022	44	69	44	12468	Cct7	101.098	95.869	103.033	74.5177	88.1941	93.7683	81.7398	57.4965	69.3632	99.6247	82.1702	112.593	98.6442	110.069	112.219	121.035	113.076	110.562	4.3594e+09	4.40725e+09	4.17931e+09	4.49164e+09	3.24852e+09	3.84473e+09	4.08774e+09	3.56336e+09	2.5065e+09	3.02382e+09	4.34304e+09	3.58213e+09	4.90839e+09	4300293448	4.79834e+09	4.89208e+09	5.27639e+09	4.92944e+09	4.81984e+09
Arginine--tRNA ligase, cytoplasmic OS=Mus musculus OX=10090 GN=Rars PE=1 SV=2	Q9D0I9	489.418	64	49	880	49	64	49	104458	Rars	105.373	92.3276	102.299	113.693	151.1	157.499	142.796	83.8096	101.772	130.801	99.3715	163.377	105.507	133.855	131.485	122.543	119.897	126.764	2.92845e+09	3.08581e+09	2.70377e+09	2.99578e+09	3.32945e+09	4.42488e+09	4.61227e+09	4.1817e+09	2.45432e+09	2.98033e+09	3.83044e+09	2.91004e+09	4.78442e+09	3089720694	3.91987e+09	3.85046e+09	3.5886e+09	3.51112e+09	3.71223e+09
Peptidyl-prolyl cis-trans isomerase A OS=Mus musculus OX=10090 GN=Ppia PE=1 SV=2	P17742	489.257	98	25	2212	25	98	25	268373	Ppia	75.9746	105.314	118.711	85.0938	133.961	133.625	91.2138	97.5343	104.439	102.528	129.995	107.523	78.2749	113.411	123.093	67.5626	91.3183	153.808	8.57478e+10	6.51465e+10	9.03046e+10	1.01792e+11	7.29661e+10	1.14868e+11	1.1458e+11	7.82138e+10	8.36335e+10	8.95538e+10	8.79155e+10	1.11468e+11	9.21986e+10	67119019732	9.72474e+10	1.0555e+11	5.79335e+10	7.83035e+10	1.31887e+11
Septin-7 OS=Mus musculus OX=10090 GN=Septin7 PE=1 SV=1	O55131	488.212	64	34	797	33	64	34	235072	Sept7	102.987	100.542	96.4711	103.999	61.3701	59.5598	77.5016	61.1388	56.5319	78.5094	69.7609	61.3379	76.7278	77.4978	66.1591	75.8624	67.4305	67.6986	2.25233e+09	2.3196e+09	2.26454e+09	2.17284e+09	2.34239e+09	1.38225e+09	1.34148e+09	1.74559e+09	1.37705e+09	1.27328e+09	1.76829e+09	1.57124e+09	1.38153e+09	1728159051	1.7455e+09	1.49012e+09	1.70867e+09	1.51875e+09	1.52479e+09
Rab GDP dissociation inhibitor beta OS=Mus musculus OX=10090 GN=Gdi2 PE=1 SV=1	Q61598	485.555	82	33	884	28	82	33	14569	Gdi2	95.911	93.4903	110.599	52.2354	64.1862	72.0537	50.4412	40.8321	52.3051	63.5015	53.5922	73.3588	77.9515	95.4094	103.725	79.4412	79.9461	75.9508	3.58308e+09	3.43657e+09	3.34983e+09	3.96284e+09	1.87164e+09	2.29984e+09	2.58174e+09	1.80735e+09	1.46305e+09	1.87413e+09	2.27531e+09	1.92025e+09	2.62851e+09	2793064422	3.4186e+09	3.71656e+09	2.84644e+09	2.86453e+09	2.72138e+09
Mitochondrial 10-formyltetrahydrofolate dehydrogenase OS=Mus musculus OX=10090 GN=Aldh1l2 PE=1 SV=2	Q8K009	482.202	61	46	685	43	61	46	216188	Aldh1l2	101.315	92.9441	105.741	51.6109	53.0237	56.4483	79.1091	50.9986	58.6465	122.964	143.058	215.73	119.958	173.394	183.989	156.901	148.533	178.493	1.09433e+09	1.10872e+09	1.01712e+09	1.15716e+09	5.64794e+08	5.80255e+08	6.17732e+08	8.65716e+08	5.58094e+08	6.41788e+08	1.34563e+09	1.56553e+09	2.36081e+09	1312740063	1.89751e+09	2.01345e+09	1.71702e+09	1.62544e+09	1.95331e+09
DNA replication licensing factor MCM3 OS=Mus musculus OX=10090 GN=Mcm3 PE=1 SV=2	P25206	481.185	64	46	785	46	64	46	17215	Mcm3	107.369	95.8078	96.823	25.4902	24.5813	14.9072	29.5683	18.6095	19.8413	87.3498	83.3717	106.265	80.0246	92.69	87.161	107.072	88.027	98.0801	1.84919e+09	1.98546e+09	1.77167e+09	1.79044e+09	4.71361e+08	4.54554e+08	2.75662e+08	5.46773e+08	3.44125e+08	3.66904e+08	1.61526e+09	1.5417e+09	1.96504e+09	1479805808	1.71401e+09	1.61177e+09	1.97997e+09	1.62778e+09	1.81369e+09
Delta-1-pyrroline-5-carboxylate synthase OS=Mus musculus OX=10090 GN=Aldh18a1 PE=1 SV=2	Q9Z110	480.8	58	39	883	39	58	39	56454	Aldh18a1	104.361	87.4903	108.149	68.1778	76.5863	79.4784	91.1478	53.6482	74.6793	135.248	120.545	191.508	126.229	172.16	201.787	154.25	146.726	162.96	2.41749e+09	2.52291e+09	2.11507e+09	2.6145e+09	1.64819e+09	1.85147e+09	1.92139e+09	2.20349e+09	1.29694e+09	1.80537e+09	3.26962e+09	2.91416e+09	4.62969e+09	3051578711	4.16196e+09	4.8782e+09	3.72898e+09	3.5471e+09	3.93955e+09
Sodium/potassium-transporting ATPase subunit alpha-1 OS=Mus musculus OX=10090 GN=Atp1a1 PE=1 SV=1	Q8VDN2	479.622	36	37	739	37	36	37	11928	Atp1a1	106.167	95.5108	98.3219	57.8639	69.7255	80.3631	99.7229	67.8778	70.2017	61.579	50.8231	79.4542	60.9899	62.8537	61.665	57.3177	51.8761	48.8547	1.5346e+09	1.62924e+09	1.46571e+09	1.50884e+09	8.87977e+08	1.07001e+09	1.23325e+09	1.53034e+09	1.04165e+09	1.07731e+09	9.44989e+08	7.79929e+08	1.2193e+09	935949892	9.64551e+08	9.46309e+08	8.79595e+08	7.96088e+08	7.49723e+08
L-lactate dehydrogenase A chain OS=Mus musculus OX=10090 GN=Ldha PE=1 SV=3	P06151	479.46	78	38	1229	35	78	38	16828	Ldha	99.0016	91.8493	109.149	46.7205	62.5091	53.7065	78.4475	55.623	73.7821	81.8661	60.865	96.8163	64.4133	79.4818	83.2857	79.85	76.5916	70.8641	1.81478e+10	1.79666e+10	1.66686e+10	1.98081e+10	8.47872e+09	1.1344e+10	9.74652e+09	1.42365e+10	1.00943e+10	1.33898e+10	1.48569e+10	1.10456e+10	1.757e+10	11689576976	1.44242e+10	1.51145e+10	1.4491e+10	1.38997e+10	1.28602e+10
Protein disulfide-isomerase A6 OS=Mus musculus OX=10090 GN=Pdia6 PE=1 SV=3	Q922R8	478.193	53	26	1003	26	53	26	71853	Pdia6	98.9659	104.649	96.3849	47.9852	54.8421	63.0552	77.8388	62.1975	75.0604	112.92	114.94	122.193	113.439	119.055	120.986	100.827	101.113	112.089	1.46366e+10	1.44852e+10	1.53171e+10	1.41074e+10	7.02338e+09	8.02701e+09	9.22912e+09	1.13929e+10	9.10358e+09	1.09863e+10	1.65276e+10	1.68232e+10	1.78849e+10	16603624458	1.74256e+10	1.77082e+10	1.47577e+10	1.47995e+10	1.6406e+10
Src substrate cortactin OS=Mus musculus OX=10090 GN=Cttn PE=1 SV=2	Q60598	476.986	48	37	890	37	48	37	13043	Cttn	82.0568	119.097	98.8461	84.3053	97.4648	112.743	74.923	55.6295	67.808	143.52	157.161	119.109	91.4899	103.957	100.529	73.6193	79.0257	103.943	2.6919e+09	2.20889e+09	3.20597e+09	2.66084e+09	2.26941e+09	2.62365e+09	3.03493e+09	2.01685e+09	1.49749e+09	1.82532e+09	3.86342e+09	4.23062e+09	3.2063e+09	2462817011	2.79842e+09	2.70615e+09	1.98176e+09	2.12729e+09	2.79805e+09
Serine/arginine repetitive matrix protein 2 OS=Mus musculus OX=10090 GN=Srrm2 PE=1 SV=3	Q8BTI8	476.968	27	48	971	48	27	48	75956	Srrm2	89.7377	109.397	100.865	83.0975	93.1804	119.942	44.2959	38.5951	55.3817	85.5319	120.818	116.483	81.3367	90.3729	101.646	68.4328	70.0349	99.9418	3.50412e+09	3.14451e+09	3.83341e+09	3.53442e+09	2.91183e+09	3.26515e+09	4.2029e+09	1.55218e+09	1.35242e+09	1.94064e+09	2.99714e+09	4.23361e+09	4.08169e+09	2.85013e+09	3.16677e+09	3.56178e+09	2.39797e+09	2.4541e+09	3.50208e+09
14-3-3 protein zeta/delta OS=Mus musculus OX=10090 GN=Ywhaz PE=1 SV=1	P63101	476.494	84	30	1361	25	84	30	22631	Ywhaz	99.526	94.3147	106.159	77.8825	93.5838	92.1992	96.7332	68.504	89.5919	90.6666	67.0064	89.9794	83.8199	88.7787	87.1139	76.057	81.9372	83.454	2.33406e+10	2.323e+10	2.20137e+10	2.47783e+10	1.81783e+10	2.18431e+10	2.15199e+10	2.25782e+10	1.59893e+10	2.09113e+10	2.11622e+10	1.56397e+10	2.10018e+10	19564103588	2.07215e+10	2.03329e+10	1.77522e+10	1.91247e+10	1.94787e+10
Annexin A5 OS=Mus musculus OX=10090 GN=Anxa5 PE=1 SV=1	P48036	475.059	66	36	1088	25	66	36	11747	Anxa5	100.71	105.948	93.3423	66.8332	75.518	85.24	128.934	96.1666	107.043	64.5412	62.6097	75.8542	93.1773	103.51	116.758	96.4498	90.9047	99.0133	8.69427e+09	8.75598e+09	9.2114e+09	8.11543e+09	5.81066e+09	6.56574e+09	7.41099e+09	1.12099e+10	8.36098e+09	9.30662e+09	5.61139e+09	5.44345e+09	6.59497e+09	8101086250	8.9994e+09	1.01512e+10	8.3856e+09	7.9035e+09	8.60848e+09
Glutamate dehydrogenase 1, mitochondrial OS=Mus musculus OX=10090 GN=Glud1 PE=1 SV=1	P26443	474.957	60	41	1073	41	60	41	14661	Glud1	95.1197	113.491	91.389	76.0563	48.7618	72.1113	64.4916	56.4919	60.7971	61.5594	111.366	88.3509	68.5277	98.1047	92.8579	72.9865	72.6151	93.8478	7.69308e+09	7.31763e+09	8.73097e+09	7.03062e+09	5.85107e+09	3.75128e+09	5.54758e+09	4.96139e+09	4.34596e+09	4.67717e+09	4.73581e+09	8.5675e+09	6.7969e+09	5271889614	7.54727e+09	7.14363e+09	5.61491e+09	5.58634e+09	7.21978e+09
Malate dehydrogenase, mitochondrial OS=Mus musculus OX=10090 GN=Mdh2 PE=1 SV=3	P08249	474.038	76	36	1278	36	76	36	17448	Mdh2	104.537	94.8533	100.61	52.5616	62.2641	60.9455	61.0897	51.8562	57.6139	77.3789	78.7544	94.5078	70.54	93.1727	86.7036	90.3031	84.3727	95.7515	1.49159e+10	1.55927e+10	1.41482e+10	1.50068e+10	7.84005e+09	9.28727e+09	9.09059e+09	9.11209e+09	7.73483e+09	8.59364e+09	1.15418e+10	1.17469e+10	1.40967e+10	10521685858	1.38976e+10	1.29326e+10	1.34695e+10	1.2585e+10	1.42822e+10
Major vault protein OS=Mus musculus OX=10090 GN=Mvp PE=1 SV=4	Q9EQK5	471.358	60	51	648	51	60	51	78388	Mvp	95.0122	104.866	100.122	25.8574	33.6357	33.8537	45.153	33.8512	49.3714	43.7078	31.4907	44.0665	44.9789	49.4976	50.6891	35.4966	35.7434	35.2881	1.70442e+09	1.61941e+09	1.78735e+09	1.7065e+09	4.40719e+08	5.73295e+08	5.7701e+08	7.69599e+08	5.76967e+08	8.41498e+08	7.44965e+08	5.36734e+08	7.5108e+08	766630514	8.43648e+08	8.63956e+08	6.05012e+08	6.09219e+08	6.01458e+08
40S ribosomal protein S4, X isoform OS=Mus musculus OX=10090 GN=Rps4x PE=1 SV=2	P62702	471.151	82	33	982	33	82	33	20102	Rps4x	107.165	91.6581	101.177	89.9753	108.6	107.276	80.5562	47.9357	63.3113	111.004	60.4492	117.164	93.4084	98.3446	105.423	80.2408	87.2259	83.696	8.77768e+09	9.4066e+09	8.04545e+09	8.88098e+09	7.89775e+09	9.53255e+09	9.41638e+09	7.07096e+09	4.20764e+09	5.55727e+09	9.74358e+09	5.30603e+09	1.02842e+10	8199091127	8.63238e+09	9.25367e+09	7.04328e+09	7.65641e+09	7.34657e+09
D-3-phosphoglycerate dehydrogenase OS=Mus musculus OX=10090 GN=Phgdh PE=1 SV=3	Q61753	469.038	56	37	1179	37	56	37	236539	Phgdh	101.015	101.803	97.1813	83.4853	95.7342	101.651	88.5823	74.4171	75.7562	119.043	103.321	119.566	120.311	134.426	120.128	118.119	112.752	113.881	1.19068e+10	1.20277e+10	1.21215e+10	1.15712e+10	9.94045e+09	1.13989e+10	1.21035e+10	1.05473e+10	8.86071e+09	9.02016e+09	1.41742e+10	1.23022e+10	1.42366e+10	14325204483	1.60059e+10	1.43035e+10	1.40642e+10	1.34251e+10	1.35596e+10
STE20-like serine/threonine-protein kinase OS=Mus musculus OX=10090 GN=Slk PE=1 SV=2	O54988	467.556	51	56	793	55	51	56	20874	Slk	93.1702	104.389	102.441	52.8844	89.5655	94.1256	59.8327	44.7333	45.9729	84.7246	94.1716	119.544	73.5358	106.134	95.8755	110.294	111.011	116.166	1.33177e+09	1.24081e+09	1.39022e+09	1.36427e+09	7.04299e+08	1.19281e+09	1.25354e+09	7.96834e+08	5.95745e+08	6.12254e+08	1.12834e+09	1.25415e+09	1.59205e+09	979328096	1.41346e+09	1.27684e+09	1.46886e+09	1.47842e+09	1.54707e+09
Ubiquitin-associated protein 2-like OS=Mus musculus OX=10090 GN=Ubap2l PE=1 SV=1	Q80X50	466.104	43	31	803	31	43	31	74383	Ubap2l	88.9026	109.597	101.501	85.473	121.374	119.035	69.9086	63.0184	76.7945	111.152	163.264	111.274	126.023	150.877	134.706	95.5356	104.734	145.833	7.13294e+08	6.34137e+08	7.81747e+08	7.23999e+08	6.09674e+08	8.65754e+08	8.49068e+08	4.98654e+08	4.49507e+08	5.47771e+08	7.92842e+08	1.16455e+09	7.93714e+08	898916143	1.07619e+09	9.60852e+08	6.8145e+08	7.47064e+08	1.04022e+09
Calpain-2 catalytic subunit OS=Mus musculus OX=10090 GN=Capn2 PE=1 SV=4	O08529	465.973	55	36	715	36	55	36	12334	Capn2	89.7149	101.925	108.36	68.5248	83.2134	81.7113	74.4913	73.1501	88.9903	86.0142	59.9956	112.238	95.6133	123.281	107.781	82.1244	86.4759	91.2265	1.20008e+09	1.07665e+09	1.22318e+09	1.30041e+09	8.22352e+08	9.98628e+08	9.80601e+08	8.93955e+08	8.7786e+08	1.06795e+09	1.03224e+09	7.19995e+08	1.34695e+09	1147436380	1.47947e+09	1.29345e+09	9.85559e+08	1.03778e+09	1.09479e+09
Proliferation-associated protein 2G4 OS=Mus musculus OX=10090 GN=Pa2g4 PE=1 SV=3	P50580	465.908	70	35	1029	35	70	35	18813	Pa2g4	98.8607	91.8224	109.317	97.8405	137.031	138.629	96.2823	71.9291	94.8083	99.1664	96.138	123.646	102.053	118.789	112.236	118.769	115.882	122.043	5.20662e+09	5.1473e+09	4.78084e+09	5.69171e+09	5.09418e+09	7.13466e+09	7.21787e+09	5.01305e+09	3.74507e+09	4.9363e+09	5.16322e+09	5.00554e+09	6.43777e+09	5313486619	6.18491e+09	5.84372e+09	6.18385e+09	6.03356e+09	6.3543e+09
Afadin OS=Mus musculus OX=10090 GN=Afdn PE=1 SV=3	Q9QZQ1	465.894	43	45	565	45	43	45	17356	Mllt4; Afdn	97.1691	110.16	92.6707	59.3436	65.6131	71.3932	49.7637	45.8315	44.3471	84.1007	78.847	87.2937	129.419	156.732	134.041	116.93	110.077	101.523	5.88428e+08	5.7177e+08	6.48213e+08	5.453e+08	3.49195e+08	3.86086e+08	4.20098e+08	2.92824e+08	2.69685e+08	2.60951e+08	4.94872e+08	4.63958e+08	5.13661e+08	761538656	9.22256e+08	7.88735e+08	6.88051e+08	6.47722e+08	5.97388e+08
40S ribosomal protein S3 OS=Mus musculus OX=10090 GN=Rps3 PE=1 SV=1	P62908	465.666	92	41	1305	41	92	41	27050	Rps3	97.0226	96.956	106.021	71.9391	102.401	106.197	85.8823	57.3913	76.9542	99.0057	90.436	130.842	112.591	116.041	118.812	116.652	107.472	102.821	1.07996e+10	1.04781e+10	1.04709e+10	1.14499e+10	7.76914e+09	1.10589e+10	1.14688e+10	9.27495e+09	6.19803e+09	8.31074e+09	1.06922e+10	9.76673e+09	1.41304e+10	12159412228	1.2532e+10	1.28313e+10	1.25979e+10	1.16065e+10	1.11043e+10
Eukaryotic translation initiation factor 5B OS=Mus musculus OX=10090 GN=Eif5b PE=1 SV=2	Q05D44	465.537	41	41	610	41	41	41	226982	Eif5b	83.3373	102.815	113.847	27.9217	39.6728	40.4817	30.8094	25.1685	34.1255	42.3266	46.1384	67.0383	60.498	88.0751	76.3027	77.7938	74.6927	76.4829	8.25667e+08	6.88088e+08	8.48912e+08	9.40001e+08	2.3054e+08	3.27566e+08	3.34244e+08	2.54383e+08	2.07808e+08	2.81763e+08	3.49477e+08	3.80949e+08	5.53513e+08	499511749	7.27207e+08	6.30006e+08	6.42318e+08	6.16713e+08	6.31494e+08
Beta-enolase OS=Mus musculus OX=10090 GN=Eno3 PE=1 SV=3	P21550	465.445	80	29	1181	19	80	29	13808	Eno3	99.3485	94.5326	106.119	33.2309	47.997	40.495	39.7174	30.1169	32.3995	47.1645	43.3837	53.4356	125.039	127.485	121.854	101.381	91.4417	86.3034	9.61098e+08	9.54836e+08	9.08551e+08	1.01991e+09	3.19381e+08	4.61298e+08	3.89197e+08	3.81723e+08	2.89453e+08	3.11391e+08	4.53297e+08	4.1696e+08	5.13569e+08	1201749588	1.22525e+09	1.17114e+09	9.74372e+08	8.78844e+08	8.2946e+08
S-formylglutathione hydrolase OS=Mus musculus OX=10090 GN=Esd PE=1 SV=1	Q9R0P3	463.92	91	25	1172	25	91	25	13885	Esd	92.1132	104.319	103.568	113.555	141.644	140.16	151.087	116.328	135.067	123.025	110.097	119.056	128.498	138.586	130.141	135.604	127.963	136.357	9.79683e+09	9.02417e+09	1.02199e+10	1.01464e+10	1.11248e+10	1.38766e+10	1.37313e+10	1.48017e+10	1.13965e+10	1.32323e+10	1.20526e+10	1.0786e+10	1.16637e+10	12588724230	1.3577e+10	1.27497e+10	1.32849e+10	1.25363e+10	1.33586e+10
Protein disulfide-isomerase A4 OS=Mus musculus OX=10090 GN=Pdia4 PE=1 SV=3	P08003	463.07	61	44	892	44	61	44	12304	Pdia4	89.9199	107.849	102.231	55.8654	58.2679	68.4479	123.646	100.275	106.555	98.5242	101.163	127.197	96.1172	124.847	129.925	103.891	102.196	137.829	3.60032e+09	3.23741e+09	3.88291e+09	3.68065e+09	2.01133e+09	2.09783e+09	2.46434e+09	4.45164e+09	3.61021e+09	3.83633e+09	3.54719e+09	3.64219e+09	4.5795e+09	3.46053e+09	4.4949e+09	4.67771e+09	3.74041e+09	3.67938e+09	4.96227e+09
Non-POU domain-containing octamer-binding protein OS=Mus musculus OX=10090 GN=Nono PE=1 SV=3	Q99K48	461.416	68	36	1115	35	68	36	53610	Nono	95.9718	105.435	98.5936	67.9537	83.5536	92.2387	70.199	61.1952	86.2374	80.1099	84.6698	95.6564	96.0329	105.301	109.103	77.6122	80.5781	85.8666	4.65739e+09	4.46978e+09	4.9105e+09	4.59189e+09	3.16487e+09	3.89142e+09	4.29591e+09	3.26944e+09	2.8501e+09	4.01641e+09	3.73103e+09	3.9434e+09	4.45509e+09	4472625164	4.90426e+09	5.08135e+09	3.6147e+09	3.75283e+09	3.99914e+09
Poly(rC)-binding protein 1 OS=Mus musculus OX=10090 GN=Pcbp1 PE=1 SV=1	P60335	461.375	89	22	837	16	89	22	23983	Pcbp1	97.7359	106.659	95.6048	73.7017	97.3742	87.5522	63.2659	49.0144	57.0912	88.8437	94.0396	89.7792	86.6431	102.445	96.8625	85.1774	80.9958	99.1238	5.27775e+09	5.15825e+09	5.62921e+09	5.04578e+09	3.88979e+09	5.13917e+09	4.62078e+09	3.33902e+09	2.58686e+09	3.01313e+09	4.68895e+09	4.96317e+09	4.73832e+09	4572805500	5.40677e+09	5.11216e+09	4.49545e+09	4.27475e+09	5.2315e+09
Dolichyl-diphosphooligosaccharide--protein glycosyltransferase subunit 1 OS=Mus musculus OX=10090 GN=Rpn1 PE=1 SV=1	Q91YQ5	460.442	66	40	862	40	66	40	103963	Rpn1	95.8575	95.2663	108.876	60.5134	73.7475	78.7023	81.761	54.6254	69.7495	69.2347	43.5171	76.4844	85.3194	95.2514	97.4657	67.7867	63.0261	66.6663	3.16995e+09	3.03863e+09	3.01989e+09	3.45132e+09	1.91824e+09	2.33776e+09	2.49482e+09	2.59178e+09	1.7316e+09	2.21102e+09	2.1947e+09	1.37947e+09	2.42452e+09	2704580255	3.01942e+09	3.08961e+09	2.1488e+09	1.9979e+09	2.11329e+09
Cell growth-regulating nucleolar protein OS=Mus musculus OX=10090 GN=Lyar PE=1 SV=2	Q08288	459.863	53	25	760	25	53	25	17089	Lyar	72.8246	115.749	111.426	102.87	137.609	144.07	66.407	48.5281	70.1578	105.798	153.094	132.32	76.2173	107.341	114.047	87.8961	123.265	134.624	9.36982e+08	6.82353e+08	1.08455e+09	1.04405e+09	9.63877e+08	1.28937e+09	1.34991e+09	6.22222e+08	4.54699e+08	6.57366e+08	9.91312e+08	1.43446e+09	1.23981e+09	7.14142e+08	1.00577e+09	1.0686e+09	8.23571e+08	1.15497e+09	1.2614e+09
MICOS complex subunit Mic60 OS=Mus musculus OX=10090 GN=Immt PE=1 SV=1	Q8CAQ8	459.692	54	45	712	45	54	45	76614	Immt	96.8161	103.953	99.2306	25.2772	30.6803	32.1587	16.6091	15.962	12.7976	52.3965	47.4009	72.1047	95.1336	118.884	134.745	130.66	121.364	136.243	9.48268e+08	9.18076e+08	9.85757e+08	9.40972e+08	2.39696e+08	2.90931e+08	3.0495e+08	1.57499e+08	1.51362e+08	1.21356e+08	4.96859e+08	4.49487e+08	6.83746e+08	902121342	1.12734e+09	1.27774e+09	1.23901e+09	1.15085e+09	1.29195e+09
Hypoxia up-regulated protein 1 OS=Mus musculus OX=10090 GN=Hyou1 PE=1 SV=1	Q9JKR6	458.936	41	38	718	38	41	38	12282	Hyou1	106.673	91.3168	102.011	111.768	99.2987	133.315	123.954	89.1089	118.326	101.877	97.548	135.228	104.485	114.614	134.555	125.122	126.7	158.707	1.04537e+09	1.11512e+09	9.54596e+08	1.06639e+09	1.16838e+09	1.03804e+09	1.39363e+09	1.29578e+09	9.31515e+08	1.23694e+09	1.06499e+09	1.01974e+09	1.41363e+09	1.09225e+09	1.19814e+09	1.4066e+09	1.30799e+09	1.32448e+09	1.65907e+09
UDP-glucose:glycoprotein glucosyltransferase 1 OS=Mus musculus OX=10090 GN=Uggt1 PE=1 SV=4	Q6P5E4	458.237	41	45	559	45	41	45	320011	Uggt1	92.8861	103.168	103.946	25.5494	36.8187	38.463	66.8646	51.1158	76.4091	37.7968	30.0946	50.4813	89.2159	115.806	107.289	72.9608	65.5407	60.7844	8.58285e+08	7.97228e+08	8.85473e+08	8.92155e+08	2.19286e+08	3.1601e+08	3.30122e+08	5.73889e+08	4.3872e+08	6.55808e+08	3.24405e+08	2.58298e+08	4.33273e+08	765726998	9.93944e+08	9.20845e+08	6.26212e+08	5.62526e+08	5.21703e+08
Septin-9 OS=Mus musculus OX=10090 GN=Septin9 PE=1 SV=1	Q80UG5	455.869	79	42	706	42	79	42	53860	Sept9	91.6152	112.366	96.0187	35.2556	32.5537	40.8532	34.3851	25.5516	32.7995	63.5729	67.0248	70.0681	82.7254	97.2852	77.9037	57.5925	49.5439	52.9313	1.76455e+09	1.6166e+09	1.98276e+09	1.6943e+09	6.22104e+08	5.74429e+08	7.20877e+08	6.06743e+08	4.50872e+08	5.78765e+08	1.12178e+09	1.18269e+09	1.23639e+09	1.45974e+09	1.71665e+09	1.37465e+09	1.01625e+09	8.7423e+08	9.34002e+08
Tripeptidyl-peptidase 2 OS=Mus musculus OX=10090 GN=Tpp2 PE=1 SV=3	Q64514	454.913	50	50	615	50	50	50	22019	Tpp2	99.5945	91.5572	108.848	51.6784	88.0595	83.6723	50.0488	43.7944	50.6035	87.7491	68.9091	112.127	89.363	99.1222	111.297	84.7493	91.6013	107.021	2.26762e+09	2.25843e+09	2.07617e+09	2.46827e+09	1.17187e+09	1.99686e+09	1.89737e+09	1.13492e+09	9.93091e+08	1.1475e+09	1.98982e+09	1.5626e+09	2.54263e+09	2026416184	2.24772e+09	2.52381e+09	1.9218e+09	2.07717e+09	2.42683e+09
Ubiquitin carboxyl-terminal hydrolase 5 OS=Mus musculus OX=10090 GN=Usp5 PE=1 SV=1	P56399	452.28	46	36	839	36	46	36	22225	Usp5	86.2516	110.571	103.178	48.2006	53.2035	67.7729	41.0077	37.6888	39.9011	57.8664	53.5268	72.3519	88.1447	98.7988	98.3354	85.5483	90.5509	94.9471	1.75783e+09	1.51616e+09	1.94365e+09	1.81369e+09	8.47285e+08	9.35228e+08	1.19133e+09	7.20847e+08	6.62506e+08	7.01394e+08	1.01719e+09	9.40911e+08	1.27182e+09	1549435164	1.73672e+09	1.72857e+09	1.5038e+09	1.59173e+09	1.66901e+09
60S ribosomal protein L8 OS=Mus musculus OX=10090 GN=Rpl8 PE=1 SV=2	P62918	451.576	63	26	966	26	63	26	26961	Rpl8	108.774	101.075	90.1506	86.216	59.1183	77.8458	84.9299	46.7129	48.0831	106.519	86.2033	102.19	91.0084	89.6274	93.8131	91.4116	84.7221	80.2016	1.15783e+10	1.25942e+10	1.17027e+10	1.04379e+10	9.98231e+09	6.84487e+09	9.01318e+09	9.8334e+09	5.40854e+09	5.56719e+09	1.23331e+10	9.98084e+09	1.18318e+10	10537181051	1.03773e+10	1.08619e+10	1.05839e+10	9.80934e+09	9.28594e+09
BAG family molecular chaperone regulator 3 OS=Mus musculus OX=10090 GN=Bag3 PE=1 SV=2	Q9JLV1	450.806	72	31	982	31	72	31	29810	Bag3	91.0381	106.524	102.438	51.0392	80.2061	68.4319	37.6469	26.9992	34.5251	15.2302	17.4443	15.0732	73.9196	65.2336	58.2656	75.68	71.6761	76.4085	8.25e+09	7.51064e+09	8.78823e+09	8.45112e+09	4.21073e+09	6.617e+09	5.64563e+09	3.10587e+09	2.22744e+09	2.84832e+09	1.25649e+09	1.43916e+09	1.24354e+09	6.09836e+09	5.38177e+09	4.80691e+09	6.24359e+09	5.91328e+09	6.3037e+09
Protein transport protein Sec31A OS=Mus musculus OX=10090 GN=Sec31a PE=1 SV=2	Q3UPL0	449.475	39	39	679	39	39	39	69162	Sec31a	86.7613	97.6599	115.579	75.2045	115.342	125.351	128.445	84.8162	123.089	44.7859	47.8533	68.7546	102.669	129.133	145.042	101.977	103.03	114.399	7.60718e+08	6.60009e+08	7.42917e+08	8.79229e+08	5.72094e+08	8.7743e+08	9.53571e+08	9.77108e+08	6.45212e+08	9.36361e+08	3.40694e+08	3.64029e+08	5.23029e+08	781025563	9.8234e+08	1.10336e+09	7.75754e+08	7.8377e+08	8.70252e+08
Asparagine synthetase [glutamine-hydrolyzing] OS=Mus musculus OX=10090 GN=Asns PE=1 SV=3	Q61024	449.17	68	44	897	44	68	44	27053	Asns	107.99	81.8075	110.203	102.095	107.81	105.566	138.405	87.0325	96.3178	134.79	109.917	150.156	107.872	126.359	125.347	123.084	139.411	117.061	4.47758e+09	4.83533e+09	3.66299e+09	4.93441e+09	4.5714e+09	4.82727e+09	4.7268e+09	6.19721e+09	3.89695e+09	4.31271e+09	6.03534e+09	4.92161e+09	6.72337e+09	4830071300	5.6578e+09	5.61249e+09	5.51116e+09	6.24224e+09	5.24148e+09
Heterogeneous nuclear ribonucleoprotein F OS=Mus musculus OX=10090 GN=Hnrnpf PE=1 SV=3	Q9Z2X1	448.163	60	30	1032	27	60	30	98758	Hnrnpf	95.4297	97.6839	106.886	58.1076	96.4364	80.6962	62.9814	59.3581	70.9844	86.12	105.631	109.147	73.4026	88.3135	89.4205	97.3795	98.4008	131.036	6.96339e+09	6.64514e+09	6.80211e+09	7.44291e+09	4.04625e+09	6.71524e+09	5.61919e+09	4.38564e+09	4.13333e+09	4.94292e+09	5.99687e+09	7.35548e+09	7.60036e+09	5111308114	6.14961e+09	6.22669e+09	6.78091e+09	6.85203e+09	9.12452e+09
Lamina-associated polypeptide 2, isoforms alpha/zeta OS=Mus musculus OX=10090 GN=Tmpo PE=1 SV=4	Q61033	447.847	70	39	787	23	70	39	21917	Tmpo	112.22	89.9223	97.8578	54.1126	40.277	47.8901	108.601	59.9309	72.1627	192.26	188.966	170.27	95.3077	89.9403	87.3366	111.479	115.95	133.207	4.53213e+08	5.08595e+08	4.07539e+08	4.43504e+08	2.45245e+08	1.8254e+08	2.17044e+08	4.92194e+08	2.71614e+08	3.27051e+08	8.71348e+08	8.56417e+08	7.71685e+08	431946786	4.07621e+08	3.95821e+08	5.05238e+08	5.255e+08	6.03711e+08
Ribosomal L1 domain-containing protein 1 OS=Mus musculus OX=10090 GN=Rsl1d1 PE=1 SV=1	Q8BVY0	445.673	52	31	683	31	52	31	66409	Rsl1d1	96.6898	100.164	103.146	92.6881	114.919	116.001	59.592	41.9215	57.3692	121.23	117.237	112.683	98.894	91.4154	88.4866	111.938	76.8633	86.1659	1.11293e+09	1.07609e+09	1.11476e+09	1.14795e+09	1.03156e+09	1.27897e+09	1.29101e+09	6.6322e+08	4.66558e+08	6.38481e+08	1.34921e+09	1.30477e+09	1.25408e+09	1100623948	1.01739e+09	9.84797e+08	1.2458e+09	8.55437e+08	9.58969e+08
Dystonin OS=Mus musculus OX=10090 GN=Dst PE=1 SV=2	Q91ZU6	444.005	17	76	398	74	17	76	13518	Dst	62.0858	100.752	137.163	132.12	172.359	246.607	72.3986	80.0839	23.6416	30.1898	58.7978	23.4682	86.2349	107.405	118.168	180.005	151.618	162.532	7.10528e+07	4.41137e+07	7.15868e+07	9.74579e+07	9.38752e+07	1.22466e+08	1.75221e+08	5.14412e+07	5.69019e+07	1.6798e+07	2.14507e+07	4.17774e+07	1.66748e+07	61272301	7.63144e+07	8.3962e+07	1.27898e+08	1.07729e+08	1.15484e+08
Pre-mRNA-processing factor 19 OS=Mus musculus OX=10090 GN=Prpf19 PE=1 SV=1	Q99KP6	442.889	76	28	789	28	76	28	28000	Prpf19	100.386	97.6925	101.921	58.8077	69.3934	64.7835	50.1332	42.3298	47.4591	98.6613	95.8421	107.39	104.371	109.984	116.437	96.0829	77.6795	82.5101	1.86283e+09	1.87002e+09	1.81985e+09	1.89863e+09	1.09549e+09	1.29268e+09	1.20681e+09	9.33897e+08	7.88532e+08	8.84083e+08	1.83789e+09	1.78538e+09	2.0005e+09	1944260852	2.04882e+09	2.16903e+09	1.78986e+09	1.44704e+09	1.53702e+09
DNA replication licensing factor MCM4 OS=Mus musculus OX=10090 GN=Mcm4 PE=1 SV=1	P49717	442.285	52	41	637	41	52	41	17217	Mcm4	96.7357	97.4687	105.796	12.9327	17.7853	17.6768	12.6933	10.5953	12.7886	79.9611	70.855	103.474	116.677	121.093	122.155	96.836	94.299	101.349	1.29815e+09	1.25577e+09	1.26529e+09	1.37338e+09	1.67885e+08	2.3088e+08	2.29471e+08	1.64778e+08	1.37542e+08	1.66015e+08	1.03801e+09	9.19802e+08	1.34325e+09	1514646277	1.57197e+09	1.58576e+09	1.25707e+09	1.22414e+09	1.31567e+09
Tight junction protein ZO-1 OS=Mus musculus OX=10090 GN=Tjp1 PE=1 SV=2	P39447	432.954	42	42	603	42	42	42	21872	Tjp1	91.1335	109.561	99.3054	110.405	53.3958	59.3141	42.4131	27.1632	43.6364	38.9496	50.3148	49.0498	72.4335	79.2499	79.2148	79.9513	73.4927	82.7781	6.20096e+08	5.65115e+08	6.79384e+08	6.15789e+08	6.84618e+08	3.31105e+08	3.67804e+08	2.63002e+08	1.68438e+08	2.70588e+08	2.41525e+08	3.12e+08	3.04156e+08	449157470	4.91425e+08	4.91208e+08	4.95775e+08	4.55725e+08	5.13304e+08
Heterogeneous nuclear ribonucleoprotein H OS=Mus musculus OX=10090 GN=Hnrnph1 PE=1 SV=3	O35737	429.856	58	27	885	15	58	27	59013	Hnrnph1	93.9865	95.8286	110.185	80.2174	97.2182	88.2195	24.6743	25.2874	30.4378	40.4753	56.2758	50.9668	29.5287	43.3628	43.4187	57.2934	62.0889	80.3149	1.26842e+09	1.19214e+09	1.21551e+09	1.39761e+09	1.01749e+09	1.23314e+09	1.11899e+09	3.12974e+08	3.2075e+08	3.86079e+08	5.13397e+08	7.13814e+08	6.46473e+08	374548404	5.50023e+08	5.50731e+08	7.26721e+08	7.87548e+08	1.01873e+09
Nuclear autoantigenic sperm protein OS=Mus musculus OX=10090 GN=Nasp PE=1 SV=2	Q99MD9	428.931	57	31	669	31	57	31	50927	Nasp	95.2629	106.15	98.587	82.9387	106.664	90.0689	57.7076	46.312	56.2446	125.198	135.402	123.114	110.157	97.0061	106.968	129.628	100.105	153.067	2.70673e+09	2.57851e+09	2.8732e+09	2.66849e+09	2.24493e+09	2.88711e+09	2.43793e+09	1.56199e+09	1.25354e+09	1.52239e+09	3.38877e+09	3.66498e+09	3.33236e+09	2981660826	2.6257e+09	2.89534e+09	3.50868e+09	2.70958e+09	4.14312e+09
Nucleolar protein 56 OS=Mus musculus OX=10090 GN=Nop56 PE=1 SV=2	Q9D6Z1	427.958	62	35	846	35	62	35	67134	Nop56	98.2996	91.6437	110.057	99.4141	148.49	141.001	99.6318	66.0635	89.8373	99.27	71.7648	116.505	91.0964	111.073	116.987	108.563	90.355	102.704	1.65437e+09	1.62624e+09	1.51612e+09	1.82074e+09	1.64467e+09	2.45657e+09	2.33267e+09	1.64828e+09	1.09293e+09	1.48624e+09	1.64229e+09	1.18725e+09	1.92742e+09	1507069252	1.83755e+09	1.9354e+09	1.79602e+09	1.4948e+09	1.69909e+09
Tropomyosin alpha-1 chain OS=Mus musculus OX=10090 GN=Tpm1 PE=1 SV=1	P58771	424.994	63	30	1079	14	63	30	22003	Tpm1	94.0873	119.18	86.7324	160.113	104.021	136.047	120.224	73.3295	93.4575	184.483	208.956	171.304	161.039	141.665	158.594	114.063	93.8105	108.204	1.1421e+09	1.07457e+09	1.36116e+09	9.90571e+08	1.82865e+09	1.18802e+09	1.55379e+09	1.37308e+09	8.37496e+08	1.06738e+09	2.10698e+09	2.38649e+09	1.95646e+09	1839221260	1.61795e+09	1.8113e+09	1.30272e+09	1.07141e+09	1.2358e+09
Neutral alpha-glucosidase AB OS=Mus musculus OX=10090 GN=Ganab PE=1 SV=1	Q8BHN3	424.312	49	39	835	39	49	39	14376	Ganab	94.6596	99.7809	105.559	43.6645	48.1213	59.0922	53.0873	33.4168	38.5283	88.4798	60.3854	92.9506	85.1354	88.1653	94.2031	73.5409	79.3478	70.9192	3.58074e+09	3.38951e+09	3.57289e+09	3.77981e+09	1.56351e+09	1.7231e+09	2.11593e+09	1.90092e+09	1.19657e+09	1.3796e+09	3.16823e+09	2.16224e+09	3.32831e+09	3.04847e+09	3.15696e+09	3.37316e+09	2.63331e+09	2.84124e+09	2.53943e+09
60S ribosomal protein L17 OS=Mus musculus OX=10090 GN=Rpl17 PE=1 SV=3	Q9CPR4	424.248	67	23	869	23	67	23	319195	Rpl17	100.611	106.755	92.6337	95.2485	87.4951	110.58	89.821	54.0311	62.5677	114.412	92.2623	131.236	102.567	110.065	114.577	118.201	114.371	116.334	8.03352e+09	8.08262e+09	8.57619e+09	7.44175e+09	7.65181e+09	7.02894e+09	8.88349e+09	7.21579e+09	4.3406e+09	5.02639e+09	9.19135e+09	7.41191e+09	1.05429e+10	8239760496	8.84211e+09	9.20456e+09	9.49569e+09	9.18805e+09	9.34574e+09
14-3-3 protein epsilon OS=Mus musculus OX=10090 GN=Ywhae PE=1 SV=1	P62259	423.98	84	30	1193	28	84	30	22627	Ywhae	108.878	82.0091	109.113	89.4227	127.565	125.785	130.59	81.1568	127.497	91.1719	55.9265	90.5342	84.2505	91.232	100.23	72.5502	81.2118	78.9966	7.58467e+09	8.25804e+09	6.22012e+09	8.27585e+09	6.78242e+09	9.67536e+09	9.54038e+09	9.9048e+09	6.15548e+09	9.67025e+09	6.91509e+09	4.24184e+09	6.86672e+09	6390127811	6.91965e+09	7.60214e+09	5.5027e+09	6.15965e+09	5.99163e+09
Aspartate aminotransferase, mitochondrial OS=Mus musculus OX=10090 GN=Got2 PE=1 SV=1	P05202	422.203	68	32	968	32	68	32	14719	Got2	102.359	91.9384	105.702	56.6578	69.7997	71.5636	118.324	57.6132	66.5763	71.1869	79.4303	109.181	74.6743	104.524	109.653	93.1883	88.9313	99.6341	3.97488e+09	4.06866e+09	3.65444e+09	4.20153e+09	2.25208e+09	2.77446e+09	2.84457e+09	4.70323e+09	2.29006e+09	2.64633e+09	2.82959e+09	3.15726e+09	4.33982e+09	2968213872	4.15472e+09	4.35856e+09	3.70412e+09	3.53491e+09	3.96034e+09
60S acidic ribosomal protein P2 OS=Mus musculus OX=10090 GN=Rplp2 PE=1 SV=3	P99027	421.595	85	15	1110	15	85	15	67186	Rplp2	90.7789	106.548	102.673	94.5317	159.168	145.537	71.1183	86.5484	108.599	132.713	138.473	124.442	64.9642	79.4857	99.7459	101.034	122.493	158.596	9.79839e+09	8.89487e+09	1.044e+10	1.00603e+10	9.26258e+09	1.55959e+10	1.42603e+10	6.96845e+09	8.48034e+09	1.0641e+10	1.30037e+10	1.35682e+10	1.21934e+10	6365447904	7.78832e+09	9.77349e+09	9.89966e+09	1.20024e+10	1.55399e+10
Trifunctional purine biosynthetic protein adenosine-3 OS=Mus musculus OX=10090 GN=Gart PE=1 SV=3	Q64737	420.962	54	44	700	44	54	44	14450	Gart	110.447	100.398	89.1551	78.6082	107.121	97.3808	72.5145	58.0511	53.3393	98.0611	61.5245	85.8731	111.154	120.797	120.642	102.677	85.3321	94.8446	1.13217e+09	1.25045e+09	1.13668e+09	1.00939e+09	8.89981e+08	1.2128e+09	1.10252e+09	8.2099e+08	6.5724e+08	6.03893e+08	1.11022e+09	6.96564e+08	9.72232e+08	1258451434	1.36763e+09	1.36588e+09	1.16248e+09	9.66107e+08	1.07381e+09
Elongation factor 1-gamma OS=Mus musculus OX=10090 GN=Eef1g PE=1 SV=3	Q9D8N0	420.934	51	30	1094	30	51	30	67160	Eef1g	103.28	99.4986	97.2213	111.172	123.469	121.944	110.4	64.3024	80.9871	109.829	69.0855	103.15	116.905	117.491	111.246	104.634	91.0226	97.5344	1.39759e+10	1.44343e+10	1.39058e+10	1.35875e+10	1.55373e+10	1.72559e+10	1.70427e+10	1.54294e+10	8.98684e+09	1.13187e+10	1.53496e+10	9.65531e+09	1.44162e+10	1.63385e+10	1.64204e+10	1.55476e+10	1.46235e+10	1.27212e+10	1.36313e+10
Cathepsin L1 OS=Mus musculus OX=10090 GN=Ctsl PE=1 SV=2	P06797	419.188	84	26	828	26	84	26	13039	Ctsl	82.7419	116.711	100.547	109.353	175.543	194.658	344.602	334.794	454.338	397.147	535.709	611.353	242.958	339.811	460.465	452.094	549.601	770.137	8.41379e+08	6.96173e+08	9.81983e+08	8.45981e+08	9.20077e+08	1.47698e+09	1.63781e+09	2.89941e+09	2.81688e+09	3.8227e+09	3.34151e+09	4.50734e+09	5.14379e+09	2044197636	2.8591e+09	3.87426e+09	3.80382e+09	4.62422e+09	6.47977e+09
Lipoma-preferred partner homolog OS=Mus musculus OX=10090 GN=Lpp PE=1 SV=1	Q8BFW7	418.561	79	33	733	33	79	33	210126	Lpp	88.0189	114.016	97.9654	75.6248	79.5261	93.8537	53.6006	47.8686	74.3188	118.837	144.397	97.6316	113.238	111.396	100.774	70.1479	72.7532	80.8863	1.91708e+09	1.68739e+09	2.18577e+09	1.87807e+09	1.44978e+09	1.52458e+09	1.79925e+09	1.02756e+09	9.17678e+08	1.42475e+09	2.2782e+09	2.7682e+09	1.87167e+09	2170866417	2.13554e+09	1.93192e+09	1.34479e+09	1.39473e+09	1.55065e+09
Perilipin-2 OS=Mus musculus OX=10090 GN=Plin2 PE=1 SV=2	P43883	415.943	68	32	286	32	68	32	11520	Plin2	#VALUE!	#VALUE!	#VALUE!	#VALUE!	#VALUE!	#VALUE!	#DIV/0!	#DIV/0!	#DIV/0!	#DIV/0!	#DIV/0!	#DIV/0!	#VALUE!	#VALUE!	#VALUE!	#VALUE!	#VALUE!	#VALUE!	#DIV/0!							6.42586e+07	4.12485e+07	3.65856e+07	3.13749e+07	5.74052e+07	1.96969e+07
Sarcoplasmic/endoplasmic reticulum calcium ATPase 2 OS=Mus musculus OX=10090 GN=Atp2a2 PE=1 SV=2	O55143	415.555	37	38	906	38	37	38	11938	Atp2a2	110.522	93.4462	96.0322	211.52	120.53	97.9048	233.532	227.471	154.171	42.0039	96.6657	79.2164	53.779	97.6653	92.5097	157.207	133.018	79.1053	2.9032e+09	3.20867e+09	2.71294e+09	2.78801e+09	6.14085e+09	3.49924e+09	2.84238e+09	6.77992e+09	6.60396e+09	4.47589e+09	1.21946e+09	2.8064e+09	2.29982e+09	1561312732	2.83542e+09	2.68575e+09	4.56405e+09	3.86178e+09	2.29659e+09
Probable ATP-dependent RNA helicase DDX5 OS=Mus musculus OX=10090 GN=Ddx5 PE=1 SV=2	Q61656	415.417	57	46	1036	33	57	46	13207	Ddx5	105.173	100.42	94.4067	31.0019	42.0559	47.4172	32.4788	18.4012	23.6351	112.067	79.2629	113.572	99.1679	102.258	104.027	119.696	110.734	118.692	4.63485e+09	4.87461e+09	4.65434e+09	4.37561e+09	1.43689e+09	1.94923e+09	2.19772e+09	1.50534e+09	8.52867e+08	1.09545e+09	5.19416e+09	3.67372e+09	5.26391e+09	4.59629e+09	4.73953e+09	4.82149e+09	5.54776e+09	5.13237e+09	5.50121e+09
40S ribosomal protein S7 OS=Mus musculus OX=10090 GN=Rps7 PE=2 SV=1	P62082	414.94	73	20	708	20	73	20	20115	Rps7	114.885	100.41	84.7041	67.2411	62.5121	43.4417	35.438	22.7511	20.8814	51.081	45.3797	57.8782	83.5708	90.0847	91.5471	85.1036	80.2306	63.2264	5.05583e+09	5.80841e+09	5.07658e+09	4.28249e+09	3.3996e+09	3.1605e+09	2.19634e+09	1.79168e+09	1.15026e+09	1.05573e+09	2.58257e+09	2.29432e+09	2.92622e+09	4225196460	4.55453e+09	4.62846e+09	4.30269e+09	4.05632e+09	3.19662e+09
Radixin OS=Mus musculus OX=10090 GN=Rdx PE=1 SV=3	P26043	414.648	59	37	904	19	59	37	19684	Rdx	102.515	103.008	94.477	51.6214	76.7312	75.7075	97.226	103.982	126.079	99.6893	72.6109	90.4193	139.262	160.349	132.014	107.918	120.931	129.656	2.84724e+08	2.91884e+08	2.9329e+08	2.68999e+08	1.46979e+08	2.18473e+08	2.15558e+08	2.76826e+08	2.96063e+08	3.58977e+08	2.8384e+08	2.06741e+08	2.57446e+08	396513633	4.56552e+08	3.75875e+08	3.07268e+08	3.44319e+08	3.69162e+08
Tropomyosin alpha-4 chain OS=Mus musculus OX=10090 GN=Tpm4 PE=1 SV=3	Q6IRU2	414.141	87	31	1073	29	87	31	326618	Tpm4	84.8914	116.901	98.2076	141.745	160.946	162.883	98.7924	80.5527	82.2109	101.188	112.931	91.521	83.6162	85.6367	84.8828	83.5534	77.5361	110.153	8.55337e+09	7.26107e+09	9.99898e+09	8.40006e+09	1.2124e+10	1.37663e+10	1.3932e+10	8.45008e+09	6.88997e+09	7.0318e+09	8.65498e+09	9.65937e+09	7.82813e+09	7152000609	7.32483e+09	7.26034e+09	7.14663e+09	6.63195e+09	9.42181e+09
Eukaryotic initiation factor 4A-I OS=Mus musculus OX=10090 GN=Eif4a1 PE=1 SV=1	P60843	413.568	58	25	996	14	58	25	13681	Eif4a1	100.714	86.091	113.195	72.3743	83.1924	93.8854	56.6637	30.475	49.9609	109.495	66.6832	122.39	99.8769	112.631	125.94	95.9089	89.1785	97.004	4.253e+09	4.28338e+09	3.66145e+09	4.81417e+09	3.07808e+09	3.53817e+09	3.99295e+09	2.40991e+09	1.2961e+09	2.12484e+09	4.65683e+09	2.83604e+09	5.20523e+09	4247765436	4.7902e+09	5.35622e+09	4.07901e+09	3.79276e+09	4.12558e+09
Ras GTPase-activating protein-binding protein 1 OS=Mus musculus OX=10090 GN=G3bp1 PE=1 SV=1	P97855	412.902	62	25	875	24	62	25	27041	G3bp1	96.7086	95.9246	107.367	60.2458	95.7462	94.9147	41.7912	35.2867	51.4729	97.7259	96.2615	102.895	90.1684	99.5791	92.3274	92.5204	74.1868	86.0809	2.82526e+09	2.73227e+09	2.71012e+09	3.03339e+09	1.7021e+09	2.70508e+09	2.68159e+09	1.18071e+09	9.96939e+08	1.45424e+09	2.76101e+09	2.71964e+09	2.90704e+09	2547489236	2.81337e+09	2.60849e+09	2.61394e+09	2.09597e+09	2.43201e+09
Reticulon-4 OS=Mus musculus OX=10090 GN=Rtn4 PE=1 SV=2	Q99P72	412.736	46	30	976	30	46	30	68585	Rtn4	86.9416	109.435	103.623	91.53	112.77	127.829	108.501	91.7037	124.506	76.4811	54.5595	112.44	88.6024	107.909	99.8636	88.6725	85.4687	88.0213	1.07183e+10	9.31862e+09	1.17296e+10	1.11066e+10	9.81041e+09	1.2087e+10	1.3701e+10	1.16294e+10	9.82903e+09	1.33449e+10	8.19744e+09	5.84783e+09	1.20516e+10	9496625601	1.15659e+10	1.07036e+10	9.50415e+09	9.16075e+09	9.43435e+09
Eukaryotic translation initiation factor 3 subunit D OS=Mus musculus OX=10090 GN=Eif3d PE=1 SV=2	O70194	412.337	53	26	793	26	53	26	55944	Eif3d	102.009	99.6291	98.3615	77.6023	106.196	120.448	69.6579	46.9143	60.8032	89.0589	84.8401	121.782	78.3065	92.4807	100.757	117.899	116.185	113.347	1.86584e+09	1.90333e+09	1.85892e+09	1.83527e+09	1.44793e+09	1.98144e+09	2.24736e+09	1.2997e+09	8.75343e+08	1.13449e+09	1.66169e+09	1.58298e+09	2.27225e+09	1461070417	1.72554e+09	1.87996e+09	2.1998e+09	2.16781e+09	2.11487e+09
Structural maintenance of chromosomes protein 1A OS=Mus musculus OX=10090 GN=Smc1a PE=1 SV=4	Q9CU62	411.418	50	50	617	50	50	50	24061	Smc1a	106.85	100.016	93.134	111.228	105.554	138.076	71.2252	51.3557	76.9999	98.4361	105.203	145.537	85.0774	83.4934	120.471	95.3143	122.739	154.824	6.72625e+08	7.18698e+08	6.72733e+08	6.26442e+08	7.48145e+08	7.09979e+08	9.28731e+08	4.79078e+08	3.45431e+08	5.17921e+08	6.62105e+08	7.07622e+08	9.78917e+08	572251510	5.61597e+08	8.10315e+08	6.41107e+08	8.25576e+08	1.04139e+09
Probable ATP-dependent RNA helicase DDX17 OS=Mus musculus OX=10090 GN=Ddx17 PE=1 SV=1	Q501J6	409.756	60	45	968	32	60	45	67040	Ddx17	101.64	101.675	96.6852	70.6961	102.453	108.165	84.6351	67.6513	79.372	66.8987	73.1818	73.3938	69.7578	77.6132	69.7003	92.638	82.9844	94.7607	1.84203e+09	1.87224e+09	1.87287e+09	1.78097e+09	1.30224e+09	1.88721e+09	1.99244e+09	1.559e+09	1.24616e+09	1.46205e+09	1.23229e+09	1.34803e+09	1.35194e+09	1284959591	1.42966e+09	1.2839e+09	1.70642e+09	1.5286e+09	1.74552e+09
Vinculin OS=Mus musculus OX=10090 GN=Vcl PE=1 SV=4	Q64727	409.581	52	48	775	48	52	48	22330	Vcl	100.588	99.1464	100.265	62.6348	90.2526	76.7138	76.2826	59.1659	82.592	75.071	67.7777	84.1265	90.9101	92.5115	73.0825	64.1404	66.1056	54.4093	2.50835e+09	2.5231e+09	2.48694e+09	2.515e+09	1.5711e+09	2.26385e+09	1.92425e+09	1.91343e+09	1.48409e+09	2.07169e+09	1.88304e+09	1.7001e+09	2.11018e+09	2280339148	2.32051e+09	1.83316e+09	1.60886e+09	1.65816e+09	1.36477e+09
Far upstream element-binding protein 1 OS=Mus musculus OX=10090 GN=Fubp1 PE=1 SV=1	Q91WJ8	409.376	56	33	1043	28	56	33	51886	Fubp1	90.7792	108.203	101.017	91.5199	127.237	138.878	75.9736	59.559	85.9213	97.9866	103.449	113.267	74.938	85.8712	101.764	90.7038	101.677	138.87	2.76446e+09	2.50955e+09	2.99123e+09	2.79258e+09	2.53003e+09	3.51741e+09	3.83922e+09	2.10025e+09	1.64648e+09	2.37526e+09	2.7088e+09	2.85979e+09	3.13121e+09	2071626420	2.37387e+09	2.81321e+09	2.50747e+09	2.81081e+09	3.83899e+09
U5 small nuclear ribonucleoprotein 200 kDa helicase OS=Mus musculus OX=10090 GN=Snrnp200 PE=1 SV=1	Q6P4T2	408.453	34	55	563	55	34	55	320632	Snrnp200	103.951	93.8596	102.189	24.2713	44.1963	35.7464	56.5611	34.2455	39.1923	65.0252	52.6149	65.2066	115.156	134.809	161.754	84.3852	69.7596	71.4035	5.08596e+08	5.28691e+08	4.77366e+08	5.19732e+08	1.23443e+08	2.24781e+08	1.81805e+08	2.87668e+08	1.74171e+08	1.9933e+08	3.30716e+08	2.67598e+08	3.31639e+08	585678198	6.85635e+08	8.22676e+08	4.2918e+08	3.54795e+08	3.63156e+08
Lupus La protein homolog OS=Mus musculus OX=10090 GN=Ssb PE=1 SV=1	P32067	405.844	57	36	835	36	57	36	20823	Ssb	99.3675	96.6834	103.949	56.9307	65.392	67.4379	56.1034	45.6128	52.7763	110.895	109.197	115.775	81.9902	79.5396	89.696	84.025	82.199	115.079	2.28296e+09	2.26852e+09	2.20724e+09	2.37311e+09	1.2997e+09	1.49287e+09	1.53958e+09	1.28082e+09	1.04132e+09	1.20486e+09	2.53168e+09	2.49291e+09	2.64309e+09	1871800154	1.81585e+09	2.04772e+09	1.91825e+09	1.87657e+09	2.6272e+09
ATP-dependent RNA helicase A OS=Mus musculus OX=10090 GN=Dhx9 PE=1 SV=2	O70133	405.095	42	49	698	49	42	49	13211	Dhx9	96.3001	96.7632	106.937	39.0269	55.46	59.4064	53.8476	35.2845	46.7332	65.6561	46.9682	74.2439	81.0814	87.7898	85.0527	61.9171	61.678	59.1553	1.85601e+09	1.78734e+09	1.79593e+09	1.98475e+09	7.24342e+08	1.02934e+09	1.10259e+09	9.99415e+08	6.54882e+08	8.67372e+08	1.21858e+09	8.71734e+08	1.37797e+09	1504876164	1.62938e+09	1.57858e+09	1.14919e+09	1.14475e+09	1.09793e+09
40S ribosomal protein SA OS=Mus musculus OX=10090 GN=Rpsa PE=1 SV=4	P14206	400.872	69	24	950	24	69	24	16785; 100045332; 102642689	Rpsa; LOC100045332; LOC100505031; LOC102642689	103.212	97.3888	99.3997	104.285	118.257	123.02	86.6425	74.4033	83.6799	112.342	95.8773	123.804	94.6742	104.104	110.952	103.314	96.0265	99.751	1.60862e+10	1.66028e+10	1.56661e+10	1.59896e+10	1.67756e+10	1.90231e+10	1.97893e+10	1.39375e+10	1.19687e+10	1.34609e+10	1.80715e+10	1.5423e+10	1.99153e+10	15229469626	1.67464e+10	1.78479e+10	1.66193e+10	1.5447e+10	1.60461e+10
Golgi apparatus protein 1 OS=Mus musculus OX=10090 GN=Glg1 PE=1 SV=1	Q61543	400.248	45	46	487	46	45	46	20340	Glg1	89.2596	105.398	105.342	#VALUE!	#VALUE!	#VALUE!	7.50413	6.92771	7.83914	5.19959	3.0934	5.07177	16.924	18.1172	12.8162	11.8012	9.31989	9.61781	1.53669e+09	1.37165e+09	1.61965e+09	1.61879e+09				1.15316e+08	1.06458e+08	1.20464e+08	7.99018e+07	4.75361e+07	7.79375e+07	260070074	2.78406e+08	1.96946e+08	1.81348e+08	1.43218e+08	1.47796e+08
A-kinase anchor protein 9 OS=Mus musculus OX=10090 GN=Akap9 PE=1 SV=2	Q70FJ1	400.045	27	63	340	63	27	63	100986	Akap9	89.3775	112.351	98.2716	36.7555	57.1104	74.5986	68.034	51.4757	64.3641	72.1653	90.8074	102.985	80.9105	106.426	102.029	74.5849	78.0177	82.8929	1.58187e+09	1.41384e+09	1.77725e+09	1.55453e+09	5.81426e+08	9.03414e+08	1.18006e+09	1.07621e+09	8.14281e+08	1.01816e+09	1.14156e+09	1.43646e+09	1.62909e+09	1279903180	1.68352e+09	1.61397e+09	1.17984e+09	1.23414e+09	1.31126e+09
Proteasome subunit alpha type-1 OS=Mus musculus OX=10090 GN=Psma1 PE=1 SV=1	Q9R1P4	399.7	86	22	787	22	86	22	26440	Psma1	104.986	95.3788	99.6351	52.409	65.3617	71.6105	57.7476	41.1339	47.0817	93.6796	69.6859	101.546	78.4755	83.4456	84.7656	91.8779	84.4089	83.0971	3.5806e+09	3.75913e+09	3.41513e+09	3.56753e+09	1.87655e+09	2.34034e+09	2.56408e+09	2.06771e+09	1.47284e+09	1.68581e+09	3.35429e+09	2.49517e+09	3.63595e+09	2809891067	2.98785e+09	3.03511e+09	3.28978e+09	3.02234e+09	2.97537e+09
ATP-dependent RNA helicase DDX1 OS=Mus musculus OX=10090 GN=Ddx1 PE=1 SV=1	Q91VR5	399.547	60	36	612	36	60	36	104721	Ddx1	94.6576	96.2866	109.056	55.1063	72.7877	77.7099	68.4929	41.2905	61.4676	77.129	69.4181	93.0324	101.483	112.231	107.815	71.6713	82.2415	78.936	1.02268e+09	9.68048e+08	9.84708e+08	1.1153e+09	5.63563e+08	7.44388e+08	7.94726e+08	7.00466e+08	4.22271e+08	6.28619e+08	7.88785e+08	7.09928e+08	9.51427e+08	1.03785e+09	1.14777e+09	1.10261e+09	7.3297e+08	8.41071e+08	8.07265e+08
TRIO and F-actin-binding protein OS=Mus musculus OX=10090 GN=Triobp PE=1 SV=3	Q99KW3	398.833	23	42	700	42	23	42	110253	Triobp	85.8586	101.805	112.337	75.0714	76.9705	84.9294	56.6592	40.128	47.687	44.3421	48.9081	37.8592	78.3435	82.4103	75.6517	94.6017	91.1401	106.77	8.93639e+08	7.67266e+08	9.09767e+08	1.00388e+09	6.70867e+08	6.87839e+08	7.58962e+08	5.06329e+08	3.586e+08	4.2615e+08	3.96258e+08	4.37061e+08	3.38325e+08	700108245	7.36451e+08	6.76054e+08	8.45397e+08	8.14463e+08	9.54137e+08
Serine hydroxymethyltransferase, mitochondrial OS=Mus musculus OX=10090 GN=Shmt2 PE=1 SV=1	Q9CZN7	397.4	68	39	848	38	68	39	108037	Shmt2	101.44	95.3972	103.163	47.628	53.3831	51.8614	75.4882	47.8982	54.4375	149.537	146.643	183.263	115.308	146.734	154.98	136.571	131.631	146.819	3.50569e+09	3.55618e+09	3.34433e+09	3.61656e+09	1.66969e+09	1.87145e+09	1.8181e+09	2.64638e+09	1.67916e+09	1.90841e+09	5.2423e+09	5.14086e+09	6.42464e+09	4042339936	5.14404e+09	5.43313e+09	4.78777e+09	4.61458e+09	5.14702e+09
Lamina-associated polypeptide 2, isoforms beta/delta/epsilon/gamma OS=Mus musculus OX=10090 GN=Tmpo PE=1 SV=4	Q61029	397.137	58	29	764	13	58	29	21917	Tmpo	86.9058	114.24	98.8537	17.7331	25.0319	28.7784	23.347	18.7863	24.7548	48.8222	42.638	57.6628	48.8146	55.72	54.1004	45.8094	40.8429	40.2318	1.64716e+09	1.43148e+09	1.88173e+09	1.62828e+09	2.92093e+08	4.12315e+08	4.74027e+08	3.84562e+08	3.0944e+08	4.07752e+08	8.04181e+08	7.02318e+08	9.498e+08	804055540	9.17798e+08	8.91121e+08	7.54554e+08	6.72749e+08	6.62683e+08
Nucleolar protein 58 OS=Mus musculus OX=10090 GN=Nop58 PE=1 SV=1	Q6DFW4	397.082	54	30	685	30	54	30	55989	Nop58	99.3621	89.52	111.118	94.581	142.24	128.68	92.7066	66.7016	72.0518	86.6681	80.6492	102.843	103.368	129.55	119.221	75.2505	69.3958	76.6576	1.06821e+09	1.06139e+09	9.56259e+08	1.18697e+09	1.01032e+09	1.51942e+09	1.37456e+09	9.90299e+08	7.12511e+08	7.69663e+08	9.25795e+08	8.61501e+08	1.09858e+09	1104179942	1.38386e+09	1.27353e+09	8.03831e+08	7.41291e+08	8.18862e+08
Protein Niban 2 OS=Mus musculus OX=10090 GN=Niban2 PE=1 SV=2	Q8R1F1	395.385	55	30	533	30	55	30	227737	Fam129b	88.8485	82.709	128.442	46.7155	68.9643	92.019	23.1823	10.1022	16.3055	71.8856	84.2221	121.327	93.2644	133.233	131.687	115.996	77.9445	75.2741	1.01497e+09	9.01783e+08	8.39469e+08	1.30365e+09	4.74147e+08	6.99965e+08	9.33962e+08	2.35293e+08	1.02533e+08	1.65496e+08	7.29615e+08	8.54826e+08	1.23143e+09	946602408	1.35227e+09	1.33658e+09	1.17733e+09	7.91111e+08	7.64007e+08
PDZ and LIM domain protein 1 OS=Mus musculus OX=10090 GN=Pdlim1 PE=1 SV=4	O70400	393.781	84	25	824	25	84	25	54132	Pdlim1	92.3309	105.454	102.215	157.943	192.288	229.48	161.586	132.191	179.258	203.248	263.077	199.175	149.619	162.881	202.507	194.045	200.112	268.39	1.66078e+09	1.53341e+09	1.75136e+09	1.69757e+09	2.62309e+09	3.19348e+09	3.81117e+09	2.68359e+09	2.19541e+09	2.97708e+09	3.3755e+09	4.36913e+09	3.30785e+09	2484845852	2.7051e+09	3.3632e+09	3.22266e+09	3.32342e+09	4.45737e+09
Eukaryotic translation initiation factor 2A OS=Mus musculus OX=10090 GN=Eif2a PE=1 SV=2	Q8BJW6	391.637	69	33	682	33	69	33	229317	Eif2a	89.6516	102.323	108.025	52.5695	72.6902	80.1887	55.0312	40.9649	48.392	80.1424	72.7831	102.151	95.0983	96.8952	88.6	109.503	112.274	100.558	1.54446e+09	1.38463e+09	1.58033e+09	1.66841e+09	8.11912e+08	1.12267e+09	1.23848e+09	8.49933e+08	6.32684e+08	7.47393e+08	1.23776e+09	1.1241e+09	1.57767e+09	1468751300	1.4965e+09	1.36839e+09	1.69123e+09	1.73402e+09	1.55307e+09
Chloride intracellular channel protein 1 OS=Mus musculus OX=10090 GN=Clic1 PE=1 SV=3	Q9Z1Q5	391.218	80	28	929	28	80	28	114584	Clic1	93.0741	100.801	106.125	65.6821	90.3602	84.9425	59.254	52.2699	57.7417	69.2297	59.2211	69.4438	73.3763	82.0636	69.7199	73.6771	77.6335	79.1794	8.79515e+09	8.18601e+09	8.86556e+09	9.33389e+09	5.77684e+09	7.94731e+09	7.47082e+09	5.21148e+09	4.59722e+09	5.07847e+09	6.08886e+09	5.20859e+09	6.10769e+09	6453555478	7.21762e+09	6.13198e+09	6.48002e+09	6.82798e+09	6.96395e+09
Rho-associated protein kinase 2 OS=Mus musculus OX=10090 GN=Rock2 PE=1 SV=1	P70336	390.498	47	47	568	42	47	47	19878	Rock2	89.3365	98.8416	111.822	53.0772	57.8584	60.4764	17.4249	19.9181	29.0568	87.3487	99.4912	74.2132	110.013	102.377	108.756	90.1979	71.4645	77.4127	7.6751e+08	6.85666e+08	7.58618e+08	8.58244e+08	4.07372e+08	4.44069e+08	4.64162e+08	1.33737e+08	1.52873e+08	2.23013e+08	6.7041e+08	7.63604e+08	5.69594e+08	844358642	7.85752e+08	8.34714e+08	6.92277e+08	5.48497e+08	5.9415e+08
Elongation factor Tu, mitochondrial OS=Mus musculus OX=10090 GN=Tufm PE=1 SV=1	Q8BFR5	389.69	61	32	723	32	61	32	233870	Tufm	105.97	90.1737	103.857	40.9606	45.0456	49.2325	48.2886	39.1852	50.4499	78.5886	94.0314	113.823	87.8173	132.662	134.134	94.6662	96.1197	102.222	1.9397e+09	2.05549e+09	1.7491e+09	2.0145e+09	7.94511e+08	8.73749e+08	9.5496e+08	9.36652e+08	7.60074e+08	9.78575e+08	1.52438e+09	1.82392e+09	2.20781e+09	1703389894	2.57325e+09	2.6018e+09	1.83624e+09	1.86443e+09	1.98281e+09
LIM domain and actin-binding protein 1 OS=Mus musculus OX=10090 GN=Lima1 PE=1 SV=3	Q9ERG0	389.306	56	34	723	33	56	34	65970	Lima1	92.3155	115.22	92.4649	82.7928	80.7611	83.0102	44.6233	42.4619	46.6901	104.838	139.687	124.733	86.264	85.8079	88.1673	88.217	96.3372	125.79	1.48097e+09	1.36717e+09	1.70637e+09	1.36938e+09	1.22614e+09	1.19605e+09	1.22936e+09	6.60859e+08	6.2885e+08	6.91468e+08	1.55262e+09	2.06873e+09	1.84726e+09	1277547673	1.27079e+09	1.30574e+09	1.30647e+09	1.42673e+09	1.86293e+09
14-3-3 protein gamma OS=Mus musculus OX=10090 GN=Ywhag PE=1 SV=2	P61982	388.58	73	24	1026	18	73	24	22628	Ywhag	101.911	101.589	96.5002	114.124	114.365	126.745	194.082	150.748	169.285	107.387	96.7423	119.869	112.424	109.375	126.761	112.972	108.131	129.547	4.38162e+09	4.46535e+09	4.45125e+09	4.22828e+09	5.00048e+09	5.01106e+09	5.55348e+09	8.50396e+09	6.60522e+09	7.41741e+09	4.70528e+09	4.23888e+09	5.2522e+09	4926009916	4.79241e+09	5.5542e+09	4.95002e+09	4.73789e+09	5.67628e+09
Ornithine aminotransferase, mitochondrial OS=Mus musculus OX=10090 GN=Oat PE=1 SV=1	P29758	387.548	69	30	733	30	69	30	18242	Oat	113.662	91.3552	94.9828	32.8644	43.8935	40.09	37.603	23.9898	21.8702	80.5814	73.8652	101.756	85.0254	87.3926	88.2408	82.5378	72.5155	67.5312	3.89721e+09	4.42965e+09	3.5603e+09	3.70168e+09	1.28079e+09	1.71062e+09	1.56239e+09	1.46547e+09	9.34933e+08	8.52329e+08	3.14043e+09	2.87868e+09	3.96563e+09	3313618113	3.40587e+09	3.43893e+09	3.21667e+09	2.82608e+09	2.63183e+09
Catenin alpha-1 OS=Mus musculus OX=10090 GN=Ctnna1 PE=1 SV=1	P26231	386.164	56	40	479	34	56	40	12385	Ctnna1	94.0272	105.665	100.308	67.4498	82.975	115.299	139.409	108.678	133.157	58.1069	58.3823	55.0661	155.429	66.3236	49.764	80.8658	78.1256	98.6275	5.42671e+08	5.10259e+08	5.73415e+08	5.4434e+08	3.6603e+08	4.50281e+08	6.25693e+08	7.5653e+08	5.89766e+08	7.22607e+08	3.1533e+08	3.16824e+08	2.98828e+08	843469672	3.59919e+08	2.70055e+08	4.38835e+08	4.23965e+08	5.35223e+08
Aminoacyl tRNA synthase complex-interacting multifunctional protein 1 OS=Mus musculus OX=10090 GN=Aimp1 PE=1 SV=2	P31230	386.075	80	22	755	22	80	22	13722	Aimp1	88.2531	102.099	109.648	63.0015	85.1358	98.7865	59.6636	41.6293	58.8148	59.2069	91.4612	86.0743	74.6445	99.5445	88.1958	74.3502	69.3839	99.3752	1.59401e+09	1.40677e+09	1.62747e+09	1.7478e+09	1.00425e+09	1.35708e+09	1.57467e+09	9.51046e+08	6.63576e+08	9.37516e+08	9.43766e+08	1.4579e+09	1.37204e+09	1189844307	1.58675e+09	1.40585e+09	1.18515e+09	1.10599e+09	1.58405e+09
EH domain-containing protein 2 OS=Mus musculus OX=10090 GN=Ehd2 PE=1 SV=1	Q8BH64	385.724	67	38	493	37	67	38	259300	Ehd2	104.203	101.42	94.3765	65.3001	29.6515	53.0023	47.5798	66.6847	66.135	34.8984	59.9521	37.8987	44.8751	59.0416	36.7141	51.4139	49.9403	46.901	3.72876e+09	3.88548e+09	3.78173e+09	3.51907e+09	2.43488e+09	1.10563e+09	1.97633e+09	1.77414e+09	2.48651e+09	2.46602e+09	1.30128e+09	2.23547e+09	1.41315e+09	1673283290	2.20152e+09	1.36898e+09	1.9171e+09	1.86215e+09	1.74883e+09
Perilipin-3 OS=Mus musculus OX=10090 GN=Plin3 PE=1 SV=1	Q9DBG5	385.405	74	27	663	27	74	27	66905	Plin3	86.41	104.547	109.043	67.1352	76.6926	93.5778	120.1	92.5033	110.383	52.9898	94.6644	74.6003	73.9222	96.0278	84.5065	65.2788	73.271	85.4105	2.65618e+09	2.2952e+09	2.77697e+09	2.89637e+09	1.78323e+09	2.03709e+09	2.48559e+09	3.19006e+09	2.45705e+09	2.93197e+09	1.4075e+09	2.51445e+09	1.98152e+09	1963504054	2.55067e+09	2.24464e+09	1.73392e+09	1.94621e+09	2.26866e+09
ATP-dependent RNA helicase DDX3X OS=Mus musculus OX=10090 GN=Ddx3x PE=1 SV=3	Q62167	385.125	58	41	683	40	58	41	13205	Ddx3x	95.7668	94.8474	109.386	60.6722	83.23	89.638	65.7716	57.806	73.5493	70.892	65.3785	91.1935	46.4259	73.3419	63.3129	92.7301	99.0482	103.515	2.69897e+09	2.58471e+09	2.5599e+09	2.95229e+09	1.63752e+09	2.24635e+09	2.4193e+09	1.77515e+09	1.56016e+09	1.98507e+09	1.91335e+09	1.76455e+09	2.46128e+09	1253020182	1.97947e+09	1.70879e+09	2.50276e+09	2.67328e+09	2.79383e+09
Cell division cycle 5-like protein OS=Mus musculus OX=10090 GN=Cdc5l PE=1 SV=2	Q6A068	384.749	64	40	521	40	64	40	71702	Cdc5l	90.7435	101.642	107.615	41.7515	56.1493	55.8715	28.7506	17.5482	19.223	74.1054	91.5471	91.1699	89.6535	108.232	101.802	124.002	117.841	119.747	8.75262e+08	7.94243e+08	8.89632e+08	9.4191e+08	3.65435e+08	4.91453e+08	4.89022e+08	2.51643e+08	1.53593e+08	1.68252e+08	6.48616e+08	8.01277e+08	7.97975e+08	784702570	9.47314e+08	8.91031e+08	1.08534e+09	1.03142e+09	1.0481e+09
Pre-mRNA-processing-splicing factor 8 OS=Mus musculus OX=10090 GN=Prpf8 PE=1 SV=2	Q99PV0	384.151	26	49	498	49	26	49	192159	Prpf8	100.37	87.886	111.744	103.952	61.3639	65.4318	51.3735	52.4403	46.6154	82.5792	93.2038	105.17	92.714	95.049	95.6322	102.362	107.033	80.4933	1.20952e+09	1.21399e+09	1.06299e+09	1.35157e+09	1.25732e+09	7.42206e+08	7.91409e+08	6.21371e+08	6.34274e+08	5.63821e+08	9.98808e+08	1.12731e+09	1.27205e+09	1121390060	1.14963e+09	1.15669e+09	1.23808e+09	1.29458e+09	9.73579e+08
Protein RCC2 OS=Mus musculus OX=10090 GN=Rcc2 PE=1 SV=1	Q8BK67	382.79	73	36	767	36	73	36	108911	Rcc2	94.4824	97.5143	108.003	66.5379	100.613	96.535	69.1943	53.5228	67.5339	124.131	105.738	130.317	120.793	119.403	127.894	124.545	116.461	130.249	3.31469e+09	3.13179e+09	3.23229e+09	3.57997e+09	2.20552e+09	3.33501e+09	3.19983e+09	2.29358e+09	1.77411e+09	2.23854e+09	4.11454e+09	3.5049e+09	4.31959e+09	4003902312	3.95782e+09	4.23927e+09	4.12826e+09	3.8603e+09	4.31733e+09
14-3-3 protein theta OS=Mus musculus OX=10090 GN=Ywhaq PE=1 SV=1	P68254	382.495	80	29	841	26	80	29	22630; 102634437; 214444	Ywhaq; LOC102634437; Gm11226; Ywhaq-ps3; Cdk5rap2	100.519	101.796	97.6848	66.8558	64.3698	66.9861	67.7573	61.7918	66.483	95.7816	88.7807	85.5143	98.0842	102.997	96.0309	91.0469	84.735	95.0735	5.66908e+09	5.69853e+09	5.77088e+09	5.53783e+09	3.79011e+09	3.64918e+09	3.7975e+09	3.84122e+09	3.50303e+09	3.76898e+09	5.42994e+09	5.03305e+09	4.84787e+09	5560470918	5.839e+09	5.44407e+09	5.16152e+09	4.8037e+09	5.38979e+09
116 kDa U5 small nuclear ribonucleoprotein component OS=Mus musculus OX=10090 GN=Eftud2 PE=1 SV=1	O08810	382.064	60	45	580	44	60	45	20624	Eftud2	96.7991	97.1221	106.079	32.1911	47.7318	49.5453	73.8759	39.0031	51.6619	82.0895	72.4511	100.071	73.9245	85.3497	83.8698	76.0061	79.093	79.5261	9.49257e+08	9.18873e+08	9.21938e+08	1.00696e+09	3.05576e+08	4.53098e+08	4.70312e+08	7.01272e+08	3.7024e+08	4.90405e+08	7.7924e+08	6.87747e+08	9.49929e+08	701733994	8.10188e+08	7.9614e+08	7.21494e+08	7.50796e+08	7.54907e+08
14-3-3 protein beta/alpha OS=Mus musculus OX=10090 GN=Ywhab PE=1 SV=3	Q9CQV8	381.875	66	21	941	14	66	21	54401	Ywhab	86.2049	100.666	113.129	64.0135	107.415	110.093	86.5799	93.5759	113.19	41.0348	64.4702	85.6985	47.1135	77.0391	75.9635	73.5618	89.299	107.527	2.40881e+09	2.07651e+09	2.42486e+09	2.72506e+09	1.54197e+09	2.58741e+09	2.65194e+09	2.08555e+09	2.25407e+09	2.72653e+09	9.88451e+08	1.55297e+09	2.06432e+09	1134876274	1.85573e+09	1.82982e+09	1.77197e+09	2.15105e+09	2.59013e+09
Ubiquitin-40S ribosomal protein S27a OS=Mus musculus OX=10090 GN=Rps27a PE=1 SV=2	P62983	381.378	76	21	1854	7	76	21	78294; 619900; 100042019	Rps27a; Rps27a-ps2; LOC100042019	94.0211	110.548	95.4314	103.091	112.487	99.8707	80.9623	90.9292	86.928	93.8424	118.36	84.3677	101.758	115.16	93.9272	109.058	100.402	124.97	1.9362e+09	1.82044e+09	2.14042e+09	1.84774e+09	1.99606e+09	2.17797e+09	1.9337e+09	1.56759e+09	1.76057e+09	1.6831e+09	1.81698e+09	2.29169e+09	1.63353e+09	1970246764	2.22973e+09	1.81862e+09	2.11158e+09	1.94399e+09	2.41968e+09
Phosphoserine aminotransferase OS=Mus musculus OX=10090 GN=Psat1 PE=1 SV=1	Q99K85	381.301	64	31	929	31	64	31	107272	Psat1	103.103	95.6218	101.275	66.8674	94.6558	94.2639	71.3509	48.2097	62.1619	107.124	80.9541	106.268	100.617	119.073	124.171	106.223	97.8086	95.0389	7.49694e+09	7.72958e+09	7.16871e+09	7.59254e+09	5.01301e+09	7.09629e+09	7.06691e+09	5.34914e+09	3.61426e+09	4.66024e+09	8.03105e+09	6.06908e+09	7.96682e+09	7543166508	8.92684e+09	9.30904e+09	7.96351e+09	7.33266e+09	7.12501e+09
Calumenin OS=Mus musculus OX=10090 GN=Calu PE=1 SV=1	O35887	380.142	59	21	572	21	59	21	12321	Calu	83.6003	107.044	109.356	18.3239	32.128	30.0285	10.6222	10.1388	12.4347	73.4672	68.4403	69.6435	94.0376	93.2016	93.2478	61.4687	62.5012	71.1749	4.02975e+09	3.36889e+09	4.3136e+09	4.40677e+09	7.38408e+08	1.29468e+09	1.21008e+09	4.28047e+08	4.08567e+08	5.01086e+08	2.96055e+09	2.75797e+09	2.80646e+09	3789481630	3.75579e+09	3.75766e+09	2.47704e+09	2.51864e+09	2.86817e+09
40S ribosomal protein S8 OS=Mus musculus OX=10090 GN=Rps8 PE=1 SV=2	P62242	379.605	68	25	994	25	68	25	20116; 100040298	Rps8; Gm15501	101.612	99.5463	98.8419	92.0467	98.3538	108.977	106.586	63.3398	73.1177	94.1035	78.0359	110.516	85.5434	98.7493	99.1707	97.3606	97.354	107.642	1.08663e+10	1.10415e+10	1.0817e+10	1.07405e+10	1.00021e+10	1.06874e+10	1.18418e+10	1.1582e+10	6.8827e+09	7.9452e+09	1.02256e+10	8.47964e+09	1.20091e+10	9295424188	1.07304e+10	1.07762e+10	1.05795e+10	1.05788e+10	1.16967e+10
Regulator of nonsense transcripts 1 OS=Mus musculus OX=10090 GN=Upf1 PE=1 SV=2	Q9EPU0	379.502	53	43	551	43	53	43	19704	Upf1	90.0496	102.458	107.492	67.4897	83.7034	100.38	48.2088	34.0783	50.6405	68.1189	64.4164	69.7719	73.4279	86.9195	86.1397	91.6912	75.2702	83.61	1.32421e+09	1.19245e+09	1.35677e+09	1.42342e+09	8.93707e+08	1.10841e+09	1.32925e+09	6.38388e+08	4.51269e+08	6.70588e+08	9.0204e+08	8.53011e+08	9.23929e+08	972342648	1.151e+09	1.14067e+09	1.21419e+09	9.96738e+08	1.10718e+09
Eukaryotic translation initiation factor 2 subunit 3, X-linked OS=Mus musculus OX=10090 GN=Eif2s3x PE=1 SV=2	Q9Z0N1	379.368	52	27	644	27	52	27	26905	Eif2s3x	95.8322	99.5457	104.622	78.6093	96.5879	95.3772	73.6287	42.4519	69.6079	48.4666	54.5183	75.1783	97.5001	101.205	96.43	101.645	97.2196	100.011	1.7969e+09	1.72201e+09	1.78874e+09	1.87996e+09	1.41253e+09	1.73559e+09	1.71384e+09	1.32304e+09	7.6282e+08	1.25079e+09	8.70899e+08	9.79642e+08	1.35088e+09	1751983496	1.81856e+09	1.73276e+09	1.82647e+09	1.74694e+09	1.79711e+09
Eukaryotic translation initiation factor 3 subunit C OS=Mus musculus OX=10090 GN=Eif3c PE=1 SV=1	Q8R1B4	378.84	41	39	681	39	41	39	56347	Eif3c	98.2351	87.6724	114.093	94.3703	130.36	115.801	198.091	91.9324	104.037	135.141	84.9331	144.977	99.6545	99.2644	113.773	108.24	105.318	108.613	3.10459e+09	3.04979e+09	2.72187e+09	3.5421e+09	2.92981e+09	4.04713e+09	3.59515e+09	6.14992e+09	2.85412e+09	3.22991e+09	4.19556e+09	2.63682e+09	4.50095e+09	3093859764	3.08175e+09	3.53219e+09	3.3604e+09	3.26968e+09	3.37197e+09
T-complex protein 1 subunit zeta OS=Mus musculus OX=10090 GN=Cct6a PE=1 SV=3	P80317	378.342	68	33	886	33	68	33	12466	Cct6a	101.43	98.2204	100.35	78.9455	89.2814	107.662	68.9528	52.1357	68.5909	104.467	90.5206	113.609	94.8496	105.059	109.108	106.492	93.3155	103.405	5.5636e+09	5.64315e+09	5.46459e+09	5.58306e+09	4.39221e+09	4.96726e+09	5.9899e+09	3.83626e+09	2.90062e+09	3.81612e+09	5.81214e+09	5.03621e+09	6.32075e+09	5.27705e+09	5.84508e+09	6.07036e+09	5.92479e+09	5.1917e+09	5.75304e+09
Disabled homolog 2 OS=Mus musculus OX=10090 GN=Dab2 PE=1 SV=2	P98078	378.075	51	29	652	29	51	29	13132	Dab2	86.4583	107.662	105.88	47.7433	47.294	61.5424	42.4995	41.3091	45.6685	93.7652	142.339	109.251	75.1463	84.6196	90.0768	85.9935	90.8268	106.462	2.9303e+09	2.53349e+09	3.15482e+09	3.1026e+09	1.39902e+09	1.38586e+09	1.80338e+09	1.24536e+09	1.21048e+09	1.33823e+09	2.74761e+09	4.17098e+09	3.2014e+09	2202015383	2.47961e+09	2.63953e+09	2.51987e+09	2.6615e+09	3.11965e+09
DNA replication licensing factor MCM2 OS=Mus musculus OX=10090 GN=Mcm2 PE=1 SV=3	P97310	376.265	60	43	523	43	60	43	17216	Mcm2	104.28	98.1897	97.5299	24.7058	36.1996	30.1272	18.313	10.4537	13.5272	75.5734	71.4239	105.935	77.2235	87.6969	88.2117	64.8373	65.1057	64.753	1.93029e+09	2.01291e+09	1.89534e+09	1.88261e+09	4.76894e+08	6.98756e+08	5.81543e+08	3.53494e+08	2.01787e+08	2.61113e+08	1.45878e+09	1.37869e+09	2.04485e+09	1490635098	1.6928e+09	1.70274e+09	1.25155e+09	1.25673e+09	1.24992e+09
Importin-5 OS=Mus musculus OX=10090 GN=Ipo5 PE=1 SV=3	Q8BKC5	374.692	36	36	662	36	36	36	70572	Ipo5	105.721	96.8328	97.4458	72.4044	101.969	85.9206	113.371	60.0102	73.4098	118.116	70.2382	123.684	100.952	106.417	105.841	105.912	96.9395	100.357	7.28088e+08	7.69745e+08	7.05028e+08	7.09491e+08	5.27168e+08	7.42426e+08	6.25578e+08	8.2544e+08	4.36927e+08	5.34488e+08	8.59991e+08	5.11396e+08	9.00528e+08	735021986	7.74806e+08	7.70619e+08	7.7113e+08	7.05805e+08	7.30688e+08
Prolyl endopeptidase OS=Mus musculus OX=10090 GN=Prep PE=1 SV=1	Q9QUR6	374.262	61	37	650	37	61	37	19072	Prep	100.654	94.4588	104.888	69.8649	120.673	106.659	100.852	71.9651	98.7249	114.036	84.3675	126.865	104.316	114.521	126.306	91.2866	112.092	106.684	1.60894e+09	1.61945e+09	1.51978e+09	1.68758e+09	1.12408e+09	1.94156e+09	1.71608e+09	1.62264e+09	1.15787e+09	1.58842e+09	1.83477e+09	1.35742e+09	2.04118e+09	1678373107	1.84257e+09	2.03218e+09	1.46875e+09	1.8035e+09	1.71649e+09
26S proteasome non-ATPase regulatory subunit 2 OS=Mus musculus OX=10090 GN=Psmd2 PE=1 SV=1	Q8VDM4	373.812	46	38	566	38	46	38	21762	Psmd2	97.7733	93.0174	109.209	103.035	137.888	148.545	114.297	79.2574	97.2399	105.482	81.9352	120.74	124.886	133.95	140.314	141.098	123.566	125.107	1.60355e+09	1.56785e+09	1.49158e+09	1.75123e+09	1.65221e+09	2.21111e+09	2.382e+09	1.83281e+09	1.27094e+09	1.55929e+09	1.69146e+09	1.31388e+09	1.93612e+09	2002617657	2.14797e+09	2.25001e+09	2.26259e+09	1.98145e+09	2.00615e+09
Multifunctional procollagen lysine hydroxylase and glycosyltransferase LH3 OS=Mus musculus OX=10090 GN=Plod3 PE=1 SV=1	Q9R0E1	371.837	55	31	533	31	55	31	26433	Plod3	101.617	91.68	106.703	22.3772	27.3696	31.9731	84.4331	51.5608	64.779	111.772	79.7064	123.757	91.6573	99.9432	103.174	94.4484	93.2755	93.1386	1.52533e+09	1.54999e+09	1.39842e+09	1.62758e+09	3.41325e+08	4.17476e+08	4.87694e+08	1.28788e+09	7.86472e+08	9.88091e+08	1.70489e+09	1.21578e+09	1.8877e+09	1398074304	1.52446e+09	1.57374e+09	1.44065e+09	1.42276e+09	1.42067e+09
DNA replication licensing factor MCM7 OS=Mus musculus OX=10090 GN=Mcm7 PE=1 SV=1	Q61881	371.369	64	42	610	42	64	42	17220	Mcm7	92.7446	100.958	106.297	27.2578	35.9858	34.9455	27.1977	15.7208	24.1029	71.3519	74.6239	81.6537	105.692	114.195	111.897	89.4686	82.9375	81.8612	1.5232e+09	1.41268e+09	1.53779e+09	1.61912e+09	4.1519e+08	5.48136e+08	5.3229e+08	4.14275e+08	2.39459e+08	3.67135e+08	1.08683e+09	1.13667e+09	1.24375e+09	1609898372	1.73942e+09	1.70441e+09	1.36278e+09	1.2633e+09	1.24691e+09
Fascin OS=Mus musculus OX=10090 GN=Fscn1 PE=1 SV=4	Q61553	370.981	64	33	588	33	64	33	14086	Fscn1	102.031	93.2928	104.676	68.1351	79.5467	69.4694	75.9083	49.63	52.5441	93.6785	85.792	90.8966	97.7359	107.548	95.8492	120.499	104.79	109.052	1.70415e+09	1.73877e+09	1.58985e+09	1.78384e+09	1.16113e+09	1.3556e+09	1.18386e+09	1.29359e+09	8.45772e+08	8.95432e+08	1.59642e+09	1.46203e+09	1.54902e+09	1665569315	1.83278e+09	1.63342e+09	2.05349e+09	1.78578e+09	1.85841e+09
DNA (cytosine-5)-methyltransferase 1 OS=Mus musculus OX=10090 GN=Dnmt1 PE=1 SV=5	P13864	370.79	33	42	377	42	33	42	13433	Dnmt1	102.7	99.8668	97.4336	1.51327	2.27595	4.42431	11.2318	7.97102	4.86427	40.0366	37.4795	48.0701	63.2168	44.0905	43.9825	19.4108	11.9754	21.2686	4.69277e+08	4.81946e+08	4.68652e+08	4.57234e+08	7.10143e+06	1.06805e+07	2.07623e+07	5.27083e+07	3.74062e+07	2.28269e+07	1.87883e+08	1.75883e+08	2.25582e+08	296662284	2.06907e+08	2.064e+08	9.10902e+07	5.61977e+07	9.98089e+07
Eukaryotic translation initiation factor 2 subunit 1 OS=Mus musculus OX=10090 GN=Eif2s1 PE=1 SV=3	Q6ZWX6	370.267	76	32	666	32	76	32	13665	Eif2s1	98.6553	94.6312	106.713	91.6918	119.258	116.124	101.675	83.7556	111.25	107.186	102.206	118.227	109.096	123.885	119.033	111.46	103.566	104.512	2.05092e+09	2.02334e+09	1.94081e+09	2.18861e+09	1.88052e+09	2.44588e+09	2.3816e+09	2.08528e+09	1.71776e+09	2.28165e+09	2.1983e+09	2.09616e+09	2.42475e+09	2237466770	2.54078e+09	2.44127e+09	2.28595e+09	2.12405e+09	2.14347e+09
Tyrosine--tRNA ligase, cytoplasmic OS=Mus musculus OX=10090 GN=Yars PE=1 SV=3	Q91WQ3	369.791	71	42	712	42	71	42	107271	Yars	110.645	95.6491	93.7061	71.0345	92.8562	97.7736	89.5167	57.6503	74.3427	89.4071	67.2763	89.2869	113.572	116.682	108.825	103.917	90.0952	86.3325	4.3227e+09	4.78284e+09	4.13462e+09	4.05063e+09	3.07061e+09	4.01389e+09	4.22646e+09	3.86954e+09	2.49205e+09	3.21361e+09	3.8648e+09	2.90815e+09	3.85961e+09	4909371576	5.0438e+09	4.70416e+09	4.492e+09	3.89455e+09	3.73189e+09
Isocitrate dehydrogenase [NADP] cytoplasmic OS=Mus musculus OX=10090 GN=Idh1 PE=1 SV=2	O88844	369.622	77	34	602	33	77	34	15926	Idh1	88.5477	96.0878	115.365	73.6904	72.3504	54.3434	115.231	125.054	137.899	90.9952	67.0379	103.118	110.428	127.403	119.292	80.4822	88.3184	79.4539	1.48925e+09	1.31869e+09	1.43098e+09	1.71806e+09	1.09743e+09	1.07748e+09	8.09308e+08	1.71607e+09	1.86236e+09	2.05365e+09	1.35514e+09	9.98359e+08	1.53568e+09	1644540804	1.89734e+09	1.77655e+09	1.19858e+09	1.31528e+09	1.18326e+09
40S ribosomal protein S6 OS=Mus musculus OX=10090 GN=Rps6 PE=1 SV=1	P62754	369.263	55	28	858	28	55	28	667739; 20104; 105244208	Rps6-ps4; Rps6; LOC105244208	105.703	103.26	91.0372	95.4429	95.9006	105.288	98.3329	59.2914	63.5668	110.835	80.8412	111.386	89.4781	104.133	94.9129	94.3249	86.2936	88.1604	1.18771e+10	1.25544e+10	1.22643e+10	1.08126e+10	1.13358e+10	1.13902e+10	1.25051e+10	1.16791e+10	7.0421e+09	7.54989e+09	1.3164e+10	9.60158e+09	1.32295e+10	10627394178	1.2368e+10	1.12729e+10	1.12031e+10	1.02492e+10	1.04709e+10
GTP-binding nuclear protein Ran OS=Mus musculus OX=10090 GN=Ran PE=1 SV=3	P62827	367.674	72	25	983	19	72	25	19384; 102641332	LOC100045999; Ran; LOC102641332	97.44	101.815	100.745	91.9691	103.549	120.557	88.0567	64.4364	68.4139	105.649	112.972	101.289	107.355	109.719	101.511	98.4419	92.9775	103.089	1.20877e+10	1.17782e+10	1.2307e+10	1.21778e+10	1.11169e+10	1.25166e+10	1.45725e+10	1.0644e+10	7.78885e+09	8.26964e+09	1.27705e+10	1.36557e+10	1.22435e+10	12976734860	1.32625e+10	1.22703e+10	1.18993e+10	1.12388e+10	1.2461e+10
Acetyl-CoA acetyltransferase, mitochondrial OS=Mus musculus OX=10090 GN=Acat1 PE=1 SV=1	Q8QZT1	367.552	74	25	587	25	74	25	110446	Acat1	106.373	98.1984	95.4285	19.626	22.5218	20.3459	34.4626	24.7921	32.3589	43.6152	44.5341	58.4964	38.9448	50.5694	50.4037	51.6833	42.7655	45.5889	1.90896e+09	2.03062e+09	1.87457e+09	1.82169e+09	3.74652e+08	4.29931e+08	3.88394e+08	6.57876e+08	4.73271e+08	6.17717e+08	8.32595e+08	8.50138e+08	1.11667e+09	743439096	9.65348e+08	9.62186e+08	9.86613e+08	8.16376e+08	8.70273e+08
Eukaryotic translation initiation factor 5A-1 OS=Mus musculus OX=10090 GN=Eif5a PE=1 SV=2	P63242	367.546	92	16	681	16	92	16	276770	Eif5a	99.2867	103.056	97.6573	130.532	180.562	134.798	83.717	83.3813	71.4831	165.008	136.224	92.8976	108.265	105.191	109.466	112.94	97.8715	184.858	7.69676e+09	7.64185e+09	7.93197e+09	7.51645e+09	1.00467e+10	1.38974e+10	1.0375e+10	6.44349e+09	6.41766e+09	5.50188e+09	1.27002e+10	1.04848e+10	7.15011e+09	8332886464	8.09632e+09	8.42533e+09	8.69275e+09	7.53293e+09	1.4228e+10
Septin-2 OS=Mus musculus OX=10090 GN=Septin2 PE=1 SV=2	P42208	366.227	84	31	677	31	84	31	18000	Sept2	102.582	91.663	105.755	65.0422	87.8372	98.8253	56.3006	40.153	52.9375	91.3526	85.6296	106.694	72.7572	81.055	77.2404	80.9401	90.7382	85.1834	2.37101e+09	2.43224e+09	2.17334e+09	2.50746e+09	1.54216e+09	2.08263e+09	2.34316e+09	1.33489e+09	9.52034e+08	1.25516e+09	2.16598e+09	2.03029e+09	2.52973e+09	1725083888	1.92182e+09	1.83138e+09	1.9191e+09	2.15141e+09	2.01971e+09
Eukaryotic peptide chain release factor GTP-binding subunit ERF3A OS=Mus musculus OX=10090 GN=Gspt1 PE=1 SV=2	Q8R050	366.219	50	31	670	31	50	31	14852	Gspt1	100.26	98.2417	101.499	85.3588	105.341	114.508	78.0189	56.7622	67.8926	79.6637	81.0579	90.1433	88.0781	109.855	111.678	126.739	117.984	122.205	2.03672e+09	2.04201e+09	2.00091e+09	2.06724e+09	1.73852e+09	2.14549e+09	2.3322e+09	1.58903e+09	1.15609e+09	1.38278e+09	1.62253e+09	1.65092e+09	1.83597e+09	1793903194	2.23744e+09	2.27458e+09	2.58133e+09	2.40301e+09	2.48897e+09
Xaa-Pro aminopeptidase 1 OS=Mus musculus OX=10090 GN=Xpnpep1 PE=1 SV=1	Q6P1B1	365.646	69	31	512	31	69	31	170750	Xpnpep1	91.8908	108.773	99.3359	74.1108	85.0039	91.0422	54.9663	53.6107	65.8404	30.5583	36.178	47.0875	75.0976	102.455	100.814	80.6296	95.8669	90.1667	1.14416e+09	1.05138e+09	1.24454e+09	1.13656e+09	8.47946e+08	9.72581e+08	1.04167e+09	6.28903e+08	6.13393e+08	7.5332e+08	3.49636e+08	4.13935e+08	5.38756e+08	859237748	1.17225e+09	1.15347e+09	9.22532e+08	1.09687e+09	1.03165e+09
Tropomyosin alpha-3 chain OS=Mus musculus OX=10090 GN=Tpm3 PE=1 SV=3	P21107	364.9	56	26	1137	14	56	26	59069	Tpm3	89.6641	107.264	103.072	107.922	108.462	130.083	101.649	79.2375	97.9996	118.996	121.184	122.332	91.2322	91.8371	105.04	77.1706	78.6263	97.316	8.75666e+09	7.85158e+09	9.39276e+09	9.02564e+09	9.45034e+09	9.49766e+09	1.13909e+10	8.90106e+09	6.93856e+09	8.58149e+09	1.042e+10	1.06117e+10	1.07122e+10	7988894876	8.04186e+09	9.19803e+09	6.75756e+09	6.88504e+09	8.52163e+09
Adenylosuccinate lyase OS=Mus musculus OX=10090 GN=Adsl PE=1 SV=2	P54822	364.471	63	28	461	28	63	28	11564	Adsl	108.778	94.6445	96.5777	90.2934	107.709	125.848	61.9789	42.7064	57.4566	80.3903	64.4878	97.479	112.561	122.305	131.598	87.0859	89.1157	80.1244	9.64184e+08	1.04882e+09	9.12548e+08	9.31187e+08	8.70595e+08	1.03852e+09	1.21341e+09	5.97591e+08	4.11769e+08	5.53988e+08	7.75111e+08	6.21781e+08	9.39877e+08	1085290986	1.17924e+09	1.26885e+09	8.39669e+08	8.59239e+08	7.72547e+08
Protein phosphatase 1 regulatory subunit 12A OS=Mus musculus OX=10090 GN=Ppp1r12a PE=1 SV=2	Q9DBR7	364.248	49	39	473	36	49	39	17931	Ppp1r12a	90.6224	102.093	107.285	88.5608	114.021	107.257	99.0434	68.5409	91.0074	105.787	95.311	91.0317	94.5965	107.977	105.865	87.3109	84.5244	99.5909	1.24213e+09	1.12565e+09	1.26812e+09	1.33262e+09	1.10004e+09	1.41629e+09	1.33227e+09	1.23025e+09	8.51367e+08	1.13043e+09	1.31401e+09	1.18389e+09	1.13073e+09	1175011546	1.34121e+09	1.31498e+09	1.08452e+09	1.0499e+09	1.23705e+09
Dynamin-1 OS=Mus musculus OX=10090 GN=Dnm1 PE=1 SV=2	P39053	363.935	53	42	705	29	53	42	13429	Dnm1	90.4056	98.5438	111.051	26.475	42.7514	43.9236	55.9956	32.5517	47.1094	77.4677	65.8765	96.1595	66.2805	95.8378	79.6371	80.9301	77.5337	78.6543	1.4243e+09	1.28764e+09	1.40356e+09	1.58169e+09	3.77082e+08	6.08907e+08	6.25602e+08	7.97543e+08	4.63632e+08	6.70978e+08	1.10337e+09	9.38277e+08	1.3696e+09	9.4403e+08	1.36501e+09	1.13427e+09	1.15268e+09	1.10431e+09	1.12027e+09
Glucose-6-phosphate 1-dehydrogenase X OS=Mus musculus OX=10090 GN=G6pdx PE=1 SV=3	Q00612	363.548	66	40	662	40	66	40	14381	G6pdx	100.244	97.5658	102.19	62.3195	101.764	107.421	71.213	56.2148	66.6937	95.6145	74.8043	119.392	89.8334	112.248	108.832	84.7302	94.9183	97.1025	4.41453e+09	4.4253e+09	4.30707e+09	4.51121e+09	2.75111e+09	4.4924e+09	4.74212e+09	3.14372e+09	2.48162e+09	2.94421e+09	4.22093e+09	3.30226e+09	5.27059e+09	3965721472	4.9552e+09	4.80443e+09	3.74044e+09	4.1902e+09	4.28662e+09
High mobility group protein B2 OS=Mus musculus OX=10090 GN=Hmgb2 PE=1 SV=3	P30681	362.056	68	25	960	18	68	25	97165	Hmgb2	89.3985	108.207	102.395	83.499	94.501	94.9163	86.4654	78.2036	86.2628	72.5944	58.488	45.8968	82.2846	94.6275	103.649	108.405	91.1742	116.745	4.98899e+09	4.46008e+09	5.39843e+09	5.10846e+09	4.16576e+09	4.71464e+09	4.73536e+09	4.31375e+09	3.90157e+09	4.30364e+09	3.62173e+09	2.91796e+09	2.28979e+09	4105170432	4.72096e+09	5.17103e+09	5.40834e+09	4.54867e+09	5.82438e+09
Tropomyosin beta chain OS=Mus musculus OX=10090 GN=Tpm2 PE=1 SV=1	P58774	361.867	70	28	865	14	70	28	22004	Tpm2	88.7583	101.957	109.285	74.973	36.7045	60.885	#VALUE!	#VALUE!	#VALUE!	109.338	129.012	118.881	57.7736	61.5895	71.9983	89.2799	79.76	121.512	5.64166e+08	5.00744e+08	5.75205e+08	6.16549e+08	4.22972e+08	2.07074e+08	3.43492e+08				6.16846e+08	7.27842e+08	6.70686e+08	325938956	3.47467e+08	4.0619e+08	5.03687e+08	4.49979e+08	6.8553e+08
Ezrin OS=Mus musculus OX=10090 GN=Ezr PE=1 SV=3	P26040	361.814	61	43	920	27	61	43	22350	Ezr	93.5335	97.4132	109.053	104.849	101.591	102.715	107.668	73.6421	81.9138	90.5205	76.7859	107.28	87.2734	110.835	96.8576	96.1387	99.0065	94.1008	3.42298e+09	3.20164e+09	3.33444e+09	3.73287e+09	3.58896e+09	3.47743e+09	3.51593e+09	3.68546e+09	2.52076e+09	2.8039e+09	3.0985e+09	2.62837e+09	3.67217e+09	2987353896	3.79386e+09	3.31542e+09	3.29081e+09	3.38897e+09	3.22105e+09
Glutathione S-transferase omega-1 OS=Mus musculus OX=10090 GN=Gsto1 PE=1 SV=2	O09131	361.229	82	30	1145	30	82	30	14873	Gsto1	93.1598	102.446	104.394	137.034	161.489	185.045	184.285	145.397	175.338	174.647	169.972	201.18	138.161	181.155	199.22	176.442	158.919	219.562	5.92599e+09	5.52064e+09	6.07095e+09	6.18637e+09	8.1206e+09	9.5698e+09	1.09658e+10	1.09207e+10	8.61618e+09	1.03905e+10	1.03495e+10	1.00725e+10	1.19219e+10	8187427182	1.07352e+10	1.18057e+10	1.04559e+10	9.41752e+09	1.30112e+10
40S ribosomal protein S2 OS=Mus musculus OX=10090 GN=Rps2 PE=1 SV=3	P25444	360.587	63	27	855	27	63	27	16898; 546298	Rps2; Rps2-ps13	107.67	98.3075	94.0222	99.8939	109.778	108.64	97.4922	64.7993	73.1762	91.5336	76.9562	109.198	98.9641	103.947	105.487	98.0605	93.3613	98.4563	1.10051e+10	1.18493e+10	1.08189e+10	1.03473e+10	1.09935e+10	1.20813e+10	1.1956e+10	1.07292e+10	7.13126e+09	8.05315e+09	1.00734e+10	8.46915e+09	1.20174e+10	10891147406	1.14395e+10	1.1609e+10	1.07917e+10	1.02745e+10	1.08353e+10
RNA-binding protein FUS OS=Mus musculus OX=10090 GN=Fus PE=1 SV=1	P56959	358.672	29	17	491	17	29	17	233908	Fus	93.2103	91.3586	115.431	89.7086	181.605	154.409	107.968	83.5979	155.734	215.914	136.556	261.047	122.602	104.375	168.194	102.998	126.308	159.935	9.35223e+08	8.71724e+08	8.54407e+08	1.07954e+09	8.38975e+08	1.69841e+09	1.44407e+09	1.00974e+09	7.81827e+08	1.45646e+09	2.01927e+09	1.2771e+09	2.44137e+09	1146602064	9.76137e+08	1.57299e+09	9.63262e+08	1.18126e+09	1.49575e+09
60S ribosomal protein L7a OS=Mus musculus OX=10090 GN=Rpl7a PE=1 SV=2	P12970	358.669	58	29	1071	29	58	29	27176	Rpl7a	110.367	96.4405	93.1925	101.883	100.002	106.928	115.168	62.0509	71.1031	110.856	80.6509	117.889	103.485	104.123	111.155	119.954	100.165	106.474	1.23905e+10	1.36751e+10	1.19495e+10	1.1547e+10	1.26239e+10	1.23908e+10	1.3249e+10	1.42699e+10	7.68844e+09	8.81005e+09	1.37356e+10	9.99308e+09	1.4607e+10	12822351396	1.29014e+10	1.37727e+10	1.48629e+10	1.24109e+10	1.31926e+10
Cysteine--tRNA ligase, cytoplasmic OS=Mus musculus OX=10090 GN=Cars PE=1 SV=2	Q9ER72	358.646	52	39	749	39	52	39	27267	Cars	94.2902	102.729	102.98	98.1439	113.452	133.135	137.448	98.1836	116.471	120.338	117.269	131.799	154.902	186.167	172.437	162.213	159.651	147.374	1.38063e+09	1.3018e+09	1.41831e+09	1.42177e+09	1.355e+09	1.56635e+09	1.8381e+09	1.89764e+09	1.35555e+09	1.60803e+09	1.66142e+09	1.61904e+09	1.81965e+09	2138620158	2.57028e+09	2.38071e+09	2.23955e+09	2.20418e+09	2.03468e+09
Progranulin OS=Mus musculus OX=10090 GN=Grn PE=1 SV=2	P28798	358.493	71	25	545	25	71	25	14824	Grn	87.303	109.829	102.868	40.3015	37.277	38.4131	154.082	132.095	125.392	153.314	217.886	176.116	64.6659	92.0914	111.819	106.149	106.093	170.31	3.49387e+08	3.05025e+08	3.83728e+08	3.59407e+08	1.40808e+08	1.30241e+08	1.3421e+08	5.3834e+08	4.61524e+08	4.38103e+08	5.3566e+08	7.61265e+08	6.15325e+08	225933954	3.21755e+08	3.9068e+08	3.70872e+08	3.70676e+08	5.95041e+08
26S proteasome regulatory subunit 7 OS=Mus musculus OX=10090 GN=Psmc2 PE=1 SV=5	P46471	356.804	86	32	718	32	86	32	19181	Psmc2	100.134	100.068	99.7979	77.1991	101.865	95.4471	82.1605	62.5562	79.8058	86.7653	75.3815	101.807	100.128	118.833	116.177	117.525	113.668	118.111	3.36595e+09	3.37045e+09	3.36825e+09	3.35915e+09	2.59848e+09	3.42873e+09	3.2127e+09	2.76548e+09	2.10561e+09	2.68622e+09	2.92048e+09	2.5373e+09	3.42677e+09	3370274532	3.99987e+09	3.91045e+09	3.95582e+09	3.826e+09	3.97554e+09
Importin subunit beta-1 OS=Mus musculus OX=10090 GN=Kpnb1 PE=1 SV=2	P70168	355.727	37	30	766	30	37	30	16211	Kpnb1	106.869	97.1353	95.9957	110.277	126.771	125.033	114.146	77.955	91.1457	105.957	73.0408	122.262	105.727	106.875	110.838	98.9349	94.7426	88.0884	3.43515e+09	3.6711e+09	3.33674e+09	3.2976e+09	3.78817e+09	4.35477e+09	4.29507e+09	3.92107e+09	2.67787e+09	3.13099e+09	3.63979e+09	2.50906e+09	4.19987e+09	3631873730	3.6713e+09	3.80745e+09	3.39856e+09	3.25455e+09	3.02597e+09
Chromodomain-helicase-DNA-binding protein 4 OS=Mus musculus OX=10090 GN=Chd4 PE=1 SV=1	Q6PDQ2	353.902	32	44	434	44	32	44	107932	Chd4	80.6536	109.633	109.714	21.3259	25.5164	34.0647	14.2182	7.83515	13.1526	84.8501	52.4399	91.1	40.6446	58.764	39.1437	56.9826	54.755	50.022	7.69342e+08	6.20502e+08	8.4345e+08	8.44074e+08	1.64069e+08	1.96308e+08	2.62074e+08	1.09387e+08	6.02791e+07	1.01189e+08	6.52788e+08	4.03442e+08	7.0087e+08	312696192	4.52096e+08	3.01149e+08	4.38391e+08	4.21253e+08	3.8484e+08
Nucleosome assembly protein 1-like 1 OS=Mus musculus OX=10090 GN=Nap1l1 PE=1 SV=2	P28656	352.086	47	19	823	17	47	19	53605	Nap1l1	101.574	95.8361	102.59	68.2008	103.11	84.6504	32.0887	23.9948	31.184	95.0142	120.893	102.851	89.0187	105.047	102.929	128.54	100.692	129.702	6.18153e+09	6.27881e+09	5.92414e+09	6.34165e+09	4.21586e+09	6.37375e+09	5.23269e+09	1.98357e+09	1.48324e+09	1.92765e+09	5.87333e+09	7.47301e+09	6.35779e+09	5502716441	6.49352e+09	6.36261e+09	7.94575e+09	6.22434e+09	8.01755e+09
Synaptic vesicle membrane protein VAT-1 homolog OS=Mus musculus OX=10090 GN=Vat1 PE=1 SV=3	Q62465	351.951	61	28	671	28	61	28	26949	Vat1	89.8106	107.878	102.311	97.7394	121.384	148.6	149.342	112.02	130.771	76.3061	58.8343	80.5629	77.266	100.885	103.715	81.4652	77.864	80.347	5.67197e+09	5.09403e+09	6.11884e+09	5.80305e+09	5.54376e+09	6.88489e+09	8.42856e+09	8.47066e+09	6.35375e+09	7.41731e+09	4.32806e+09	3.33707e+09	4.56951e+09	4.38251e+09	5.72215e+09	5.8827e+09	4.62068e+09	4.41642e+09	4.55726e+09
60S ribosomal protein L10 OS=Mus musculus OX=10090 GN=Rpl10 PE=1 SV=3	Q6ZWV3	351.895	71	26	724	26	71	26	110954; 100043391	Rpl10; Rpl10-ps1	100.815	100.576	98.6095	97.5699	95.388	94.5097	88.6404	57.3257	63.1963	79.8765	74.1475	84.7201	99.7534	112.506	100.359	103.297	94.8509	105.955	8.12676e+09	8.19297e+09	8.17357e+09	8.01376e+09	7.92928e+09	7.75196e+09	7.68058e+09	7.2036e+09	4.65873e+09	5.13581e+09	6.49137e+09	6.02579e+09	6.885e+09	8106722752	9.14312e+09	8.15591e+09	8.39466e+09	7.70831e+09	8.61069e+09
Inosine-5'-monophosphate dehydrogenase 2 OS=Mus musculus OX=10090 GN=Impdh2 PE=1 SV=2	P24547	349.938	60	30	623	29	60	30	23918	Impdh2	94.3888	79.8977	125.714	133.331	113.881	142.324	112.736	91.2248	94.0984	263.269	291.556	304.357	148.002	140.902	168.205	179.314	181.008	209.607	6.69906e+08	6.32316e+08	5.3524e+08	8.42162e+08	8.93192e+08	7.62892e+08	9.53436e+08	7.55225e+08	6.1112e+08	6.30371e+08	1.76366e+09	1.95315e+09	2.03891e+09	991475950	9.4391e+08	1.12682e+09	1.20123e+09	1.21259e+09	1.40417e+09
Ran-specific GTPase-activating protein OS=Mus musculus OX=10090 GN=Ranbp1 PE=1 SV=2	P34022	349.112	78	15	710	15	78	15	19385	Ranbp1	95.4961	104.147	100.357	110.313	173.373	147.177	91.6515	105.121	108.019	148.727	175.294	125.14	100.987	113.553	122.703	101.497	102.139	152.273	5.03718e+09	4.81031e+09	5.24608e+09	5.05516e+09	5.55665e+09	8.73311e+09	7.41359e+09	4.61665e+09	5.29511e+09	5.44109e+09	7.49167e+09	8.82986e+09	6.30353e+09	5086891236	5.71989e+09	6.18077e+09	5.11257e+09	5.14493e+09	7.67029e+09
NADH-cytochrome b5 reductase 3 OS=Mus musculus OX=10090 GN=Cyb5r3 PE=1 SV=3	Q9DCN2	346.677	71	20	672	20	71	20	109754	Cyb5r3	99.5021	87.8623	112.636	42.7978	77.6747	73.0068	58.5135	41.4312	57.1678	70.2377	41.2487	95.0812	69.3282	87.6512	92.5596	62.5432	71.2956	65.7671	5.64109e+09	5.613e+09	4.95639e+09	6.35387e+09	2.41426e+09	4.3817e+09	4.11838e+09	3.3008e+09	2.33717e+09	3.22488e+09	3.96217e+09	2.32687e+09	5.36361e+09	3910865608	4.94448e+09	5.22137e+09	3.52812e+09	4.02185e+09	3.70998e+09
Thioredoxin domain-containing protein 5 OS=Mus musculus OX=10090 GN=Txndc5 PE=1 SV=2	Q91W90	346.225	53	24	766	24	53	24	105245	Txndc5	99.8961	103.969	96.1352	78.1057	87.6013	84.3292	106.115	82.549	91.5075	67.0393	78.6516	68.4494	83.3244	88.2851	83.8619	83.4348	71.8285	97.8089	3.08493e+09	3.08172e+09	3.20736e+09	2.9657e+09	2.4095e+09	2.70244e+09	2.60149e+09	3.27358e+09	2.54658e+09	2.82294e+09	2.06812e+09	2.42635e+09	2.11162e+09	2570499164	2.72353e+09	2.58708e+09	2.5739e+09	2.21586e+09	3.01734e+09
DNA replication licensing factor MCM6 OS=Mus musculus OX=10090 GN=Mcm6 PE=1 SV=1	P97311	346.012	56	34	439	34	56	34	17219	Mcm6	95.6853	96.7735	107.541	18.6596	29.7988	32.8147	26.636	17.2468	23.9605	65.4436	56.5699	70.9099	75.504	77.0781	82.9443	86.7865	75.9596	83.73	1.63008e+09	1.55974e+09	1.57748e+09	1.753e+09	3.04166e+08	4.85742e+08	5.34905e+08	4.34186e+08	2.81135e+08	3.90574e+08	1.06678e+09	9.22132e+08	1.15589e+09	1230772775	1.25643e+09	1.35206e+09	1.41469e+09	1.2382e+09	1.36486e+09
EGF-containing fibulin-like extracellular matrix protein 1 OS=Mus musculus OX=10090 GN=Efemp1 PE=1 SV=1	Q8BPB5	345.991	55	21	592	21	55	21	216616	Efemp1	88.4314	116.209	95.36	9.75265	11.4546	13.8554	5.5901	2.90605	3.12011	30.4947	31.6396	35.3015	59.7501	73.1294	54.9402	93.3958	76.8761	97.4555	1.10852e+09	9.80283e+08	1.2882e+09	1.05709e+09	1.0811e+08	1.26977e+08	1.53591e+08	6.19676e+07	3.22143e+07	3.45872e+07	3.38041e+08	3.50733e+08	3.91325e+08	662344329	8.10657e+08	6.09025e+08	1.03532e+09	8.52191e+08	1.08032e+09
Brain acid soluble protein 1 OS=Mus musculus OX=10090 GN=Basp1 PE=1 SV=3	Q91XV3	345.449	85	16	510	16	85	16	70350	Basp1	66.7055	102.042	131.252	68.9317	174.004	223.395	72.4019	101.312	120.68	72.6732	94.2371	88.7636	59.0191	71.8036	67.7915	67.7528	126.364	144.552	1.91798e+09	1.27939e+09	1.95715e+09	2.51738e+09	1.32209e+09	3.33735e+09	4.28467e+09	1.38865e+09	1.94314e+09	2.31461e+09	1.39385e+09	1.80744e+09	1.70246e+09	1131972176	1.37718e+09	1.30022e+09	1.29948e+09	2.42363e+09	2.77248e+09
Dynactin subunit 2 OS=Mus musculus OX=10090 GN=Dctn2 PE=1 SV=3	Q99KJ8	345.069	75	27	574	27	75	27	69654	Dctn2	91.5932	103.833	104.574	85.9284	94.7583	115.022	72.6148	67.4055	86.9751	102.031	127.222	103.928	90.0996	94.7993	97.2153	76.634	75.8727	91.8503	1.73179e+09	1.5862e+09	1.79817e+09	1.811e+09	1.4881e+09	1.64101e+09	1.99194e+09	1.25753e+09	1.16732e+09	1.50623e+09	1.76696e+09	2.20322e+09	1.79981e+09	1560335394	1.64173e+09	1.68357e+09	1.32714e+09	1.31396e+09	1.59065e+09
Interleukin enhancer-binding factor 3 OS=Mus musculus OX=10090 GN=Ilf3 PE=1 SV=2	Q9Z1X4	345.01	54	30	456	29	54	30	16201	Ilf3	93.2729	103.142	103.585	25.6361	32.1337	38.2241	51.9273	31.4765	50.5506	117.819	131.044	126.88	78.5993	89.6264	93.9169	123.483	109.177	124.525	4.14273e+08	3.86404e+08	4.27289e+08	4.29125e+08	1.06203e+08	1.33121e+08	1.58352e+08	2.1512e+08	1.30399e+08	2.09417e+08	4.8809e+08	5.42881e+08	5.2563e+08	325615436	3.71297e+08	3.89072e+08	5.11555e+08	4.5229e+08	5.15874e+08
Histidine triad nucleotide-binding protein 1 OS=Mus musculus OX=10090 GN=Hint1 PE=1 SV=3	P70349	344.792	88	12	538	12	88	12	15254	Hint1	100.961	103.265	95.7731	102.305	114.54	130.132	65.1459	61.6955	59.784	107.907	123.888	78.2845	86.4882	88.2993	96.3339	100.28	103.219	142.447	5.61675e+09	5.67075e+09	5.80016e+09	5.37933e+09	5.74619e+09	6.43343e+09	7.30921e+09	3.65908e+09	3.46528e+09	3.35792e+09	6.06086e+09	6.9585e+09	4.39704e+09	4857823948	4.95955e+09	5.41084e+09	5.63248e+09	5.79758e+09	8.00088e+09
Heterogeneous nuclear ribonucleoprotein U-like protein 2 OS=Mus musculus OX=10090 GN=Hnrnpul2 PE=1 SV=2	Q00PI9	344.433	37	26	573	26	37	26	68693	Hnrnpul2	100.097	101.398	98.5056	122.731	80.2851	72.8211	125.339	133.292	120.385	120.135	118.087	104.572	130.422	120.659	123.037	94.9815	92.6509	85.4671	2.50176e+09	2.50418e+09	2.53673e+09	2.46438e+09	3.07045e+09	2.00854e+09	1.82181e+09	3.13568e+09	3.33466e+09	3.01176e+09	3.0055e+09	2.95427e+09	2.61616e+09	3262853690	3.01859e+09	3.07811e+09	2.37621e+09	2.31791e+09	2.13819e+09
Annexin A6 OS=Mus musculus OX=10090 GN=Anxa6 PE=1 SV=3	P14824	344.394	56	37	549	37	56	37	11749	Anxa6	100.496	94.9193	104.585	34.0751	39.9124	39.0393	61.8349	36.5351	58.1682	51.1076	43.9693	52.9971	67.438	72.9235	77.5579	76.1213	65.1779	67.73	1.44687e+09	1.45405e+09	1.37336e+09	1.51321e+09	4.93023e+08	5.77482e+08	5.64849e+08	8.94673e+08	5.28617e+08	8.4162e+08	7.39462e+08	6.36179e+08	7.668e+08	975741720	1.05511e+09	1.12216e+09	1.10138e+09	9.43041e+08	9.79967e+08
Kinectin OS=Mus musculus OX=10090 GN=Ktn1 PE=1 SV=1	Q61595	344.282	41	43	431	43	41	43	16709	Ktn1	110.074	89.8517	100.075	49.8999	49.1904	62.1137	67.8186	53.4692	59.9888	5.4782	9.80202	10.017	72.729	79.126	61.5032	11.7243	6.66856	5.739	2.5008e+08	2.75273e+08	2.24701e+08	2.50267e+08	1.2479e+08	1.23015e+08	1.55334e+08	1.69601e+08	1.33716e+08	1.5002e+08	1.36999e+07	2.45129e+07	2.50506e+07	181880710	1.97878e+08	1.53807e+08	2.932e+07	1.66767e+07	1.43521e+07
Cytoplasmic dynein 1 intermediate chain 2 OS=Mus musculus OX=10090 GN=Dync1i2 PE=1 SV=1	O88487	344.196	51	20	608	19	51	20	13427	Dync1i2	84.0043	102.261	113.735	91.619	105.398	128.731	114.368	95.6627	117.435	95.0134	130.392	132.263	99.84	138.181	116.393	124.563	143.161	149.983	7.8878e+08	6.62609e+08	8.06614e+08	8.97117e+08	7.22673e+08	8.31358e+08	1.01541e+09	9.02109e+08	7.54569e+08	9.26303e+08	7.49447e+08	1.02851e+09	1.04326e+09	787518294	1.08995e+09	9.18084e+08	9.82526e+08	1.12922e+09	1.18304e+09
Protein PRRC2A OS=Mus musculus OX=10090 GN=Prrc2a PE=1 SV=1	Q7TSC1	341.291	32	42	562	42	32	42	53761	Prrc2a	94.4031	106.054	99.5434	101.284	107.932	116.575	62.5579	55.8603	74.0863	126.632	166.12	153.43	119.533	113.738	135.631	96.7462	96.0962	123.984	9.45974e+08	8.93029e+08	1.00324e+09	9.41654e+08	9.5812e+08	1.02101e+09	1.10277e+09	5.91781e+08	5.28424e+08	7.00837e+08	1.19791e+09	1.57145e+09	1.45141e+09	1130753328	1.07593e+09	1.28303e+09	9.15193e+08	9.09045e+08	1.17286e+09
Scaffold attachment factor B1 OS=Mus musculus OX=10090 GN=Safb PE=1 SV=2	D3YXK2	341.014	42	30	623	21	42	30	224903	Safb	88.1214	119.462	92.4161	100.392	99.95	117.624	108.073	107.202	136.311	76.6428	118.735	81.9911	100.463	109.19	121.942	97.9261	106.101	123.808	5.03391e+08	4.43596e+08	6.01364e+08	4.65214e+08	5.05363e+08	5.03139e+08	5.92111e+08	5.44032e+08	5.39645e+08	6.86178e+08	3.85813e+08	5.97702e+08	4.12736e+08	5.05724e+08	5.49655e+08	6.13847e+08	4.92951e+08	5.34102e+08	6.23239e+08
Cytoskeleton-associated protein 5 OS=Mus musculus OX=10090 GN=Ckap5 PE=1 SV=1	A2AGT5	340.66	29	43	398	43	29	43	75786	Ckap5	98.4446	97.1292	104.426	39.418	38.737	49.6885	16.9441	17.1492	23.4197	26.1193	17.3198	22.9438	20.6366	43.9363	34.6897	49.8858	54.5589	50.0728	6.39349e+08	6.29404e+08	6.20994e+08	6.67648e+08	2.52018e+08	2.47664e+08	3.17683e+08	1.08332e+08	1.09643e+08	1.49733e+08	1.66993e+08	1.10734e+08	1.46691e+08	1.3194e+08	2.80906e+08	2.21788e+08	3.18944e+08	3.48822e+08	3.2014e+08
Rho GDP-dissociation inhibitor 1 OS=Mus musculus OX=10090 GN=Arhgdia PE=1 SV=3	Q99PT1	340.525	88	17	1015	17	88	17	192662	Arhgdia	95.7213	105.102	99.1768	79.691	118.359	118.189	75.6275	75.1454	70.9615	100.522	91.4725	95.3762	86.4638	95.7109	97.5738	92.309	93.0183	99.5926	1.50946e+10	1.44487e+10	1.58647e+10	1.49703e+10	1.2029e+10	1.78659e+10	1.78402e+10	1.14157e+10	1.13429e+10	1.07113e+10	1.51734e+10	1.38074e+10	1.43966e+10	13051334060	1.44471e+10	1.47284e+10	1.39336e+10	1.40407e+10	1.50331e+10
4F2 cell-surface antigen heavy chain OS=Mus musculus OX=10090 GN=Slc3a2 PE=1 SV=1	P10852	340.354	59	32	592	32	59	32	17254	Slc3a2	107.241	94.4865	98.272	139.701	173.16	230.978	260.177	192.381	293.891	241.03	210.835	484.728	202.07	264.812	422.67	283.138	317.053	397.471	1.85196e+09	1.98606e+09	1.74985e+09	1.81996e+09	2.5872e+09	3.20684e+09	4.27762e+09	4.81837e+09	3.5628e+09	5.44274e+09	4.46377e+09	3.90458e+09	8.97696e+09	3742257678	4.90421e+09	7.82767e+09	5.24359e+09	5.87169e+09	7.36098e+09
2-oxoglutarate dehydrogenase, mitochondrial OS=Mus musculus OX=10090 GN=Ogdh PE=1 SV=3	Q60597	337.681	44	36	452	36	44	36	18293	Ogdh	92.542	105.964	101.494	31.35	31.0723	38.4957	36.0795	25.2587	35.3909	56.554	54.5189	71.5192	73.1619	85.172	84.8926	77.9353	79.6964	81.5525	1.41342e+09	1.30801e+09	1.49772e+09	1.43455e+09	4.43108e+08	4.39184e+08	5.44108e+08	5.09957e+08	3.57013e+08	5.00224e+08	7.99347e+08	7.70584e+08	1.01087e+09	1034088718	1.20384e+09	1.19989e+09	1.10156e+09	1.12645e+09	1.15268e+09
Caprin-1 OS=Mus musculus OX=10090 GN=Caprin1 PE=1 SV=2	Q60865	337.556	36	20	464	20	36	20	53872	Caprin1	89.1755	102.826	107.999	92.8931	139.722	139.484	79.0118	65.2175	106.233	102.129	128.216	119.626	91.4182	102.812	88.8856	93.8492	102.452	143.721	1.31409e+09	1.17184e+09	1.35122e+09	1.4192e+09	1.22069e+09	1.83607e+09	1.83294e+09	1.03828e+09	8.57013e+08	1.396e+09	1.34206e+09	1.68487e+09	1.57199e+09	1201313767	1.35103e+09	1.16803e+09	1.23326e+09	1.34631e+09	1.88861e+09
Cytosol aminopeptidase OS=Mus musculus OX=10090 GN=Lap3 PE=1 SV=3	Q9CPY7	336.872	71	35	627	35	71	35	66988	Lap3	83.6969	74.7217	141.581	65.5769	92.8625	98.2618	91.0518	62.1673	97.2487	100.084	88.8375	155.921	92.1706	112.536	108.86	77.6023	82.4541	82.3931	1.34185e+09	1.12309e+09	1.00265e+09	1.89981e+09	8.79945e+08	1.24608e+09	1.31853e+09	1.22178e+09	8.34193e+08	1.30493e+09	1.34298e+09	1.19207e+09	2.09223e+09	1236793386	1.51007e+09	1.46074e+09	1.04131e+09	1.10641e+09	1.10559e+09
Hepatoma-derived growth factor OS=Mus musculus OX=10090 GN=Hdgf PE=1 SV=2	P51859	336.606	78	27	756	25	78	27	15191	Hdgf	82.3998	110.761	106.839	110.408	158.032	155.842	123.023	100.566	129.872	133.103	151.748	162.619	118.128	128.823	136.313	108.799	125.097	138.362	3.61966e+09	2.9826e+09	4.00918e+09	3.86722e+09	3.99638e+09	5.72023e+09	5.64097e+09	4.45302e+09	3.64015e+09	4.70093e+09	4.81789e+09	5.49278e+09	5.88628e+09	4275841236	4.66295e+09	4.93408e+09	3.93815e+09	4.5281e+09	5.00825e+09
Serine/threonine-protein kinase PAK 2 OS=Mus musculus OX=10090 GN=Pak2 PE=1 SV=1	Q8CIN4	336.43	69	32	640	22	69	32	224105	Pak2	88.6686	109.806	101.526	59.4102	58.1724	88.4715	70.0965	51.942	71.6027	73.9935	98.792	102.128	82.1616	98.3582	84.2683	55.1999	69.2517	67.3	9.2215e+08	8.17657e+08	1.01257e+09	9.36219e+08	5.47851e+08	5.36437e+08	8.1584e+08	6.46395e+08	4.78983e+08	6.60284e+08	6.82331e+08	9.11011e+08	9.41773e+08	757652791	9.0701e+08	7.7708e+08	5.09026e+08	6.38604e+08	6.20607e+08
Heat shock protein 75 kDa, mitochondrial OS=Mus musculus OX=10090 GN=Trap1 PE=1 SV=1	Q9CQN1	336.36	58	37	495	36	58	37	68015	Trap1	105.027	86.9409	108.032	56.6718	61.3774	66.9838	51.5955	37.5156	51.7989	90.6305	85.8944	128.644	76.8364	106.865	115.827	125.606	118.6	125.142	1.08654e+09	1.14116e+09	9.44646e+08	1.17381e+09	6.15761e+08	6.66889e+08	7.27805e+08	5.60605e+08	4.07621e+08	5.62815e+08	9.84735e+08	9.33276e+08	1.39777e+09	834857494	1.16113e+09	1.2585e+09	1.36476e+09	1.28864e+09	1.35971e+09
U4/U6.U5 tri-snRNP-associated protein 1 OS=Mus musculus OX=10090 GN=Sart1 PE=1 SV=1	Q9Z315	336.34	46	36	502	36	46	36	20227	Sart1	92.3442	110.859	96.797	123.323	149.178	208.743	136.985	126.532	176.518	114.418	178.875	152.536	99.9013	133.748	140.016	161.974	137.549	218.054	3.07288e+08	2.83763e+08	3.40656e+08	2.97446e+08	3.78956e+08	4.58407e+08	6.41441e+08	4.20938e+08	3.88818e+08	5.42418e+08	3.51592e+08	5.49663e+08	4.68725e+08	306984916	4.10991e+08	4.30253e+08	4.97728e+08	4.22673e+08	6.70055e+08
Treacle protein OS=Mus musculus OX=10090 GN=Tcof1 PE=1 SV=1	O08784	335.035	32	33	611	33	32	33	21453	Tcof1	98.2545	106.177	95.5681	105.014	120.649	117.38	81.9457	48.8375	69.4398	98.6594	104.831	106.32	91.6182	91.7067	95.0517	96.6489	102.728	114.39	1.26133e+09	1.23932e+09	1.33925e+09	1.20543e+09	1.32458e+09	1.52178e+09	1.48055e+09	1.03361e+09	6.16004e+08	8.75866e+08	1.24442e+09	1.32227e+09	1.34105e+09	1155609656	1.15673e+09	1.19892e+09	1.21906e+09	1.29574e+09	1.44284e+09
PC4 and SFRS1-interacting protein OS=Mus musculus OX=10090 GN=Psip1 PE=1 SV=1	Q99JF8	334.376	51	27	867	25	51	27	101739	Psip1	90.479	101.147	108.374	41.5035	45.4972	48.0774	43.6722	39.4678	57.0041	69.4948	96.2325	100.812	73.8056	92.483	94.8106	90.3276	96.7863	93.078	1.20398e+09	1.08935e+09	1.21779e+09	1.30481e+09	4.99695e+08	5.4778e+08	5.78845e+08	5.25806e+08	4.75187e+08	6.8632e+08	8.36707e+08	1.15862e+09	1.21376e+09	8.88609e+08	1.11348e+09	1.14151e+09	1.08753e+09	1.16529e+09	1.12064e+09
ATP-dependent RNA helicase DDX39A OS=Mus musculus OX=10090 GN=Ddx39a PE=1 SV=1	Q8VDW0	334.041	58	28	731	15	58	28	68278	Ddx39	93.8009	111.558	94.6415	86.7827	109.784	123.76	79.8372	46.1804	62.0777	118.642	81.3932	143.447	148.368	182.342	179.981	124.024	115.152	120.214	7.8757e+08	7.38748e+08	8.78594e+08	7.45368e+08	6.83475e+08	8.64627e+08	9.74693e+08	6.28773e+08	3.63703e+08	4.88905e+08	9.34392e+08	6.41028e+08	1.12974e+09	1168502656	1.43607e+09	1.41748e+09	9.76779e+08	9.069e+08	9.46768e+08
Thyroid hormone receptor-associated protein 3 OS=Mus musculus OX=10090 GN=Thrap3 PE=1 SV=1	Q569Z6	333.743	28	22	589	22	28	22	230753	Thrap3	95.584	104.978	99.4383	85.1793	85.2533	110.632	113.069	108.578	144.362	59.1122	92.7494	65.4735	35.8375	40.1376	40.7212	86.3101	100.283	131.905	7.46215e+08	7.13263e+08	7.83359e+08	7.42023e+08	6.3562e+08	6.36173e+08	8.25554e+08	8.4374e+08	8.10222e+08	1.07725e+09	4.41104e+08	6.9211e+08	4.88573e+08	267424930	2.99513e+08	3.03868e+08	6.44059e+08	7.48328e+08	9.84293e+08
60S acidic ribosomal protein P0 OS=Mus musculus OX=10090 GN=Rplp0 PE=1 SV=3	P14869	333.565	64	23	685	23	64	23	11837	Rplp0	100.259	91.2908	108.45	66.3788	103.325	80.7945	56.2524	39.8742	52.1042	66.6941	59.6831	69.6395	109.864	103.957	100.025	108.129	100.163	109.407	3.88299e+09	3.89306e+09	3.54481e+09	4.21111e+09	2.57748e+09	4.0121e+09	3.13725e+09	2.18428e+09	1.54831e+09	2.0232e+09	2.58973e+09	2.31749e+09	2.7041e+09	4265996916	4.03664e+09	3.88398e+09	4.19863e+09	3.88932e+09	4.24825e+09
Unconventional myosin-Ic OS=Mus musculus OX=10090 GN=Myo1c PE=1 SV=2	Q9WTI7	333.462	44	41	476	41	44	41	17913	Myo1c	94.824	93.1327	112.043	76.6731	83.1748	95.681	64.2789	42.7445	54.8208	41.7572	26.3551	50.4088	34.6995	60.4427	59.7843	67.0897	59.3346	66.1562	1.21025e+09	1.14761e+09	1.12714e+09	1.35601e+09	9.27939e+08	1.00663e+09	1.15798e+09	7.77938e+08	5.17317e+08	6.63471e+08	5.05368e+08	3.18964e+08	6.10075e+08	419952402	7.3151e+08	7.23542e+08	8.11955e+08	7.18099e+08	8.00659e+08
La-related protein 1 OS=Mus musculus OX=10090 GN=Larp1 PE=1 SV=3	Q6ZQ58	331.458	45	35	413	35	45	35	73158	Larp1	91.9202	100.789	107.291	116.801	130.766	161.711	102.466	73.6946	94.1281	144.292	124.489	157.49	102.06	131.149	130.153	109.86	102.06	115.832	5.03693e+08	4.62995e+08	5.07667e+08	5.40416e+08	5.8832e+08	6.58657e+08	8.14526e+08	5.16113e+08	3.71194e+08	4.74116e+08	7.26789e+08	6.27044e+08	7.93265e+08	514068114	6.6059e+08	6.55573e+08	5.53359e+08	5.14069e+08	5.83437e+08
Protein prune homolog 2 OS=Mus musculus OX=10090 GN=Prune2 PE=1 SV=2	Q52KR3	331.19	22	37	236	37	22	37	353211	Prune2	89.6396	108.306	102.054	29.5079	31.9029	46.4043	59.5325	39.965	52.7526	158.644	144.485	184.666	243.064	231.865	221.352	345.281	396.256	369.776	7.36263e+07	6.59982e+07	7.97419e+07	7.51386e+07	2.17256e+07	2.34889e+07	3.41658e+07	4.38316e+07	2.94247e+07	3.88398e+07	1.16803e+08	1.06379e+08	1.35963e+08	178958692	1.70714e+08	1.62974e+08	2.54217e+08	2.91748e+08	2.72252e+08
Eukaryotic translation initiation factor 3 subunit B OS=Mus musculus OX=10090 GN=Eif3b PE=1 SV=1	Q8JZQ9	331.007	48	31	614	31	48	31	27979	Eif3b	104.634	92.9238	102.442	81.6445	102.493	102.944	75.6752	45.7237	59.1798	88.853	72.4153	110.034	112.071	108.373	111.674	84.6655	81.6231	78.1982	1.77198e+09	1.85409e+09	1.64659e+09	1.81525e+09	1.44672e+09	1.81615e+09	1.82414e+09	1.34095e+09	8.10215e+08	1.04865e+09	1.57446e+09	1.28318e+09	1.94978e+09	1985876604	1.92034e+09	1.97883e+09	1.50025e+09	1.44634e+09	1.38566e+09
Eukaryotic translation initiation factor 4B OS=Mus musculus OX=10090 GN=Eif4b PE=1 SV=1	Q8BGD9	330.819	45	26	977	26	45	26	75705	Eif4b	94.1522	104.89	100.958	101.022	111.385	116.379	101.515	83.4027	98.7556	138.168	155.516	136.942	103.036	89.6524	111.212	102.095	98.7988	131.986	5.40878e+09	5.09249e+09	5.67326e+09	5.4606e+09	5.46404e+09	6.02456e+09	6.2947e+09	5.49074e+09	4.51107e+09	5.34147e+09	7.47323e+09	8.41154e+09	7.40689e+09	5572988445	4.8491e+09	6.0152e+09	5.52209e+09	5.34381e+09	7.13882e+09
Inorganic pyrophosphatase OS=Mus musculus OX=10090 GN=Ppa1 PE=1 SV=1	Q9D819	330.631	84	23	672	23	84	23	67895	Ppa1	95.8177	103.043	101.14	78.4857	100.21	96.5984	55.5874	52.9823	51.774	126.872	145.886	124.738	111.528	130.29	129.949	112.819	113.904	133.975	3.16658e+09	3.03414e+09	3.26293e+09	3.20267e+09	2.48531e+09	3.17324e+09	3.05887e+09	1.76022e+09	1.67773e+09	1.63947e+09	4.0175e+09	4.61961e+09	3.94991e+09	3531637324	4.12573e+09	4.11493e+09	3.57251e+09	3.60687e+09	4.24244e+09
Septin-11 OS=Mus musculus OX=10090 GN=Septin11 PE=1 SV=4	Q8C1B7	330.351	56	26	562	18	56	26	52398	Sept11	106.612	96.6883	96.6998	38.2189	46.9191	43.5102	63.4393	49.7592	54.0368	71.5934	67.3828	72.4494	61.4844	77.3963	71.5926	75.1748	71.802	73.4117	1.25103e+09	1.33375e+09	1.2096e+09	1.20974e+09	4.78131e+08	5.86972e+08	5.44326e+08	7.93645e+08	6.22502e+08	6.76017e+08	8.95656e+08	8.4298e+08	9.06365e+08	769188600	9.68251e+08	8.95646e+08	9.4046e+08	8.98265e+08	9.18402e+08
Matrin-3 OS=Mus musculus OX=10090 GN=Matr3 PE=1 SV=1	Q8K310	328.981	47	34	663	34	47	34	17184	Matr3	93.2726	107.691	99.0364	45.4858	65.4712	70.1927	44.9375	38.9881	55.0738	81.3916	101.721	91.737	77.1295	97.3707	89.8727	70.4164	64.9371	76.5423	2.54619e+09	2.37489e+09	2.74201e+09	2.52165e+09	1.15815e+09	1.66702e+09	1.78724e+09	1.14419e+09	9.9271e+08	1.40228e+09	2.07238e+09	2.59e+09	2.33579e+09	1963860924	2.47924e+09	2.28833e+09	1.79293e+09	1.65342e+09	1.94891e+09
Catalase OS=Mus musculus OX=10090 GN=Cat PE=1 SV=4	P24270	328.919	57	28	472	21	57	28	12359	Cat	93.8724	97.1041	109.023	21.7145	28.3126	41.977	118.982	119.784	183.823	116.426	139.712	161.845	95.6198	138.859	156.548	113.152	109.326	142.537	5.83221e+08	5.47484e+08	5.66332e+08	6.35848e+08	1.26644e+08	1.65125e+08	2.44819e+08	6.93926e+08	6.98608e+08	1.07209e+09	6.79021e+08	8.14829e+08	9.43915e+08	557675104	8.09853e+08	9.13022e+08	6.59926e+08	6.3761e+08	8.31307e+08
Caveolae-associated protein 1 OS=Mus musculus OX=10090 GN=Cavin1 PE=1 SV=1	O54724	328.735	54	28	786	28	54	28	19285	Ptrf; Cavin1	93.7969	99.9194	106.284	43.8833	37.6317	46.1573	32.0139	23.2329	29.6296	87.9136	99.5348	68.7949	78.0359	73.1851	56.5221	84.3261	71.8329	71.8651	6.70718e+09	6.29113e+09	6.70177e+09	7.12863e+09	2.94333e+09	2.52402e+09	3.09585e+09	2.14723e+09	1.55827e+09	1.98731e+09	5.89652e+09	6.67597e+09	4.6142e+09	5234007508	4.90866e+09	3.79104e+09	5.6559e+09	4.81796e+09	4.82012e+09
rRNA 2'-O-methyltransferase fibrillarin OS=Mus musculus OX=10090 GN=Fbl PE=1 SV=2	P35550	328.46	62	23	692	23	62	23	14113; 102643269	LOC100044829; Fbl; LOC102643269	102.826	99.7421	97.4319	113.587	133.335	137.196	123.181	82.7937	118.749	98.5814	100.815	136.337	103.358	106.243	114.832	103.897	99.0213	119.862	2.51146e+09	2.58244e+09	2.50499e+09	2.44697e+09	2.85271e+09	3.34866e+09	3.44562e+09	3.09364e+09	2.07933e+09	2.98234e+09	2.47584e+09	2.53193e+09	3.42404e+09	2595809276	2.66826e+09	2.88397e+09	2.60934e+09	2.48688e+09	3.01028e+09
Myosin light polypeptide 6 OS=Mus musculus OX=10090 GN=Myl6 PE=1 SV=3	Q60605	328.411	97	20	918	18	97	20	17904	Myl6	93.6092	112.643	93.748	103.916	111.834	108.46	90.7786	84.2572	93.0822	113.225	126.394	112.622	103.981	104.402	102.999	108.92	92.7305	131.618	1.06639e+10	9.98235e+09	1.20121e+10	9.99714e+09	1.10814e+10	1.19258e+10	1.15661e+10	9.68049e+09	8.98506e+09	9.92615e+09	1.20741e+10	1.34785e+10	1.20099e+10	11088357648	1.11333e+10	1.09837e+10	1.16151e+10	9.88865e+09	1.40356e+10
Poly(rC)-binding protein 2 OS=Mus musculus OX=10090 GN=Pcbp2 PE=1 SV=1	Q61990	328.346	80	19	738	12	80	19	18521	Pcbp2	108.341	85.6595	105.999	91.7869	120.252	104.596	54.2294	40.1136	43.4788	84.8476	72.0623	82.2421	96.03	100.736	93.8357	85.172	81.5534	89.3826	2.25782e+09	2.44615e+09	1.93404e+09	2.39328e+09	2.07238e+09	2.71507e+09	2.36158e+09	1.2244e+09	9.05694e+08	9.81674e+08	1.91571e+09	1.62704e+09	1.85688e+09	2168185998	2.27443e+09	2.11864e+09	1.92303e+09	1.84133e+09	2.0181e+09
Aspartate--tRNA ligase, cytoplasmic OS=Mus musculus OX=10090 GN=Dars PE=1 SV=2	Q922B2	327.872	76	35	703	35	76	35	226414	Dars	111.976	89.1658	98.8582	92.3725	85.6505	87.5562	110.658	63.1826	88.6497	119.355	98.1218	125.324	86.3016	85.8756	83.1376	122.65	118.14	104.493	2.13976e+09	2.39602e+09	1.90793e+09	2.11533e+09	1.97655e+09	1.83271e+09	1.87349e+09	2.36782e+09	1.35195e+09	1.89689e+09	2.55391e+09	2.09957e+09	2.68163e+09	1846645314	1.83753e+09	1.77894e+09	2.6244e+09	2.52792e+09	2.2359e+09
Lysine--tRNA ligase OS=Mus musculus OX=10090 GN=Kars PE=1 SV=1	Q99MN1	326.868	52	35	689	35	52	35	85305	Kars	84.4143	103.237	112.349	108.868	126.393	174.726	87.8814	59.2504	75.59	97.8031	62.027	127.533	67.2983	68.9634	93.1819	91.6639	107.217	75.8504	3.20685e+09	2.70704e+09	3.31066e+09	3.60285e+09	3.49124e+09	4.05324e+09	5.6032e+09	2.81822e+09	1.90007e+09	2.42406e+09	3.1364e+09	1.98911e+09	4.08978e+09	2158153082	2.21155e+09	2.9882e+09	2.93952e+09	3.43827e+09	2.43241e+09
26S proteasome non-ATPase regulatory subunit 1 OS=Mus musculus OX=10090 GN=Psmd1 PE=1 SV=1	Q3TXS7	326.827	44	32	474	32	44	32	70247	Psmd1	87.8019	91.4397	120.758	31.7792	32.4548	45.7715	53.273	39.2431	38.9496	41.263	24.8589	59.4901	62.8336	86.4998	81.4673	89.8198	99.5748	89.4379	9.05542e+08	7.95083e+08	8.28025e+08	1.09352e+09	2.87774e+08	2.93892e+08	4.1448e+08	4.82409e+08	3.55363e+08	3.52705e+08	3.73654e+08	2.25108e+08	5.38708e+08	568984378	7.83292e+08	7.37721e+08	8.13356e+08	9.01692e+08	8.09898e+08
Elongation factor 1-delta OS=Mus musculus OX=10090 GN=Eef1d PE=1 SV=3	P57776	326.479	73	25	1090	25	73	25	66656	Eef1d	98.9166	103.021	98.0621	129.666	145.462	155.231	93.9138	81.4433	106.659	133.171	133.826	137.082	103.426	105.73	119.234	110.042	100.223	140.118	1.2111e+10	1.19798e+10	1.24769e+10	1.18763e+10	1.57038e+10	1.76169e+10	1.88e+10	1.13739e+10	9.86358e+09	1.29175e+10	1.61283e+10	1.62076e+10	1.6602e+10	1.25259e+10	1.28049e+10	1.44404e+10	1.33272e+10	1.2138e+10	1.69697e+10
Peptidyl-prolyl cis-trans isomerase D OS=Mus musculus OX=10090 GN=Ppid PE=1 SV=3	Q9CR16	325.56	69	26	600	26	69	26	67738	Ppid	97.6413	95.676	106.683	113.439	160.557	156.75	54.1394	51.9967	59.9474	104.16	82.5116	100.753	136.354	154.846	119.208	140.896	139.622	166.336	9.91484e+08	9.68098e+08	9.48612e+08	1.05774e+09	1.12473e+09	1.5919e+09	1.55415e+09	5.36784e+08	5.15539e+08	5.94369e+08	1.03273e+09	8.1809e+08	9.98949e+08	1351931084	1.53527e+09	1.18193e+09	1.39696e+09	1.38433e+09	1.6492e+09
GMP synthase [glutamine-hydrolyzing] OS=Mus musculus OX=10090 GN=Gmps PE=1 SV=2	Q3THK7	325.368	60	28	483	28	60	28	229363	Gmps	99.5727	103.027	97.4004	33.1026	35.1821	44.1056	20.934	15.9171	20.0339	63.789	52.9617	65.1944	69.4302	71.842	73.3877	86.9979	77.0707	82.0422	6.65951e+08	6.63106e+08	6.86109e+08	6.4864e+08	2.20447e+08	2.34295e+08	2.93722e+08	1.3941e+08	1.06e+08	1.33416e+08	4.24804e+08	3.52699e+08	4.34163e+08	462371336	4.78433e+08	4.88727e+08	5.79364e+08	5.13254e+08	5.46361e+08
Farnesyl pyrophosphate synthase OS=Mus musculus OX=10090 GN=Fdps PE=1 SV=1	Q920E5	325.319	48	21	563	21	48	21	110196	Fdps	95.417	85.666	118.917	30.9285	102.725	61.0532	134.859	81.9755	97.2518	138.407	92.5805	137.633	178.329	198.105	174.502	113.432	135.603	130.488	1.28621e+09	1.22727e+09	1.10185e+09	1.52952e+09	3.97807e+08	1.32126e+09	7.85273e+08	1.73457e+09	1.05438e+09	1.25087e+09	1.78021e+09	1.19078e+09	1.77025e+09	2293691144	2.54805e+09	2.24447e+09	1.45898e+09	1.74414e+09	1.67835e+09
Splicing factor 3B subunit 3 OS=Mus musculus OX=10090 GN=Sf3b3 PE=1 SV=1	Q921M3	325.006	37	36	493	36	37	36	101943	Sf3b3	94.9413	100.091	104.968	54.7681	76.4165	74.674	46.6603	25.953	36.356	56.2077	57.7238	70.7402	54.6085	74.0653	75.2696	84.8026	81.1392	81.3798	1.66845e+09	1.58405e+09	1.66996e+09	1.75134e+09	9.13778e+08	1.27497e+09	1.2459e+09	7.78502e+08	4.33013e+08	6.06581e+08	9.37797e+08	9.63092e+08	1.18026e+09	911114908	1.23574e+09	1.25583e+09	1.41489e+09	1.35377e+09	1.35778e+09
Plasma membrane calcium-transporting ATPase 1 OS=Mus musculus OX=10090 GN=Atp2b1 PE=1 SV=1	G5E829	324.832	31	32	493	27	31	32	67972	Atp2b1	92.8721	108.17	98.9574	45.4968	54.5892	48.5175	78.1089	42.8457	49.2305	13.1705	9.02289	11.4399	73.4184	72.8741	76.6456	62.902	53.369	51.9327	6.11824e+08	5.68214e+08	6.61813e+08	6.05445e+08	2.7836e+08	3.3399e+08	2.96842e+08	4.77889e+08	2.62141e+08	3.01204e+08	8.05805e+07	5.52042e+07	6.9992e+07	449191522	4.45861e+08	4.68936e+08	3.84849e+08	3.26525e+08	3.17737e+08
General vesicular transport factor p115 OS=Mus musculus OX=10090 GN=Uso1 PE=1 SV=2	Q9Z1Z0	323.98	38	23	477	23	38	23	56041	Uso1	101.673	101.494	96.8321	74.1558	92.5907	102.942	111.007	83.6048	139.364	74.9383	61.0349	82.1432	151.778	181.723	190.23	97.2075	127.116	113.502	4.1261e+08	4.19515e+08	4.18776e+08	3.99539e+08	3.05974e+08	3.82038e+08	4.2475e+08	4.58024e+08	3.44962e+08	5.75031e+08	3.09203e+08	2.51836e+08	3.38931e+08	626252580	7.49808e+08	7.84906e+08	4.01087e+08	5.24493e+08	4.6832e+08
Tight junction protein ZO-2 OS=Mus musculus OX=10090 GN=Tjp2 PE=1 SV=2	Q9Z0U1	323.946	48	41	500	41	48	41	21873	Tjp2	102.608	102.04	95.352	88.372	106.17	126.477	70.5744	97.8871	218.468	140.001	184.891	185.571	104.242	111.991	114.663	95.6976	103.05	122.002	3.96364e+08	4.06702e+08	4.04449e+08	3.77941e+08	3.50275e+08	4.2082e+08	5.01309e+08	2.79732e+08	3.87989e+08	8.65928e+08	5.54914e+08	7.3284e+08	7.35539e+08	413179608	4.43892e+08	4.54483e+08	3.79311e+08	4.08454e+08	4.83573e+08
Glycerol-3-phosphate dehydrogenase, mitochondrial OS=Mus musculus OX=10090 GN=Gpd2 PE=1 SV=2	Q64521	323.894	62	36	434	36	62	36	14571	Gpd2	97.7868	83.92	118.293	59.9001	83.222	88.2989	83.9236	64.1016	82.0594	83.6529	69.7697	105.197	63.8913	79.2055	89.4735	98.2381	108.291	123.01	1.17291e+09	1.14695e+09	9.84304e+08	1.38747e+09	7.02573e+08	9.76117e+08	1.03566e+09	9.84347e+08	7.51853e+08	9.62481e+08	9.81171e+08	8.18334e+08	1.23387e+09	749386208	9.29007e+08	1.04944e+09	1.15224e+09	1.27015e+09	1.44279e+09
Spliceosome RNA helicase Ddx39b OS=Mus musculus OX=10090 GN=Ddx39b PE=1 SV=1	Q9Z1N5	320.956	63	26	781	13	63	26	53817	Ddx39b	99.456	98.699	101.845	62.7151	76.4916	81.5453	59.523	37.8674	49.0432	119.086	104.05	138.423	123.018	140.101	148.063	115.109	116.344	117.247	1.0787e+09	1.07283e+09	1.06467e+09	1.0986e+09	6.76509e+08	8.25117e+08	8.79631e+08	6.42076e+08	4.08476e+08	5.2903e+08	1.28458e+09	1.12239e+09	1.49317e+09	1326995736	1.51127e+09	1.59716e+09	1.24168e+09	1.255e+09	1.26475e+09
tRNA-splicing ligase RtcB homolog OS=Mus musculus OX=10090 GN=Rtcb PE=1 SV=1	Q99LF4	320.222	55	26	634	26	55	26	28088	D10Wsu52e; Rtcb	94.654	102.131	103.215	72.0156	88.3689	99.4007	60.8926	47.8509	62.4815	92.456	99.9453	105.433	123.779	126.036	126.67	113.691	103.804	112.057	1.58833e+09	1.50342e+09	1.62218e+09	1.63939e+09	1.14385e+09	1.40359e+09	1.57881e+09	9.67177e+08	7.60031e+08	9.92413e+08	1.46851e+09	1.58746e+09	1.67462e+09	1966014983	2.00187e+09	2.01194e+09	1.80579e+09	1.64875e+09	1.77983e+09
Structural maintenance of chromosomes protein 2 OS=Mus musculus OX=10090 GN=Smc2 PE=1 SV=2	Q8CG48	320.077	40	46	452	46	40	46	14211	Smc2	108.52	104.963	86.5176	353.572	169.114	151.172	5.85032	3.63466	3.84267	113.864	253.604	66.1055	174.639	98.8159	127.343	150.007	235.13	87.7569	4.22771e+09	4.5879e+09	4.43752e+09	3.65772e+09	1.4948e+10	7.14964e+09	6.39113e+09	2.47335e+08	1.53663e+08	1.62457e+08	4.81386e+09	1.07216e+10	2.79475e+09	7383254539	4.17765e+09	5.38371e+09	6.34187e+09	9.94064e+09	3.71011e+09
V-type proton ATPase catalytic subunit A OS=Mus musculus OX=10090 GN=Atp6v1a PE=1 SV=2	P50516	319.926	70	32	537	32	70	32	11964	Atp6v1a	98.1464	98.8609	102.993	54.22	63.5231	69.2884	116.432	85.208	99.6894	66.4771	61.7369	88.2636	69.8961	106.477	100.602	74.0671	83.7747	82.1398	1.45916e+09	1.43212e+09	1.44254e+09	1.50283e+09	7.9116e+08	9.26907e+08	1.01103e+09	1.69893e+09	1.24332e+09	1.45463e+09	9.7001e+08	9.00843e+08	1.28791e+09	1019899463	1.55367e+09	1.46795e+09	1.08076e+09	1.22241e+09	1.19856e+09
3-ketoacyl-CoA thiolase, mitochondrial OS=Mus musculus OX=10090 GN=Acaa2 PE=1 SV=3	Q8BWT1	319.211	81	24	282	24	81	24	52538	Acaa2	75.93	102.614	121.456	#VALUE!	#VALUE!	#VALUE!	#VALUE!	#VALUE!	#VALUE!	45.809	44.7951	60.1438	140.608	200.832	219.17	146.987	155.668	178.872	1.56177e+08	1.18585e+08	1.60259e+08	1.89686e+08							7.15431e+07	6.99595e+07	9.39307e+07	219596458	3.13654e+08	3.42293e+08	2.2956e+08	2.43117e+08	2.79357e+08
CAP-Gly domain-containing linker protein 1 OS=Mus musculus OX=10090 GN=Clip1 PE=1 SV=1	Q922J3	318.887	42	40	316	39	42	40	56430	Clip1	80.7309	85.2627	134.006	158.292	121.582	190.673	#VALUE!	#VALUE!	#VALUE!	140.026	173.68	185.102	131.778	174.113	207.758	142.437	134.843	136.145	6.66337e+07	5.37939e+07	5.68136e+07	8.92934e+07	1.05476e+08	8.10146e+07	1.27052e+08				9.33045e+07	1.1573e+08	1.23341e+08	87808630	1.16018e+08	1.38437e+08	9.49109e+07	8.98508e+07	9.07186e+07
Aldehyde dehydrogenase, mitochondrial OS=Mus musculus OX=10090 GN=Aldh2 PE=1 SV=1	P47738	318.322	51	28	547	28	51	28	11669	Aldh2	95.846	89.2163	114.938	12.3096	14.2197	16.9025	16.5783	11.8547	19.1467	31.5226	33.6398	49.1502	48.7583	63.8551	65.2228	66.6353	71.1372	75.9487	2.75144e+09	2.63714e+09	2.45473e+09	3.16244e+09	3.38692e+08	3.91247e+08	4.65063e+08	4.56142e+08	3.26176e+08	5.26808e+08	8.67325e+08	9.25577e+08	1.35234e+09	1341553972	1.75693e+09	1.79456e+09	1.83343e+09	1.9573e+09	2.08968e+09
Asparagine--tRNA ligase, cytoplasmic OS=Mus musculus OX=10090 GN=Nars PE=1 SV=2	Q8BP47	318.293	49	29	621	29	49	29	70223	Nars	107.908	99.4085	92.6837	135.236	148.212	160.491	177.819	124.936	144.625	177.445	127.027	145.162	164.609	175.028	171.396	177.533	149.645	153.057	2.04692e+09	2.20879e+09	2.03482e+09	1.89716e+09	2.76818e+09	3.03379e+09	3.28514e+09	3.63983e+09	2.55734e+09	2.96036e+09	3.63216e+09	2.60014e+09	2.97136e+09	3369427188	3.5827e+09	3.50835e+09	3.63396e+09	3.06311e+09	3.13295e+09
Histone H1.3 OS=Mus musculus OX=10090 GN=Hist1h1d PE=1 SV=2	P43277	317.724	43	21	1269	3	43	21	14957	Hist1h1d	94.5511	105.323	100.126	74.4799	65.088	78.8047	69.3664	57.4199	75.3003	46.3019	70.5239	56.4093	57.6199	94.0661	96.0136	87.5032	80.3942	86.1473	5.25298e+09	4.96675e+09	5.53259e+09	5.2596e+09	3.91242e+09	3.41906e+09	4.1396e+09	3.6438e+09	3.01626e+09	3.95551e+09	2.43223e+09	3.70461e+09	2.96317e+09	3026760784	4.94127e+09	5.04357e+09	4.59653e+09	4.22309e+09	4.5253e+09
Laminin subunit gamma-1 OS=Mus musculus OX=10090 GN=Lamc1 PE=1 SV=2	P02468	317.458	32	33	382	33	32	33	226519	Lamc1	73.0952	126.286	100.619	21.7383	24.3828	35.6784	24.5718	29.2188	32.1452	155.361	175.896	159.8	135.16	230.984	240.725	337.923	358.115	426.111	1.07014e+08	7.82222e+07	1.35143e+08	1.07677e+08	2.32631e+07	2.6093e+07	3.8181e+07	2.62953e+07	3.12682e+07	3.43999e+07	1.66259e+08	1.88234e+08	1.71008e+08	144640110	2.47186e+08	2.5761e+08	3.61626e+08	3.83234e+08	4.55999e+08
Histone H1.4 OS=Mus musculus OX=10090 GN=Hist1h1e PE=1 SV=2	P43274	317.412	43	21	1281	6	43	21	50709	Hist1h1e	97.1177	105.693	97.1891	73.8197	68.5865	78.2937	61.0478	43.0171	66.8576	77.6528	72.1899	82.1222	89.2158	79.2905	90.5703	85.3668	74.7569	81.3567	1.24736e+10	1.21141e+10	1.31837e+10	1.2123e+10	9.20796e+09	8.5552e+09	9.76604e+09	7.61485e+09	5.36578e+09	8.33955e+09	9.68609e+09	9.00467e+09	1.02436e+10	11128406152	9.89037e+09	1.12974e+10	1.06483e+10	9.32487e+09	1.01481e+10
Guanine nucleotide-binding protein G(I)/G(S)/G(T) subunit beta-1 OS=Mus musculus OX=10090 GN=Gnb1 PE=1 SV=3	P62874	317.411	75	19	485	11	75	19	14688	Gnb1	104.021	96.1479	99.8311	102.917	109.446	111.481	122.909	93.1915	100.215	74.4054	95.958	91.7017	138.524	168.336	145.121	132.406	138.899	147.223	8.20445e+08	8.53436e+08	7.88841e+08	8.19059e+08	8.44379e+08	8.97947e+08	9.14639e+08	1.0084e+09	7.64585e+08	8.22209e+08	6.10456e+08	7.87283e+08	7.52362e+08	1136513720	1.3811e+09	1.19064e+09	1.08632e+09	1.13959e+09	1.20788e+09
RNA binding motif protein, X-linked-like-1 OS=Mus musculus OX=10090 GN=Rbmxl1 PE=2 SV=1	Q91VM5	317.051	61	34	775	34	61	34	19656	Rbmxl1	100.824	103.486	95.6901	96.7809	123.881	120.031	119.975	90.67	125.869	145.232	133.195	150.956	148.658	145.003	154.08	119.741	104.907	120.976	1.89684e+09	1.91246e+09	1.96296e+09	1.81508e+09	1.83578e+09	2.34983e+09	2.27679e+09	2.27573e+09	1.71986e+09	2.38754e+09	2.75481e+09	2.52649e+09	2.86338e+09	2819793752	2.75046e+09	2.92265e+09	2.27129e+09	1.98992e+09	2.29471e+09
6-phosphogluconate dehydrogenase, decarboxylating OS=Mus musculus OX=10090 GN=Pgd PE=1 SV=3	Q9DCD0	316.861	57	26	781	26	57	26	110208	Pgd	95.6301	100.141	104.229	49.0537	60.1782	61.2782	109.85	81.3262	114.815	112.681	85.5802	119.377	104.493	113.615	111.75	97.7701	96.8535	88.24	5.25449e+09	5.02487e+09	5.26191e+09	5.47668e+09	2.57752e+09	3.16206e+09	3.21985e+09	5.77203e+09	4.27328e+09	6.03294e+09	5.92079e+09	4.4968e+09	6.27263e+09	5490556474	5.9699e+09	5.87189e+09	5.13732e+09	5.08916e+09	4.63656e+09
Serine/threonine-protein phosphatase 2A catalytic subunit alpha isoform OS=Mus musculus OX=10090 GN=Ppp2ca PE=1 SV=1	P63330	316.495	71	23	519	5	71	23	19052	Ppp2ca	94.1115	96.435	109.453	56.7541	112.664	55.9746	44.2167	20.4253	20.1911	69.6972	75.5453	47.3941	129.931	123.862	84.6646	91.8659	77.1916	67.802	2.70281e+08	2.54366e+08	2.60645e+08	2.95832e+08	1.53396e+08	3.04509e+08	1.51289e+08	1.19509e+08	5.52056e+07	5.45726e+07	1.88378e+08	2.04185e+08	1.28097e+08	351179684	3.34776e+08	2.28832e+08	2.48296e+08	2.08634e+08	1.83256e+08
Inverted formin-2 OS=Mus musculus OX=10090 GN=Inf2 PE=1 SV=1	Q0GNC1	313.67	29	23	425	23	29	23	70435	Inf2	97.5623	98.0114	104.426	49.0771	33.2718	37.2772	34.9681	37.0014	36.0046	22.2159	13.3486	29.7132	30.8257	41.1943	36.3591	32.0008	28.213	27.9236	5.85655e+08	5.71378e+08	5.74009e+08	6.11577e+08	2.87422e+08	1.94858e+08	2.18315e+08	2.04793e+08	2.16701e+08	2.10863e+08	1.30108e+08	7.81768e+07	1.74017e+08	180532376	2.41257e+08	2.12939e+08	1.87414e+08	1.65231e+08	1.63536e+08
Histone H2A type 2-A OS=Mus musculus OX=10090 GN=Hist2h2aa1 PE=1 SV=3	Q6GSS7	313.652	73	15	1464	3	73	15	319192; 15267	Hist2h2aa2; Hist2h2aa1	102.498	102.778	94.7243	53.4512	56.8181	82.3807	101.283	43.2212	79.2401	84.4797	56.1546	100.909	92.4612	83.4301	86.9628	82.6758	78.1326	70.2343	1.40753e+10	1.44269e+10	1.44663e+10	1.33327e+10	7.52342e+09	7.99732e+09	1.15953e+10	1.42559e+10	6.08352e+09	1.11533e+10	1.18908e+10	7.90394e+09	1.42033e+10	13014208372	1.1743e+10	1.22403e+10	1.16369e+10	1.09974e+10	9.8857e+09
26S proteasome non-ATPase regulatory subunit 3 OS=Mus musculus OX=10090 GN=Psmd3 PE=1 SV=3	P14685	311.539	54	27	520	27	54	27	22123	Psmd3	84.2449	80.1938	135.561	37.7979	46.5947	41.3743	80.7531	32.74	55.2568	87.9093	55.9207	111.022	80.6414	100.352	121.484	49.946	59.7272	48.0506	3.83633e+08	3.23191e+08	3.0765e+08	5.20058e+08	1.45005e+08	1.78752e+08	1.58725e+08	3.09795e+08	1.25601e+08	2.11983e+08	3.37249e+08	2.1453e+08	4.25916e+08	309366574	3.84985e+08	4.66052e+08	1.91609e+08	2.29133e+08	1.84338e+08
Actin-related protein 2/3 complex subunit 1B OS=Mus musculus OX=10090 GN=Arpc1b PE=1 SV=4	Q9WV32	311.431	67	20	515	19	67	20	11867	Arpc1b	104.49	93.3358	102.174	84.2915	91.68	88.7081	58.2615	37.3224	46.8791	44.1932	33.8061	38.3318	67.187	87.4639	72.8207	84.696	74.1659	77.7626	1.27205e+09	1.32916e+09	1.18728e+09	1.2997e+09	1.07223e+09	1.16621e+09	1.12841e+09	7.41114e+08	4.74758e+08	5.96325e+08	5.62158e+08	4.3003e+08	4.87598e+08	854650030	1.11258e+09	9.26313e+08	1.07737e+09	9.43425e+08	9.89177e+08
Heme oxygenase 1 OS=Mus musculus OX=10090 GN=Hmox1 PE=1 SV=1	P14901	311.354	52	20	313	20	52	20	15368	Hmox1	97.1016	98.2237	104.675	1856.18	2405.03	3911.25	4067.3	3217.42	4418.5	125.504	121.939	206.812	196.15	137.34	371.706	169.683	167.695	245.685	1.57298e+08	1.52739e+08	1.54504e+08	1.64651e+08	2.91974e+09	3.78307e+09	6.15232e+09	6.39778e+09	5.06094e+09	6.95021e+09	1.97415e+08	1.91808e+08	3.25311e+08	308540312	2.16032e+08	5.84686e+08	2.66907e+08	2.63781e+08	3.86458e+08
Protein NDRG1 OS=Mus musculus OX=10090 GN=Ndrg1 PE=1 SV=1	Q62433	310.054	58	16	445	16	58	16	17988	Ndrg1	112.854	93.4177	93.7284	221.295	248.933	297.511	277.461	254.487	300.66	179.048	201.455	207.601	148.469	149.477	205.179	160.131	145.096	185.457	1.55616e+09	1.75619e+09	1.45373e+09	1.45857e+09	3.44371e+09	3.8738e+09	4.62975e+09	4.31775e+09	3.96024e+09	4.67876e+09	2.78629e+09	3.13496e+09	3.23061e+09	2310425023	2.3261e+09	3.19292e+09	2.49189e+09	2.25793e+09	2.88601e+09
Succinyl-CoA:3-ketoacid coenzyme A transferase 1, mitochondrial OS=Mus musculus OX=10090 GN=Oxct1 PE=1 SV=1	Q9D0K2	310.005	48	23	446	23	48	23	67041	Oxct1	95.862	93.5125	110.625	28.4581	40.9575	41.41	35.2984	30.5247	37.6711	59.5754	53.8608	78.9301	69.4586	89.382	98.368	93.7224	87.261	100.374	2.25078e+09	2.15764e+09	2.10476e+09	2.48993e+09	6.40528e+08	9.21864e+08	9.32048e+08	7.9449e+08	6.87044e+08	8.47893e+08	1.34091e+09	1.21229e+09	1.77654e+09	1563358256	2.01179e+09	2.21404e+09	2.10948e+09	1.96405e+09	2.25919e+09
Structural maintenance of chromosomes flexible hinge domain-containing protein 1 OS=Mus musculus OX=10090 GN=Smchd1 PE=1 SV=2	Q6P5D8	309.535	36	47	337	47	36	47	74355	Smchd1	93.9023	98.6615	107.436	30.678	18.1839	44.0249	19.6334	35.9922	40.5026	37.2212	41.3669	67.0483	40.9965	43.6769	32.118	54.2861	60.2125	55.9909	3.09694e+08	2.90809e+08	3.05548e+08	3.32723e+08	9.50078e+07	5.63145e+07	1.36342e+08	6.08035e+07	1.11465e+08	1.25434e+08	1.15272e+08	1.28111e+08	2.07644e+08	126963700	1.35265e+08	9.94674e+07	1.68121e+08	1.86474e+08	1.734e+08
Polypyrimidine tract-binding protein 1 OS=Mus musculus OX=10090 GN=Ptbp1 PE=1 SV=2	P17225	309.086	49	20	587	17	49	20	19205	Ptbp1	110.132	98.9101	90.958	59.6297	73.0857	76.9886	66.3978	57.1448	75.873	84.1205	71.2885	118.357	94.0502	84.4101	103.383	106.567	97.5935	85.9038	3.58336e+09	3.94642e+09	3.5443e+09	3.25935e+09	2.13674e+09	2.61892e+09	2.75877e+09	2.37927e+09	2.0477e+09	2.7188e+09	3.01434e+09	2.55452e+09	4.24116e+09	3370153780	3.02471e+09	3.70457e+09	3.81868e+09	3.49712e+09	3.07824e+09
Talin-2 OS=Mus musculus OX=10090 GN=Tln2 PE=1 SV=3	Q71LX4	308.831	30	41	318	32	30	41	70549	Tln2	108.406	99.7377	91.8568	#VALUE!	#VALUE!	#VALUE!	#VALUE!	#VALUE!	#VALUE!	#VALUE!	#VALUE!	#VALUE!	114.826	155.735	148.478	95.9321	66.4334	52.6242	3.21127e+07	3.48119e+07	3.20285e+07	2.94977e+07										36873814	5.00108e+07	4.76804e+07	3.08064e+07	2.13335e+07	1.68991e+07
DNA replication licensing factor MCM5 OS=Mus musculus OX=10090 GN=Mcm5 PE=1 SV=2	P49718	308.793	58	39	404	39	58	39			104.688	94.3176	100.994	29.5878	38.2782	37.3847	13.6971	8.9104	14.3178	71.9817	69.6084	83.9868	67.7503	75.028	74.1878	85.5775	71.3232	71.88	1.62583e+09	1.70206e+09	1.53345e+09	1.642e+09	4.81047e+08	6.22339e+08	6.07813e+08	2.22691e+08	1.44868e+08	2.32784e+08	1.1703e+09	1.13172e+09	1.36548e+09	1101506502	1.21983e+09	1.20617e+09	1.39135e+09	1.1596e+09	1.16865e+09
Myelin expression factor 2 OS=Mus musculus OX=10090 GN=Myef2 PE=1 SV=1	Q8C854	308.062	62	29	579	29	62	29	17876	Myef2	91.7269	110.768	97.5047	60.406	89.4079	83.7391	69.6036	60.4432	65.8909	112.541	131.878	131.364	84.4166	103.943	104.35	115.389	119.011	134.86	1.08805e+09	9.98034e+08	1.20521e+09	1.0609e+09	6.57247e+08	9.72802e+08	9.11122e+08	7.57322e+08	6.57652e+08	7.16925e+08	1.2245e+09	1.4349e+09	1.4293e+09	918494552	1.13095e+09	1.13538e+09	1.25549e+09	1.29489e+09	1.46735e+09
DNA-directed RNA polymerase II subunit RPB1 OS=Mus musculus OX=10090 GN=Polr2a PE=1 SV=3	P08775	307.934	31	36	338	36	31	36	20020	Polr2a	85.4685	111.287	103.244	17.8461	22.2783	25.2272	#VALUE!	#VALUE!	#VALUE!	42.8314	29.9194	43.7854	54.8065	78.0832	67.3842	36.5264	47.1499	44.4812	2.93393e+08	2.50759e+08	3.26508e+08	3.02912e+08	5.23593e+07	6.53629e+07	7.40149e+07				1.25664e+08	8.77813e+07	1.28463e+08	160798483	2.29091e+08	1.977e+08	1.07166e+08	1.38335e+08	1.30505e+08
WASH complex subunit 2 OS=Mus musculus OX=10090 GN=Washc2 PE=1 SV=1	Q6PGL7	307.789	39	32	347	32	39	32	28006	D6Wsu116e; Fam21; Washc2	81.4889	108.387	110.124	107.528	200.802	224.923	#VALUE!	#VALUE!	#VALUE!	#VALUE!	#VALUE!	#VALUE!	#VALUE!	#VALUE!	#VALUE!	121.027	147.471	131.132	3.12433e+07	2.54598e+07	3.38638e+07	3.44062e+07	3.35953e+07	6.2737e+07	7.02732e+07										3.78127e+07	4.60748e+07	4.097e+07
Fibulin-2 OS=Mus musculus OX=10090 GN=Fbln2 PE=1 SV=2	P37889	307.676	51	33	425	33	51	33	14115	Fbln2	119.05	105.824	75.1263	64.7664	65.5632	83.8277	196.894	125.121	140.844	31.3977	17.7895	23.1969	113.271	108.902	93.5676	79.662	80.8943	110.123	3.62598e+08	4.31671e+08	3.83716e+08	2.72406e+08	2.34842e+08	2.37731e+08	3.03957e+08	7.13933e+08	4.53686e+08	5.10697e+08	1.13847e+08	6.45044e+07	8.41113e+07	410717868	3.94875e+08	3.39274e+08	2.88853e+08	2.93321e+08	3.99304e+08
Isoleucine--tRNA ligase, cytoplasmic OS=Mus musculus OX=10090 GN=Iars PE=1 SV=2	Q8BU30	306.475	41	44	493	44	41	44	105148	Iars	109.906	85.2813	104.813	86.944	135.901	144.758	98.823	61.4336	89.7441	85.8045	51.8094	106.917	91.2122	117.689	123.419	132.834	141.285	123.457	4.52762e+08	4.97612e+08	3.86121e+08	4.74553e+08	3.93649e+08	6.15306e+08	6.55408e+08	4.47433e+08	2.78148e+08	4.06327e+08	3.8849e+08	2.34573e+08	4.84079e+08	412973910	5.3285e+08	5.58792e+08	6.01421e+08	6.39684e+08	5.58964e+08
Integrin beta-1 OS=Mus musculus OX=10090 GN=Itgb1 PE=1 SV=1	P09055	305.976	43	30	569	30	43	30	16412	Itgb1	103.112	94.4332	102.455	54.8698	82.9463	66.1599	70.9869	47.6523	60.3038	78.5545	78.4226	95.3778	91.5584	92.8631	88.6464	91.1005	82.8615	104.614	4.32668e+09	4.46132e+09	4.08582e+09	4.43289e+09	2.37404e+09	3.58882e+09	2.86253e+09	3.07138e+09	2.06176e+09	2.60915e+09	3.3988e+09	3.3931e+09	4.12669e+09	3961437304	4.01789e+09	3.83544e+09	3.94163e+09	3.58515e+09	4.52632e+09
Puromycin-sensitive aminopeptidase OS=Mus musculus OX=10090 GN=Npepps PE=1 SV=2	Q11011	305.695	48	38	475	38	48	38	19155	Npepps	106.914	95.1227	97.9628	29.1525	43.9652	37.2216	33.8702	22.7102	22.9601	50.9807	43.0235	79.058	69.8211	103.725	92.4762	56.865	71.409	70.4564	1.07019e+09	1.14419e+09	1.018e+09	1.04839e+09	3.11987e+08	4.70512e+08	3.98343e+08	3.62476e+08	2.43043e+08	2.45718e+08	5.45592e+08	4.60434e+08	8.46072e+08	747219248	1.11006e+09	9.89673e+08	6.08565e+08	7.64213e+08	7.54019e+08
Prolyl 4-hydroxylase subunit alpha-1 OS=Mus musculus OX=10090 GN=P4ha1 PE=1 SV=2	Q60715	305.175	57	25	466	25	57	25	18451	P4ha1	92.7579	105.041	102.201	19.1962	19.5898	27.0015	52.7327	33.4418	45.7623	72.2754	60.0054	88.971	68.9686	79.1706	75.2199	65.6767	59.796	71.3208	2.28534e+09	2.11983e+09	2.40054e+09	2.33563e+09	4.38698e+08	4.47692e+08	6.17074e+08	1.20512e+09	7.64256e+08	1.04582e+09	1.65173e+09	1.37132e+09	2.03328e+09	1576162792	1.80931e+09	1.71903e+09	1.50093e+09	1.36654e+09	1.62992e+09
Heterogeneous nuclear ribonucleoprotein D0 OS=Mus musculus OX=10090 GN=Hnrnpd PE=1 SV=2	Q60668	304.967	46	25	582	22	46	25	11991	Hnrnpd	93.3705	94.7454	111.884	110.769	175.239	132.954	176.393	130.712	134.103	150.161	172.816	115.223	110.397	113.379	104.428	82.8649	100.846	129.487	3.01951e+09	2.81934e+09	2.86085e+09	3.37835e+09	3.34469e+09	5.29136e+09	4.01456e+09	5.32622e+09	3.94687e+09	4.04925e+09	4.53414e+09	5.21821e+09	3.47917e+09	3333459148	3.4235e+09	3.15323e+09	2.50212e+09	3.04507e+09	3.90987e+09
Hsp90 co-chaperone Cdc37 OS=Mus musculus OX=10090 GN=Cdc37 PE=1 SV=1	Q61081	304.923	55	20	554	20	55	20	12539	Cdc37	105.601	97.0479	97.3513	73.3988	80.112	81.5321	120.092	69.4881	95.0019	137.261	105.34	130.852	108.945	114.162	110.236	100.278	83.0889	92.0054	1.79725e+09	1.89791e+09	1.74419e+09	1.74965e+09	1.31916e+09	1.43981e+09	1.46534e+09	2.15836e+09	1.24888e+09	1.70742e+09	2.46692e+09	1.89322e+09	2.35173e+09	1958014723	2.05178e+09	1.98122e+09	1.80224e+09	1.49332e+09	1.65357e+09
Histone H1.5 OS=Mus musculus OX=10090 GN=Hist1h1b PE=1 SV=2	P43276	304.572	41	19	1109	13	41	19	56702	Hist1h1b	102.528	106.331	91.1408	90.5061	75.0035	92.0564	86.8599	67.5766	97.4415	79.0068	84.4804	69.4986	97.9735	82.1555	97.6673	89.448	80.0785	89.7136	1.61086e+10	1.65159e+10	1.71285e+10	1.46816e+10	1.45793e+10	1.2082e+10	1.4829e+10	1.3992e+10	1.08857e+10	1.56965e+10	1.27269e+10	1.36086e+10	1.11953e+10	15782202186	1.32341e+10	1.57329e+10	1.44089e+10	1.28996e+10	1.44516e+10
H/ACA ribonucleoprotein complex subunit DKC1 OS=Mus musculus OX=10090 GN=Dkc1 PE=1 SV=4	Q9ESX5	303.79	51	22	463	22	51	22	245474	Dkc1	103.206	100.014	96.7804	81.1925	107.516	88.8934	131.455	75.667	98.4528	95.7817	86.7004	113.915	85.0418	117.537	115.14	105.908	82.5098	96.2259	7.39211e+08	7.62909e+08	7.39313e+08	7.15412e+08	6.00184e+08	7.94774e+08	6.5711e+08	9.71732e+08	5.59339e+08	7.27774e+08	7.08029e+08	6.40899e+08	8.42071e+08	628638330	8.68847e+08	8.51126e+08	7.82887e+08	6.09922e+08	7.11312e+08
DNA damage-binding protein 1 OS=Mus musculus OX=10090 GN=Ddb1 PE=1 SV=2	Q3U1J4	303.702	44	38	523	38	44	38	13194	Ddb1	103.299	91.8019	104.899	14.9752	30.5639	35.3974	33.7711	23.832	35.0556	63.8604	53.396	73.5314	42.5861	50.5823	46.3247	42.1607	47.1291	47.6431	1.14366e+09	1.18139e+09	1.0499e+09	1.19968e+09	1.71266e+08	3.49547e+08	4.04826e+08	3.86227e+08	2.72556e+08	4.00916e+08	7.30345e+08	6.10668e+08	8.40948e+08	487039542	5.78489e+08	5.29796e+08	4.82174e+08	5.38996e+08	5.44875e+08
Lon protease homolog, mitochondrial OS=Mus musculus OX=10090 GN=Lonp1 PE=1 SV=2	Q8CGK3	303.509	38	29	393	29	38	29	74142	Lonp1	109.477	84.2839	106.239	41.2877	32.911	51.3377	45.3544	26.8188	43.3039	107.043	110.307	162.161	131.863	185.84	214.147	241.792	211.407	268.206	5.23204e+08	5.72786e+08	4.40977e+08	5.55849e+08	2.16019e+08	1.72191e+08	2.68601e+08	2.37296e+08	1.40317e+08	2.26568e+08	5.60053e+08	5.7713e+08	8.48431e+08	689914048	9.72323e+08	1.12043e+09	1.26507e+09	1.10609e+09	1.40326e+09
40S ribosomal protein S17 OS=Mus musculus OX=10090 GN=Rps17 PE=1 SV=2	P63276	303.211	66	15	586	15	66	15	20068	Rps17	102.83	105.62	91.5505	67.642	69.0912	77.341	30.5429	42.2919	46.5331	85.494	90.2918	77.6018	109.011	95	119.721	98.3548	90.7194	65.4221	5.67748e+09	5.83814e+09	5.99653e+09	5.19776e+09	3.84036e+09	3.92264e+09	4.39102e+09	1.73407e+09	2.40111e+09	2.6419e+09	4.8539e+09	5.12629e+09	4.40582e+09	6189094718	5.3936e+09	6.79713e+09	5.58407e+09	5.15057e+09	3.71432e+09
eIF-2-alpha kinase activator GCN1 OS=Mus musculus OX=10090 GN=Gcn1 PE=1 SV=1	E9PVA8	303.065	26	51	396	51	26	51	231659	Gcn1l1	91.3294	82.4561	126.215	73.5044	116.487	120.901	41.5476	28.9125	34.4096	63.6569	61.1911	80.4905	52.5977	80.2919	74.29	63.2085	67.4989	75.1152	3.17672e+08	2.90128e+08	2.6194e+08	4.00948e+08	2.33503e+08	3.70045e+08	3.84067e+08	1.31985e+08	9.1847e+07	1.0931e+08	2.0222e+08	1.94387e+08	2.55696e+08	167088334	2.55065e+08	2.35999e+08	2.00796e+08	2.14425e+08	2.3862e+08
Cold shock domain-containing protein E1 OS=Mus musculus OX=10090 GN=Csde1 PE=1 SV=1	Q91W50	302.971	47	32	492	32	47	32	229663	Csde1	104.774	96.4579	98.7681	84.8528	91.6467	102.027	15.7942	12.2157	13.9061	33.9053	35.1212	39.2791	56.7858	46.6459	55.5365	74.3884	57.5209	72.5574	7.06991e+08	7.40743e+08	6.81948e+08	6.98281e+08	5.99902e+08	6.47934e+08	7.21319e+08	1.11664e+08	8.6364e+07	9.83146e+07	2.39707e+08	2.48303e+08	2.777e+08	401470604	3.29782e+08	3.92638e+08	5.25919e+08	4.06668e+08	5.12974e+08
Histone-binding protein RBBP7 OS=Mus musculus OX=10090 GN=Rbbp7 PE=1 SV=1	Q60973	302.311	70	22	507	15	70	22	245688	Rbbp7	96.6145	113.153	90.2326	30.0888	33.6225	39.1914	22.4216	18.0027	20.9055	38.8529	54.514	41.1648	43.7263	49.305	46.744	32.5993	31.8519	32.7007	1.55539e+09	1.50273e+09	1.75997e+09	1.40347e+09	4.67998e+08	5.22962e+08	6.0958e+08	3.48744e+08	2.80013e+08	3.25162e+08	6.04315e+08	8.47906e+08	6.40274e+08	680114764	7.66886e+08	7.27053e+08	5.07047e+08	4.95422e+08	5.08624e+08
Proteasome subunit alpha type-7 OS=Mus musculus OX=10090 GN=Psma7 PE=1 SV=1	Q9Z2U0	302.102	79	22	512	22	79	22	26444	Psma7	105.285	95.7828	98.9324	84.966	85.561	86.112	96.7939	70.9532	82.2989	91.7071	98.6493	99.4064	82.5649	96.8202	93.9349	105.996	87.0131	98.9898	2.66254e+09	2.80325e+09	2.55026e+09	2.63412e+09	2.26225e+09	2.2781e+09	2.29277e+09	2.57718e+09	1.88916e+09	2.19124e+09	2.44174e+09	2.62658e+09	2.64674e+09	2198324404	2.57788e+09	2.50106e+09	2.82219e+09	2.31676e+09	2.63564e+09
Coatomer subunit beta OS=Mus musculus OX=10090 GN=Copb1 PE=1 SV=1	Q9JIF7	301.698	40	29	416	29	40	29	70349	Copb1	109.302	88.9693	101.729	81.8555	103.001	121.448	54.1117	28.7379	40.9354	44.4085	32.8339	51.0287	87.243	95.742	106.773	82.052	72.6021	60.1811	6.3838e+08	6.97763e+08	5.67962e+08	6.49415e+08	5.22549e+08	6.57539e+08	7.753e+08	3.45438e+08	1.83457e+08	2.61323e+08	2.83495e+08	2.09605e+08	3.25757e+08	556942224	6.11198e+08	6.81617e+08	5.23804e+08	4.63477e+08	3.84184e+08
Ataxin-2-like protein OS=Mus musculus OX=10090 GN=Atxn2l PE=1 SV=1	Q7TQH0	301.603	37	30	566	30	37	30	233871	Atxn2l	93.3056	102.765	103.93	117.148	136.05	156.884	79.4736	59.5872	85.4353	104.786	108.78	116.213	112.019	124.033	132.376	98.7468	149.142	198.274	8.80493e+08	8.21549e+08	9.04834e+08	9.15095e+08	1.03148e+09	1.19791e+09	1.38135e+09	6.99759e+08	5.24661e+08	7.52251e+08	9.22631e+08	9.578e+08	1.02325e+09	9.86319e+08	1.0921e+09	1.16556e+09	8.69459e+08	1.31319e+09	1.74579e+09
Microtubule-associated protein RP/EB family member 1 OS=Mus musculus OX=10090 GN=Mapre1 PE=1 SV=3	Q61166	301.516	68	22	613	22	68	22	13589	Mapre1	81.2416	87.9766	130.782	94.1397	118.814	108.63	82.5191	64.5163	81.5057	89.3365	73.3737	83.4315	107.686	107.917	112.277	107.215	108.884	123.79	1.17516e+09	9.54721e+08	1.03387e+09	1.5369e+09	1.1063e+09	1.39626e+09	1.27658e+09	9.69734e+08	7.58172e+08	9.57825e+08	1.04985e+09	8.62261e+08	9.80457e+08	1265482115	1.26821e+09	1.31944e+09	1.25995e+09	1.27957e+09	1.45474e+09
Transaldolase OS=Mus musculus OX=10090 GN=Taldo1 PE=1 SV=2	Q93092	301.295	61	26	731	26	61	26	21351	Taldo1	95.1578	95.6714	109.171	54.7285	75.5987	82.9878	122.032	90.6445	111.67	71.1904	62.5876	72.1332	71.4086	88.7416	76.0961	92.5557	102.232	104.311	5.76214e+09	5.48312e+09	5.51272e+09	6.29057e+09	3.15353e+09	4.3561e+09	4.78187e+09	7.03164e+09	5.22306e+09	6.43457e+09	4.10209e+09	3.60638e+09	4.15641e+09	4114659822	5.11341e+09	4.38476e+09	5.33318e+09	5.89074e+09	6.01057e+09
Actin-related protein 3 OS=Mus musculus OX=10090 GN=Actr3 PE=1 SV=3	Q99JY9	300.692	68	28	595	27	68	28	74117	Actr3	95.0886	98.0169	106.895	79.3316	125.051	103.715	84.1288	65.5159	71.7246	82.3306	61.3757	94.0056	88.5889	99.4394	88.8906	92.8607	89.4751	85.9004	2.36933e+09	2.25297e+09	2.32235e+09	2.53269e+09	1.87963e+09	2.96288e+09	2.45736e+09	1.99329e+09	1.55229e+09	1.69939e+09	1.95069e+09	1.4542e+09	2.22731e+09	2098965512	2.35605e+09	2.10612e+09	2.20018e+09	2.11996e+09	2.03527e+09
Glutamine--tRNA ligase OS=Mus musculus OX=10090 GN=Qars PE=1 SV=1	Q8BML9	300.684	51	34	459	34	51	34	97541	Qars	104.969	95.7826	99.2481	98.9796	119.46	128.844	87.504	56.5285	63.7893	95.1926	86.0814	119.238	105.379	171.259	180.833	114.404	120.723	118.9	3.88523e+08	4.0783e+08	3.72138e+08	3.85602e+08	3.84559e+08	4.64129e+08	5.00587e+08	3.39973e+08	2.19626e+08	2.47836e+08	3.69845e+08	3.34446e+08	4.63267e+08	409422300	6.65381e+08	7.02578e+08	4.44486e+08	4.69036e+08	4.61954e+08
Heterogeneous nuclear ribonucleoprotein A/B OS=Mus musculus OX=10090 GN=Hnrnpab PE=1 SV=1	Q99020	300.25	52	28	750	27	52	28	15384	Hnrnpab	88.108	97.9322	113.96	94.6761	176.218	154.561	109.138	82.64	103.386	173.127	162.428	185.631	114.361	128.294	146.65	102.358	127.041	162.47	4.50094e+09	3.96569e+09	4.40787e+09	5.12927e+09	4.26132e+09	7.93145e+09	6.95668e+09	4.91225e+09	3.71958e+09	4.65333e+09	7.79233e+09	7.31078e+09	8.35514e+09	5147304644	5.77446e+09	6.60062e+09	4.60706e+09	5.71806e+09	7.31266e+09
Histone H4 OS=Mus musculus OX=10090 GN=Hist1h4a PE=1 SV=2	P62806	300.012	73	20	1259	20	73	20	320332; 326619; 319160; 319155; 319158; 319161; 69386; 319157; 319159; 326620; 100041230; 319156; 97122; 102641229	Hist4h4; Hist1h4a; Hist1h4k; Hist1h4c; Hist1h4i; Hist1h4n; Hist1h4h; Hist1h4f; Hist1h4j; Hist1h4b; Hist1h4m; Hist1h4d; Hist2h4; LOC100862646; LOC102641229	106.927	91.7365	101.337	18.3072	60.2537	44.9344	63.173	25.1691	22.092	93.8641	17.7359	79.0055	74.6824	74.2832	58.0029	20.2612	49.846	27.211	8.50386e+10	9.0929e+10	7.80115e+10	8.61753e+10	1.55682e+10	5.12389e+10	3.82116e+10	5.37215e+10	2.14034e+10	1.87867e+10	7.98207e+10	1.50823e+10	6.71852e+10	6.35089e+10	6.31694e+10	4.93248e+10	1.72299e+10	4.23883e+10	2.31399e+10
Proliferating cell nuclear antigen OS=Mus musculus OX=10090 GN=Pcna PE=1 SV=2	P17918	299.837	79	23	647	23	79	23	18538	Pcna	97.8401	103.29	98.8697	62.4757	73.6476	63.2982	50.6983	42.4999	41.5723	53.0751	61.114	74.9206	88.6355	103.89	95.2714	89.1834	78.7702	85.6876	5.1247e+09	5.01401e+09	5.29331e+09	5.06677e+09	3.20169e+09	3.77422e+09	3.24384e+09	2.59813e+09	2.17799e+09	2.13045e+09	2.71994e+09	3.1319e+09	3.83945e+09	4542299067	5.32403e+09	4.88237e+09	4.57038e+09	4.03673e+09	4.39123e+09
60S ribosomal protein L7 OS=Mus musculus OX=10090 GN=Rpl7 PE=1 SV=2	P14148	299.478	66	33	963	33	66	33	19989	Rpl7	105.31	98.0375	96.6524	89.6594	94.7147	103.841	102.849	56.6641	68.5499	114.871	81.1194	112.915	102.078	96.2033	103.359	94.7929	85.7024	85.4276	1.02016e+10	1.07433e+10	1.00013e+10	9.86004e+09	9.14665e+09	9.66236e+09	1.05934e+10	1.04922e+10	5.78062e+09	6.99315e+09	1.17186e+10	8.27544e+09	1.1519e+10	1.04136e+10	9.81423e+09	1.05443e+10	9.67035e+09	8.74298e+09	8.71494e+09
Calponin-3 OS=Mus musculus OX=10090 GN=Cnn3 PE=1 SV=1	Q9DAW9	299.076	52	20	502	19	52	20	71994	Cnn3	93.8224	108.219	97.9588	60.0242	67.3838	78.1561	17.4829	14.9782	16.3025	59.5956	70.4858	68.5424	50.739	61.5861	61.6738	67.0658	63.1058	82.7547	2.66034e+09	2.49599e+09	2.87899e+09	2.60604e+09	1.59685e+09	1.79264e+09	2.07922e+09	4.65105e+08	3.9847e+08	4.33702e+08	1.58545e+09	1.87516e+09	1.82346e+09	1.34983e+09	1.6384e+09	1.64073e+09	1.78418e+09	1.67883e+09	2.20156e+09
RuvB-like 2 OS=Mus musculus OX=10090 GN=Ruvbl2 PE=1 SV=3	Q9WTM5	298.701	73	36	521	36	73	36	20174	Ruvbl2	102.342	100.653	97.0046	118.952	105.058	133.944	133.341	89.9063	112.777	92.497	64.8185	75.1675	124.883	119.618	126.005	179.281	152.769	152.498	7.21403e+08	7.38299e+08	7.26115e+08	6.99794e+08	8.58121e+08	7.57891e+08	9.66274e+08	9.61928e+08	6.48586e+08	8.13577e+08	6.67276e+08	4.67603e+08	5.42261e+08	900910762	8.62929e+08	9.09004e+08	1.29334e+09	1.10208e+09	1.10013e+09
RuvB-like 1 OS=Mus musculus OX=10090 GN=Ruvbl1 PE=1 SV=1	P60122	298.569	69	26	467	26	69	26	56505	Ruvbl1	101.736	98.4259	99.8376	63.0165	76.3024	84.3075	130.578	110.503	129.152	131.109	132.947	153.03	106.543	124.352	131.486	109.875	108.168	110.244	9.57723e+08	9.74354e+08	9.42648e+08	9.56168e+08	6.03524e+08	7.30766e+08	8.07433e+08	1.25057e+09	1.05831e+09	1.23692e+09	1.25566e+09	1.27326e+09	1.4656e+09	1020386916	1.19095e+09	1.25927e+09	1.0523e+09	1.03595e+09	1.05583e+09
Serine/threonine-protein phosphatase 2A 65 kDa regulatory subunit A alpha isoform OS=Mus musculus OX=10090 GN=Ppp2r1a PE=1 SV=3	Q76MZ3	298.488	43	25	675	21	43	25	51792	Ppp2r1a	97.5694	101.019	101.412	65.2066	76.5612	81.883	71.8054	45.3889	60.5292	64.8367	52.0514	75.2508	64.9343	83.9454	82.4196	81.3886	71.3559	71.1831	3.34618e+09	3.26485e+09	3.38028e+09	3.39341e+09	2.18193e+09	2.56187e+09	2.73995e+09	2.40274e+09	1.51879e+09	2.02542e+09	2.16955e+09	1.74173e+09	2.51803e+09	2172817996	2.80896e+09	2.75791e+09	2.72341e+09	2.3877e+09	2.38191e+09
Eukaryotic translation initiation factor 4 gamma 2 OS=Mus musculus OX=10090 GN=Eif4g2 PE=1 SV=2	Q62448	297.19	45	34	519	34	45	34	13690	Eif4g2	99.4736	95.9965	104.53	94.5695	124.323	116.957	97.3725	67.6174	89.8894	55.3223	42.7644	87.3625	112.122	137.989	152.391	105.758	111.601	108.938	6.93896e+08	6.90243e+08	6.66115e+08	7.25329e+08	6.56213e+08	8.62674e+08	8.11563e+08	6.75664e+08	4.69194e+08	6.23739e+08	3.83879e+08	2.96741e+08	6.06205e+08	778007028	9.57501e+08	1.05744e+09	7.3385e+08	7.74394e+08	7.55913e+08
DNA ligase 1 OS=Mus musculus OX=10090 GN=Lig1 PE=1 SV=2	P37913	296.717	39	30	440	30	39	30	16881	Lig1	101.048	95.6409	103.311	16.3436	20.1081	21.1493	26.003	17.2416	28.0259	54.9482	51.9698	58.0485	81.2197	80.4705	77.2305	66.7602	65.2457	56.3853	8.08151e+08	8.16622e+08	7.72923e+08	8.34909e+08	1.32081e+08	1.62504e+08	1.70919e+08	2.10144e+08	1.39338e+08	2.26492e+08	4.44065e+08	4.19994e+08	4.6912e+08	656378146	6.50324e+08	6.24139e+08	5.39524e+08	5.27284e+08	4.55679e+08
Plastin-3 OS=Mus musculus OX=10090 GN=Pls3 PE=1 SV=3	Q99K51	295.837	52	27	531	27	52	27	102866	Pls3	89.8751	101.322	108.803	40.5107	60.9802	65.0411	65.8089	41.3942	57.1552	102.486	70.8645	109.545	111.999	122.705	113.93	90.9078	98.7714	95.4793	2.10993e+09	1.8963e+09	2.13783e+09	2.29566e+09	8.54748e+08	1.28664e+09	1.37232e+09	1.38852e+09	8.73388e+08	1.20594e+09	2.16239e+09	1.49519e+09	2.31132e+09	2363110656	2.589e+09	2.40385e+09	1.91809e+09	2.08401e+09	2.01455e+09
SUN domain-containing protein 2 OS=Mus musculus OX=10090 GN=Sun2 PE=1 SV=3	Q8BJS4	295.774	48	25	264	25	48	25	223697	Sun2	90.3906	92.6916	116.918	52.2248	107.936	55.063	#VALUE!	#VALUE!	#VALUE!	27.4954	21.9285	13.0348	44.4961	32.468	35.0157	11.3376	11.6826	14.9684	2.51322e+08	2.27171e+08	2.32954e+08	2.9384e+08	1.31252e+08	2.71267e+08	1.38385e+08				6.91018e+07	5.51109e+07	3.27592e+07	111828392	8.15992e+07	8.8002e+07	2.84939e+07	2.93608e+07	3.76187e+07
Probable 28S rRNA (cytosine-C(5))-methyltransferase OS=Mus musculus OX=10090 GN=Nop2 PE=1 SV=1	Q922K7	295.308	44	29	603	29	44	29	110109	Nop2	99.6967	110.165	90.1381	88.2394	120.863	138.432	54.8466	32.2684	40.9023	76.8069	82.3952	122.46	85.9765	114.936	113.285	109.604	105.672	117.289	9.97884e+08	9.94857e+08	1.09932e+09	8.99473e+08	8.80526e+08	1.20608e+09	1.3814e+09	5.47305e+08	3.22002e+08	4.08157e+08	7.66444e+08	8.22208e+08	1.22201e+09	857945692	1.14693e+09	1.13045e+09	1.09372e+09	1.05448e+09	1.1704e+09
Isocitrate dehydrogenase [NADP], mitochondrial OS=Mus musculus OX=10090 GN=Idh2 PE=1 SV=3	P54071	295.096	61	29	705	28	61	29	269951	Idh2	102.777	89.672	107.551	32.9611	41.2306	40.0329	40.769	27.3646	39.1088	70.7337	65.4286	96.289	68.2391	87.3881	97.411	95.7566	88.9505	94.0784	2.59818e+09	2.67033e+09	2.32984e+09	2.79438e+09	8.56388e+08	1.07125e+09	1.04013e+09	1.05925e+09	7.10981e+08	1.01612e+09	1.83779e+09	1.69995e+09	2.50176e+09	1772975630	2.2705e+09	2.53091e+09	2.48793e+09	2.3111e+09	2.44433e+09
Tryptophan--tRNA ligase, cytoplasmic OS=Mus musculus OX=10090 GN=Wars PE=1 SV=2	P32921	294.921	54	23	552	23	54	23	22375	Wars	98.5894	109.293	92.1176	82.319	99.5269	122.835	141.297	106.744	121.631	148.504	138.123	173.902	131.394	143.034	159.42	146.428	142.334	156.784	1.72264e+09	1.69833e+09	1.88272e+09	1.58685e+09	1.41806e+09	1.71449e+09	2.116e+09	2.43403e+09	1.8388e+09	2.09527e+09	2.55818e+09	2.37936e+09	2.9957e+09	2263447214	2.46396e+09	2.74622e+09	2.52242e+09	2.4519e+09	2.70081e+09
60S ribosomal protein L13 OS=Mus musculus OX=10090 GN=Rpl13 PE=1 SV=3	P47963	294.79	67	22	834	22	67	22	270106	Rpl13	105.751	99.6162	94.633	70.806	69.636	89.5963	84.1482	45.8049	47.8114	96.5364	86.8802	116.087	99.2795	112.265	112.419	103.549	100.161	79.052	1.02711e+10	1.08618e+10	1.02317e+10	9.71988e+09	7.27257e+09	7.15241e+09	9.20256e+09	8.64297e+09	4.70468e+09	4.91077e+09	9.91539e+09	8.92358e+09	1.19234e+10	10197128753	1.15309e+10	1.15467e+10	1.06356e+10	1.02876e+10	8.11954e+09
Adenosylhomocysteinase OS=Mus musculus OX=10090 GN=Ahcy PE=1 SV=3	P50247	294.627	58	30	633	30	58	30	269378; 11615	Ahcy; Gm4737	95.1249	100.313	104.562	76.7058	116.661	108.455	68.9713	52.4528	62.4659	104.524	83.791	111.467	93.1426	101.442	110.815	103.749	110.155	113.65	3.97092e+09	3.77733e+09	3.98334e+09	4.15209e+09	3.04593e+09	4.63251e+09	4.30665e+09	2.7388e+09	2.08286e+09	2.48047e+09	4.15056e+09	3.32727e+09	4.42627e+09	3698618749	4.0282e+09	4.40039e+09	4.11978e+09	4.37417e+09	4.51295e+09
Serine--tRNA ligase, cytoplasmic OS=Mus musculus OX=10090 GN=Sars PE=1 SV=3	P26638	293.848	63	37	622	37	63	37	20226	Sars	93.3138	104.58	102.106	93.2177	129.308	128.778	56.7735	52.7955	50.7972	138.717	255.21	136.303	96.2133	121.961	121.642	87.1147	101.423	101.516	1.69971e+09	1.58607e+09	1.77756e+09	1.73551e+09	1.58443e+09	2.19786e+09	2.18886e+09	9.64986e+08	8.97372e+08	8.63406e+08	2.35779e+09	4.33784e+09	2.31676e+09	1635347842	2.07298e+09	2.06756e+09	1.4807e+09	1.72389e+09	1.72548e+09
60S ribosomal protein L9 OS=Mus musculus OX=10090 GN=Rpl9 PE=2 SV=2	P51410	293.823	59	17	684	17	59	17	20005	Rpl9	100.228	92.3751	107.397	54.8315	69.8472	72.4877	49.0396	39.4515	45.3251	43.4142	41.3181	66.9123	73.0283	96.95	97.5289	99.1157	104.158	98.9247	3.18663e+09	3.1939e+09	2.94365e+09	3.42234e+09	1.74728e+09	2.22577e+09	2.30991e+09	1.56271e+09	1.25717e+09	1.44434e+09	1.38345e+09	1.31665e+09	2.13225e+09	2327140810	3.08944e+09	3.10788e+09	3.15845e+09	3.31912e+09	3.15236e+09
Nuclear fragile X mental retardation-interacting protein 2 OS=Mus musculus OX=10090 GN=Nufip2 PE=1 SV=1	Q5F2E7	293.28	57	26	414	26	57	26	68564	Nufip2	99.1951	106.665	94.1394	70.1159	80.6484	88.0342	36.4315	38.0192	54.2518	88.4604	109.858	94.574	68.0901	123.4	107.48	84.1815	79.2834	97.4229	4.98829e+08	4.94813e+08	5.32078e+08	4.69594e+08	3.49758e+08	4.02297e+08	4.39139e+08	1.81731e+08	1.89651e+08	2.70623e+08	4.41266e+08	5.48002e+08	4.71762e+08	339652935	6.15556e+08	5.3614e+08	4.19921e+08	3.95488e+08	4.85973e+08
Heat shock 70 kDa protein 1A OS=Mus musculus OX=10090 GN=Hspa1a PE=1 SV=2	Q61696	292.609	49	31	522	19	49	31	193740; 15511	Hspa1a; Hspa1b	106.528	90.2323	103.24	12.231	27.5902	34.7438	80.2149	62.4829	71.9729	19.3536	65.8865	26.9703	32.8113	72.2443	33.5749	19.9995	50.4684	44.6338	9.65707e+08	1.02875e+09	8.7138e+08	9.96996e+08	1.18116e+08	2.66441e+08	3.35523e+08	7.74641e+08	6.03402e+08	6.95048e+08	1.86899e+08	6.3627e+08	2.60454e+08	316860836	6.97669e+08	3.24235e+08	1.93137e+08	4.87377e+08	4.31032e+08
Phosphatidylethanolamine-binding protein 1 OS=Mus musculus OX=10090 GN=Pebp1 PE=1 SV=3	P70296	292.283	100	20	617	20	100	20	23980	Pebp1	78.6178	118.522	102.86	82.1186	139.235	129.582	84.5254	94.7817	91.1183	89.481	148.891	89.1188	94.0688	135.372	119.881	85.5132	93.4551	162.456	6.87176e+09	5.40243e+09	8.14458e+09	7.06829e+09	5.643e+09	9.56787e+09	8.90456e+09	5.80839e+09	6.51317e+09	6.26144e+09	6.14892e+09	1.02315e+10	6.12403e+09	6464185114	9.30242e+09	8.23797e+09	5.87627e+09	6.42201e+09	1.11636e+10
26S proteasome regulatory subunit 6B OS=Mus musculus OX=10090 GN=Psmc4 PE=1 SV=2	P54775	291.753	75	26	540	26	75	26	23996	Psmc4	107.862	78.3736	113.765	219.459	111.341	120.127	86.5928	85.1868	84.8038	90.463	305.153	64.9669	125.522	169.02	87.3302	116.683	142.001	101.744	4.33732e+09	4.67832e+09	3.39932e+09	4.93434e+09	9.51865e+09	4.8292e+09	5.21029e+09	3.75581e+09	3.69483e+09	3.67822e+09	3.92367e+09	1.32355e+10	2.81782e+09	5444312604	7.33093e+09	3.78779e+09	5.0609e+09	6.15905e+09	4.41297e+09
Protein flightless-1 homolog OS=Mus musculus OX=10090 GN=Flii PE=1 SV=1	Q9JJ28	291.565	38	34	504	34	38	34	14248	Flii	93.1461	103.196	103.658	61.141	81.3591	93.6426	104.223	56.4561	85.1689	68.4264	50.1458	95.4346	88.3567	108.616	101.559	84.668	92.4544	93.9276	6.26547e+08	5.83604e+08	6.4657e+08	6.49465e+08	3.83077e+08	5.09753e+08	5.86714e+08	6.53004e+08	3.53724e+08	5.33623e+08	4.28723e+08	3.14187e+08	5.97942e+08	553596203	6.80531e+08	6.36315e+08	5.30485e+08	5.7927e+08	5.885e+08
Histone H1.2 OS=Mus musculus OX=10090 GN=Hist1h1c PE=1 SV=2	P15864	291.267	42	20	1187	5	42	20	50708	Hist1h1c	89.055	106.522	104.423	55.9709	49.2581	57.2786	66.7403	37.8732	57.5847	24.4715	19.6917	25.227	34.5485	32.6321	35.0719	79.19	77.1333	78.6086	5.00139e+09	4.45399e+09	5.32757e+09	5.22261e+09	2.79932e+09	2.46359e+09	2.86473e+09	3.33794e+09	1.89419e+09	2.88003e+09	1.22391e+09	9.84859e+08	1.2617e+09	1727906208	1.63206e+09	1.75408e+09	3.9606e+09	3.85773e+09	3.93152e+09
Dihydrolipoyl dehydrogenase, mitochondrial OS=Mus musculus OX=10090 GN=Dld PE=1 SV=2	O08749	289.888	54	19	475	19	54	19	13382	Dld	104.884	98.6031	96.5129	26.1019	22.1818	21.5937	25.5721	23.1717	29.0915	64.3898	76.1727	67.309	97.7974	124.381	113.348	91.5991	85.3971	106.967	1.04493e+09	1.09596e+09	1.03033e+09	1.00849e+09	2.72746e+08	2.31784e+08	2.25639e+08	2.6721e+08	2.42128e+08	3.03985e+08	6.72827e+08	7.95951e+08	7.03332e+08	1021913766	1.2997e+09	1.18441e+09	9.57146e+08	8.92339e+08	1.11773e+09
Dynactin subunit 1 OS=Mus musculus OX=10090 GN=Dctn1 PE=1 SV=3	O08788	289.339	38	37	376	37	38	37	13191	Dctn1	96.7607	99.6654	103.574	58.162	65.9894	62.1555	107.259	60.268	75.0768	84.6168	79.9669	87.6847	87.3251	80.4203	90.3724	82.9584	77.7339	76.271	4.55411e+08	4.40659e+08	4.53888e+08	4.71687e+08	2.64876e+08	3.00523e+08	2.83063e+08	4.88471e+08	2.74467e+08	3.41908e+08	3.85354e+08	3.64178e+08	3.99326e+08	397688680	3.66243e+08	4.11566e+08	3.77802e+08	3.54009e+08	3.47347e+08
26S proteasome regulatory subunit 8 OS=Mus musculus OX=10090 GN=Psmc5 PE=1 SV=1	P62196	289.332	76	26	572	25	76	26	19184	Psmc5	89.9409	102.094	107.965	75.5747	90.2006	92.3356	60.6772	60.6254	67.7289	83.1374	73.7852	116.781	86.655	131.958	140.985	93.1654	92.7058	109.586	1.00653e+09	9.05279e+08	1.0276e+09	1.0867e+09	7.60679e+08	9.07893e+08	9.29381e+08	6.10732e+08	6.10211e+08	6.81709e+08	8.368e+08	7.42668e+08	1.17543e+09	872204872	1.3282e+09	1.41905e+09	9.37734e+08	9.33108e+08	1.10302e+09
ATP-binding cassette sub-family E member 1 OS=Mus musculus OX=10090 GN=Abce1 PE=1 SV=1	P61222	289.096	49	25	455	25	49	25	24015	Abce1	94.7936	94.0021	111.204	41.9349	52.4492	59.9123	45.6389	30.0312	42.3679	84.1235	58.2391	98.0145	129.684	139.979	142.002	119.012	111.412	114.411	1.41808e+09	1.34425e+09	1.33302e+09	1.57696e+09	5.94668e+08	7.43769e+08	8.49602e+08	6.47195e+08	4.25865e+08	6.0081e+08	1.19293e+09	8.25875e+08	1.38992e+09	1839020911	1.98501e+09	2.01369e+09	1.68768e+09	1.57991e+09	1.62244e+09
Protein kinase C and casein kinase substrate in neurons protein 2 OS=Mus musculus OX=10090 GN=Pacsin2 PE=1 SV=1	Q9WVE8	288.981	54	32	508	32	54	32	23970	Pacsin2	106.218	91.8961	101.886	131.325	139.056	133.6	80.1658	54.5771	77.6482	83.3392	85.7438	98.0944	78.5309	103.9	100.558	112.888	91.2258	115.911	1.15668e+09	1.2286e+09	1.06295e+09	1.1785e+09	1.51901e+09	1.60844e+09	1.54532e+09	9.27263e+08	6.31283e+08	8.98142e+08	9.63969e+08	9.91783e+08	1.13464e+09	908351822	1.20179e+09	1.16314e+09	1.30576e+09	1.05519e+09	1.34072e+09
S-methyl-5'-thioadenosine phosphorylase OS=Mus musculus OX=10090 GN=Mtap PE=1 SV=1	Q9CQ65	288.44	76	24	879	24	76	24	66902	Mtap	88.8136	108.372	102.815	42.8714	56.2738	49.9838	45.034	40.9015	37.5245	138.247	127.062	97.7499	121.715	127.423	109.566	106.695	97.7257	100.831	1.00409e+10	8.9177e+09	1.08815e+10	1.03235e+10	4.30467e+09	5.6504e+09	5.01883e+09	4.52183e+09	4.10689e+09	3.7678e+09	1.38813e+10	1.27582e+10	9.81497e+09	1.22213e+10	1.27944e+10	1.10014e+10	1.07131e+10	9.81255e+09	1.01243e+10
CTP synthase 1 OS=Mus musculus OX=10090 GN=Ctps1 PE=1 SV=2	P70698	288.251	50	28	572	26	50	28	51797	Ctps	104.269	94.7621	100.969	73.7246	100.316	95.2993	81.7465	55.4549	60.401	62.2188	57.1277	64.2919	92.45	100.209	100.87	116.893	112.744	116.5	9.66928e+08	1.0082e+09	9.16281e+08	9.763e+08	7.12863e+08	9.69983e+08	9.21475e+08	7.9043e+08	5.36209e+08	5.84034e+08	6.0161e+08	5.52383e+08	6.21656e+08	893924692	9.68946e+08	9.75338e+08	1.13027e+09	1.09015e+09	1.12647e+09
Galectin-3 OS=Mus musculus OX=10090 GN=Lgals3 PE=1 SV=3	P16110	288.041	43	15	807	15	43	15	16854	Lgals3	88.4991	104.592	106.909	79.5772	207.774	144.604	158.638	115.274	170.424	148.83	72.9582	131.418	82.0726	83.915	109.631	62.8379	71.4317	87.9134	3.76924e+09	3.33575e+09	3.94234e+09	4.02964e+09	2.99946e+09	7.83152e+09	5.45046e+09	5.97946e+09	4.34495e+09	6.42369e+09	5.60978e+09	2.74997e+09	4.95347e+09	3093518134	3.16296e+09	4.13227e+09	2.36852e+09	2.69244e+09	3.31367e+09
SUMO-activating enzyme subunit 1 OS=Mus musculus OX=10090 GN=Sae1 PE=1 SV=1	Q9R1T2	287.144	62	21	341	21	62	21	56459	Sae1	102.14	102.83	95.0293	41.3457	43.5301	42.7303	37.9599	21.4157	33.3809	29.8534	65.3823	76.24	123.991	127.579	131.204	109.42	92.3737	86.5964	5.99928e+08	6.12769e+08	6.16908e+08	5.70107e+08	2.48044e+08	2.6115e+08	2.56351e+08	2.27732e+08	1.28479e+08	2.00261e+08	1.79099e+08	3.92247e+08	4.57385e+08	743859428	7.65384e+08	7.8713e+08	6.56441e+08	5.54176e+08	5.19516e+08
Nucleobindin-1 OS=Mus musculus OX=10090 GN=Nucb1 PE=1 SV=2	Q02819	286.795	68	29	413	29	68	29	18220	Nucb1	85.0199	108.711	106.269	10.8345	15.9963	18.4165	16.1466	14.1169	12.9785	95.9049	164.138	116.826	38.9161	44.7224	45.8836	92.4337	127.624	147.311	9.00072e+08	7.6524e+08	9.78478e+08	9.56497e+08	9.75182e+07	1.43978e+08	1.65762e+08	1.45331e+08	1.27063e+08	1.16816e+08	8.63212e+08	1.47736e+09	1.05152e+09	350272792	4.02534e+08	4.12985e+08	8.31969e+08	1.1487e+09	1.3259e+09
10 kDa heat shock protein, mitochondrial OS=Mus musculus OX=10090 GN=Hspe1 PE=1 SV=2	Q64433	286.242	100	23	981	23	100	23	15528	Hspe1	95.7501	108.903	95.3465	132.697	154.528	166.237	108.302	116.52	133.608	141.253	181.821	151.085	104.009	116.42	136.455	114.722	114.65	156.771	2.05247e+10	1.96524e+10	2.23521e+10	1.95696e+10	2.72357e+10	3.17165e+10	3.41196e+10	2.22286e+10	2.39154e+10	2.74226e+10	2.89919e+10	3.73182e+10	3.10097e+10	21347634783	2.38949e+10	2.8007e+10	2.35464e+10	2.35315e+10	3.21767e+10
Inactive tyrosine-protein kinase PEAK1 OS=Mus musculus OX=10090 GN=Peak1 PE=1 SV=4	Q69Z38	286.24	37	34	314	34	37	34	244895	C230081A13Rik; Peak1	77.8208	108.895	113.285	98.0694	76.5652	81.2098	27.0993	18.0159	18.2341	131.336	80.0387	108.066	40.8197	56.5239	59.454	168.896	136.867	170.83	8.48072e+07	6.59976e+07	9.23503e+07	9.60735e+07	8.31699e+07	6.49328e+07	6.88717e+07	2.29822e+07	1.52788e+07	1.54639e+07	1.11382e+08	6.78786e+07	9.16473e+07	34618057	4.79363e+07	5.04212e+07	1.43236e+08	1.16073e+08	1.44876e+08
Methionine--tRNA ligase, cytoplasmic OS=Mus musculus OX=10090 GN=Mars PE=1 SV=1	Q68FL6	285.94	45	34	464	34	45	34	216443	Mars	98.6453	91.7982	109.556	92.8832	179.197	146.05	130.694	96.2497	108.055	84.456	49.4369	100.827	114.276	122.929	119.956	88.5783	94.773	86.2658	9.26969e+08	9.14411e+08	8.5094e+08	1.01555e+09	8.60998e+08	1.6611e+09	1.35384e+09	1.21149e+09	8.92204e+08	1.00164e+09	7.82881e+08	4.58265e+08	9.34639e+08	1059304260	1.13951e+09	1.11196e+09	8.21093e+08	8.78516e+08	7.99656e+08
A-kinase anchor protein 2 OS=Mus musculus OX=10090 GN=Akap2 PE=1 SV=3	O54931	285.92	37	26	429	26	37	26	11641; 677884	Akap2; Gm20459; Palm2Akap2; Pakap	90.7782	100.74	108.482	194.921	213.125	242.014	200.105	189.332	232.433	44.754	81.3536	77.5053	62.7457	92.2774	68.5429	87.0004	117.797	123.343	3.61588e+08	3.28243e+08	3.64264e+08	3.92258e+08	7.04811e+08	7.70636e+08	8.75093e+08	7.23556e+08	6.84603e+08	8.40452e+08	1.61825e+08	2.94165e+08	2.8025e+08	226881044	3.33664e+08	2.47843e+08	3.14583e+08	4.25942e+08	4.45992e+08
Cullin-associated NEDD8-dissociated protein 1 OS=Mus musculus OX=10090 GN=Cand1 PE=1 SV=2	Q6ZQ38	284.634	33	34	464	34	33	34	71902	Cand1	98.6354	98.6073	102.757	37.8092	53.7931	57.4428	55.0251	34.8079	42.7256	78.1493	63.7412	95.3555	76.2541	94.4494	84.6647	77.4086	72.8763	68.6801	1.58661e+09	1.56496e+09	1.56451e+09	1.63036e+09	5.99884e+08	8.53484e+08	9.11392e+08	8.73031e+08	5.52264e+08	6.77887e+08	1.23992e+09	1.01132e+09	1.51292e+09	1209852368	1.49854e+09	1.3433e+09	1.22817e+09	1.15626e+09	1.08968e+09
Histone-binding protein RBBP4 OS=Mus musculus OX=10090 GN=Rbbp4 PE=1 SV=5	Q60972	284.443	54	20	422	13	54	20	19646	Rbbp4	85.6986	113.39	100.912	31.2686	39.0859	45.8203	37.1276	26.9892	104.67	35.3692	85.252	93.3742	54.4929	93.2182	89.9639	42.1412	83.0512	94.7707	2.52713e+09	2.16572e+09	2.86551e+09	2.55018e+09	7.90201e+08	9.87753e+08	1.15794e+09	9.38265e+08	6.82053e+08	2.64516e+09	8.93827e+08	2.15443e+09	2.35969e+09	1377109776	2.35575e+09	2.27351e+09	1.06497e+09	2.09882e+09	2.39498e+09
Plasminogen activator inhibitor 1 RNA-binding protein OS=Mus musculus OX=10090 GN=Serbp1 PE=1 SV=2	Q9CY58	284.319	41	18	609	18	41	18	66870	Serbp1	95.0736	109.049	95.8776	104.943	92.9703	129.431	84.2541	75.0945	81.5795	129.493	151.581	124.38	96.152	100.588	105.404	107.44	101.773	127.268	4.39023e+09	4.17395e+09	4.78749e+09	4.20925e+09	4.60724e+09	4.08161e+09	5.68233e+09	3.69895e+09	3.29682e+09	3.58153e+09	5.68504e+09	6.65476e+09	5.46055e+09	4221293020	4.41607e+09	4.6275e+09	4.71686e+09	4.46806e+09	5.58736e+09
Glutaminase kidney isoform, mitochondrial OS=Mus musculus OX=10090 GN=Gls PE=1 SV=1	D3Z7P3	283.349	44	21	421	21	44	21	14660	Gls	101.957	85.5179	112.525	26.017	34.6839	35.8782	35.601	27.7122	30.3982	56.93	53.9726	91.2171	44.8107	73.5856	87.0945	76.8486	80.5001	90.1833	7.96571e+08	8.12156e+08	6.81211e+08	8.96345e+08	2.07243e+08	2.76281e+08	2.85795e+08	2.83587e+08	2.20747e+08	2.42143e+08	4.53488e+08	4.2993e+08	7.26609e+08	3.56949e+08	5.86162e+08	6.93769e+08	6.12153e+08	6.4124e+08	7.18374e+08
Nucleoside diphosphate kinase B OS=Mus musculus OX=10090 GN=Nme2 PE=1 SV=1	Q01768	283.262	89	17	910	9	89	17	18103	Nme2	105.022	102.797	92.1817	94.5974	81.0484	148.627	79.4662	82.3412	105.805	98.3401	150.91	133.637	102.009	103.224	132.287	128.076	125.156	125.068	5.08546e+09	5.34084e+09	5.22768e+09	4.68786e+09	4.81072e+09	4.12169e+09	7.55838e+09	4.04122e+09	4.18743e+09	5.38065e+09	5.00105e+09	7.67446e+09	6.79604e+09	5187638824	5.24944e+09	6.72739e+09	6.51325e+09	6.36475e+09	6.36031e+09
Calcium/calmodulin-dependent protein kinase type II subunit delta OS=Mus musculus OX=10090 GN=Camk2d PE=1 SV=1	Q6PHZ2	282.502	54	23	458	17	54	23	108058	Camk2d	70.4962	115.962	113.542	105.116	166.63	143.293	167.727	118.009	158.607	72.2163	106.705	129.347	140.122	202.962	184.589	154.792	170.634	167.278	4.21309e+08	2.97007e+08	4.88558e+08	4.78361e+08	4.42864e+08	7.02026e+08	6.03704e+08	7.0665e+08	4.97181e+08	6.68227e+08	3.04253e+08	4.49559e+08	5.4495e+08	590344816	8.55095e+08	7.77691e+08	6.52154e+08	7.18897e+08	7.04755e+08
Ankyrin-2 OS=Mus musculus OX=10090 GN=Ank2 PE=1 SV=2	Q8C8R3	281.676	16	34	247	30	16	34	109676	Ank2	108.546	57.3441	134.11	39.6989	36.7192	38.0671	46.5325	26.6812	38.4799	256.392	62.0687	115.832	228.093	174.709	123.329	57.7496	93.0935	55.7238	7.61484e+07	8.26557e+07	4.36666e+07	1.02123e+08	3.02301e+07	2.79611e+07	2.89875e+07	3.54337e+07	2.03173e+07	2.93018e+07	1.95238e+08	4.72643e+07	8.82043e+07	173688778	1.33038e+08	9.3913e+07	4.39754e+07	7.08892e+07	4.24328e+07
Protein SET OS=Mus musculus OX=10090 GN=Set PE=1 SV=1	Q9EQU5	281.325	52	22	575	22	52	22	56086	Set	97.5569	103.004	99.4391	106.431	144.13	143.17	111.618	89.0586	123.388	114.147	114.826	120.764	91.6624	87.9688	124.428	95.075	105.462	135.887	3.42782e+09	3.34407e+09	3.53079e+09	3.40859e+09	3.64825e+09	4.94053e+09	4.90762e+09	3.82607e+09	3.05276e+09	4.22952e+09	3.91275e+09	3.93602e+09	4.13957e+09	3142019050	3.01541e+09	4.26517e+09	3.259e+09	3.61503e+09	4.65796e+09
Regulator of chromosome condensation OS=Mus musculus OX=10090 GN=Rcc1 PE=1 SV=1	Q8VE37	281.16	74	19	392	19	74	19	100088	Rcc1	94.2081	102.547	103.245	132.999	172.642	204.719	58.5905	56.6231	75.1253	158.956	146.651	226.786	113.321	153.592	176.966	164.335	173.234	172.762	5.1367e+08	4.83919e+08	5.26752e+08	5.3034e+08	6.83178e+08	8.86811e+08	1.05158e+09	3.00962e+08	2.90856e+08	3.85896e+08	8.16509e+08	7.53301e+08	1.16493e+09	582095024	7.88955e+08	9.09021e+08	8.4414e+08	8.89849e+08	8.87429e+08
Vesicle-fusing ATPase OS=Mus musculus OX=10090 GN=Nsf PE=1 SV=2	P46460	280.739	48	34	430	34	48	34	18195	Nsf	103.321	100.758	95.9209	108.893	129.56	144.722	155.999	116.135	189.082	73.3571	62.9083	91.8458	89.8731	107.784	98.9529	70.6152	69.6331	70.9194	7.45052e+08	7.69793e+08	7.50701e+08	7.1466e+08	8.11309e+08	9.65287e+08	1.07825e+09	1.16227e+09	8.65263e+08	1.40876e+09	5.46549e+08	4.68699e+08	6.84299e+08	669601200	8.03044e+08	7.3725e+08	5.2612e+08	5.18802e+08	5.28386e+08
Constitutive coactivator of PPAR-gamma-like protein 1 OS=Mus musculus OX=10090 GN=FAM120A PE=1 SV=2	Q6A0A9	280.28	42	31	297	31	42	31	218236	Fam120a	83.6718	94.3259	122.002	34.7378	66.3944	56.4474	25.2776	17.5382	16.1975	28.2819	27.7272	34.312	70.3617	91.311	76.6451	45.3887	40.001	34.2035	2.72809e+08	2.28264e+08	2.5733e+08	3.32834e+08	9.47679e+07	1.8113e+08	1.53994e+08	6.89596e+07	4.78459e+07	4.41882e+07	7.71557e+07	7.56423e+07	9.36062e+07	191953271	2.49105e+08	2.09095e+08	1.23824e+08	1.09126e+08	9.33104e+07
26S proteasome regulatory subunit 6A OS=Mus musculus OX=10090 GN=Psmc3 PE=1 SV=2	O88685	280.215	56	25	563	25	56	25	19182	Psmc3	107.745	95.1028	97.1525	130.362	82.9454	90.4238	89.6218	98.405	89.3517	63.3714	91.796	89.2413	119.535	117.081	128.394	102.845	91.4784	103.152	1.73417e+09	1.86847e+09	1.64924e+09	1.68479e+09	2.2607e+09	1.43841e+09	1.5681e+09	1.55419e+09	1.70651e+09	1.54951e+09	1.09897e+09	1.5919e+09	1.5476e+09	2.07293e+09	2.03038e+09	2.22657e+09	1.7835e+09	1.58639e+09	1.78883e+09
Histone H2A type 3 OS=Mus musculus OX=10090 GN=Hist3h2a PE=1 SV=3	Q8BFU2	279.511	70	13	1588	2	70	13	319162	Hist3h2a	112.312	102.657	85.0314	47.5951	44.7246	62.8496	87.1621	41.9851	67.8646	79.554	61.4737	84.6173	77.5084	77.9271	76.633	76.0932	73.375	66.1431	2.57712e+10	2.89441e+10	2.64559e+10	2.19136e+10	1.22658e+10	1.15261e+10	1.61971e+10	2.24627e+10	1.08201e+10	1.74895e+10	2.0502e+10	1.58425e+10	2.18069e+10	19974856106	2.00828e+10	1.97493e+10	1.96102e+10	1.89096e+10	1.70459e+10
Voltage-dependent anion-selective channel protein 2 OS=Mus musculus OX=10090 GN=Vdac2 PE=1 SV=2	Q60930	279.203	79	19	592	19	79	19	22334	Vdac2	101.629	86.2569	112.114	12.1784	23.6567	18.8629	131.086	86.2268	100.981	37.7512	54.8931	51.9368	56.323	90.6721	95.7458	93.8545	84.198	122.086	1.05824e+09	1.07548e+09	9.12803e+08	1.18644e+09	1.28877e+08	2.50345e+08	1.99615e+08	1.38721e+09	9.12485e+08	1.06862e+09	3.99498e+08	5.809e+08	5.49615e+08	596031008	9.59527e+08	1.01322e+09	9.93204e+08	8.91015e+08	1.29196e+09
60S ribosomal protein L6 OS=Mus musculus OX=10090 GN=Rpl6 PE=1 SV=3	P47911	278.667	57	24	843	24	57	24	19988	Rpl6	101.973	104.051	93.9767	72.0987	72.3374	87.5012	83.9546	44.2117	46.9948	110.517	91.3404	102.928	95.6675	103.743	94.1	104.177	94.6759	87.1605	1.39153e+10	1.41898e+10	1.4479e+10	1.30772e+10	1.00328e+10	1.0066e+10	1.21761e+10	1.16826e+10	6.15221e+09	6.53948e+09	1.53788e+10	1.27103e+10	1.43228e+10	13312438852	1.44362e+10	1.30943e+10	1.44965e+10	1.31745e+10	1.21287e+10
Trifunctional enzyme subunit beta, mitochondrial OS=Mus musculus OX=10090 GN=Hadhb PE=1 SV=1	Q99JY0	278.605	62	23	448	23	62	23	231086	Hadhb	105.663	82.5665	111.77	35.8865	31.3124	19.6554	26.3642	38.8374	29.8702	58.3999	70.2019	53.8297	35.3576	61.2518	56.0963	65.0412	75.2874	58.8897	1.13859e+09	1.20307e+09	9.40093e+08	1.2726e+09	4.08599e+08	3.56519e+08	2.23794e+08	3.0018e+08	4.42198e+08	3.40099e+08	6.64935e+08	7.9931e+08	6.12899e+08	402577052	6.97406e+08	6.38706e+08	7.40551e+08	8.57213e+08	6.70511e+08
Versican core protein OS=Mus musculus OX=10090 GN=Vcan PE=1 SV=2	Q62059	278.502	16	29	296	29	16	29	13003	Vcan	98.3981	105.331	96.2707	100.31	116.937	164.532	119.95	120.231	101.48	170.151	179.922	199.723	120.695	129.556	154.596	119.674	114.546	176.369	4.96567e+08	4.88612e+08	5.23039e+08	4.78048e+08	4.98104e+08	5.80672e+08	8.17012e+08	5.95631e+08	5.97028e+08	5.03917e+08	8.44914e+08	8.93433e+08	9.91756e+08	599329234	6.43331e+08	7.67673e+08	5.94261e+08	5.68799e+08	8.75791e+08
40S ribosomal protein S5 OS=Mus musculus OX=10090 GN=Rps5 PE=1 SV=3	P97461	278.093	67	18	642	18	67	18	20103	Rps5	107.346	97.1872	95.4667	136.687	174.821	129.967	101.511	83.1553	99.7989	82.772	56.4806	78.0843	66.6393	79.3887	78.5557	94.3612	85.134	89.2972	5.25634e+09	5.64248e+09	5.10849e+09	5.01806e+09	7.18475e+09	9.18918e+09	6.83153e+09	5.33575e+09	4.37092e+09	5.24577e+09	4.35078e+09	2.96881e+09	4.10438e+09	3502789728	4.17294e+09	4.12915e+09	4.95994e+09	4.47494e+09	4.69377e+09
Nuclear pore complex protein Nup50 OS=Mus musculus OX=10090 GN=Nup50 PE=1 SV=3	Q9JIH2	278.022	62	19	293	19	62	19	18141	Nup50	97.3782	115.665	86.9566	139.917	93.7897	183.003	45.6687	31.4167	28.2128	66.8004	109.915	87.0175	80.675	118.197	93.7768	216.943	154.645	140.63	2.04888e+08	1.99516e+08	2.36984e+08	1.78164e+08	2.86674e+08	1.92164e+08	3.7495e+08	9.35697e+07	6.4369e+07	5.78047e+07	1.36866e+08	2.25204e+08	1.78288e+08	165293468	2.42171e+08	1.92137e+08	4.44491e+08	3.16849e+08	2.88133e+08
NSFL1 cofactor p47 OS=Mus musculus OX=10090 GN=Nsfl1c PE=1 SV=1	Q9CZ44	276.579	56	20	574	20	56	20	386649	Nsfl1c	85.4427	106.126	108.431	116.365	127.707	151.166	106.91	84.8683	107.372	40.5533	38.937	31.2054	88.4775	68.9571	67.5383	60.5462	54.4594	63.5696	1.87215e+09	1.59961e+09	1.98683e+09	2.02999e+09	2.17852e+09	2.39087e+09	2.83004e+09	2.00151e+09	1.58886e+09	2.01016e+09	7.59217e+08	7.28958e+08	5.84211e+08	1656426984	1.29098e+09	1.26441e+09	1.13351e+09	1.01956e+09	1.19011e+09
Heterogeneous nuclear ribonucleoprotein A0 OS=Mus musculus OX=10090 GN=Hnrnpa0 PE=1 SV=1	Q9CX86	276.526	54	17	340	17	54	17	77134	Hnrnpa0	99.3152	97.4415	103.243	47.4885	55.9918	65.274	39.5146	29.7059	52.0552	97.3329	101.398	132.5	131.92	156.739	150.736	78.9052	82.397	91.4901	8.31342e+08	8.25649e+08	8.10072e+08	8.58305e+08	3.94792e+08	4.65483e+08	5.4265e+08	3.28501e+08	2.46958e+08	4.32757e+08	8.09169e+08	8.42961e+08	1.10153e+09	1096706686	1.30303e+09	1.25313e+09	6.55972e+08	6.85001e+08	7.60595e+08
Bifunctional 3'-phosphoadenosine 5'-phosphosulfate synthase 1 OS=Mus musculus OX=10090 GN=Papss1 PE=1 SV=1	Q60967	276.309	54	32	389	31	54	32	23971	Papss1	101.631	91.0016	107.367	30.9736	50.9229	55.1525	37.2213	24.5463	48.5198	69.8376	60.0333	82.1427	67.7655	73.6568	69.7764	81.241	83.8099	75.47	7.99412e+08	8.12452e+08	7.27478e+08	8.58306e+08	2.47607e+08	4.07084e+08	4.40896e+08	2.97551e+08	1.96226e+08	3.87874e+08	5.58291e+08	4.79913e+08	6.56658e+08	541725798	5.88822e+08	5.57801e+08	6.4945e+08	6.69987e+08	6.03316e+08
Alcohol dehydrogenase class-3 OS=Mus musculus OX=10090 GN=Adh5 PE=1 SV=3	P28474	274.863	74	20	480	19	74	20	11532	Adh5	94.2053	106.585	99.2098	57.5461	90.9418	81.941	69.4173	53.1213	62.9422	107.507	84.014	91.3387	126.765	127.934	112.759	84.164	79.6436	79.0499	1.05324e+09	9.92212e+08	1.1226e+09	1.04492e+09	6.061e+08	9.57839e+08	8.63038e+08	7.31134e+08	5.59497e+08	6.62935e+08	1.13232e+09	8.84872e+08	9.62019e+08	1335142840	1.34746e+09	1.18763e+09	8.86452e+08	8.38841e+08	8.32588e+08
Eukaryotic translation initiation factor 3 subunit I OS=Mus musculus OX=10090 GN=Eif3i PE=1 SV=1	Q9QZD9	274.592	68	20	520	20	68	20	54709	Eif3i	104.905	106.577	88.5181	84.7972	85.201	88.3416	65.119	63.1979	67.0477	87.4559	107.356	115.668	59.3999	54.1808	60.1576	127.586	101.353	120.694	1.57579e+09	1.65309e+09	1.67943e+09	1.39486e+09	1.33623e+09	1.34259e+09	1.39208e+09	1.02614e+09	9.95868e+08	1.05653e+09	1.37813e+09	1.69171e+09	1.82269e+09	936019872	8.53778e+08	9.47959e+08	2.01049e+09	1.59712e+09	1.90189e+09
SUMO-activating enzyme subunit 2 OS=Mus musculus OX=10090 GN=Uba2 PE=1 SV=1	Q9Z1F9	273.597	64	31	550	31	64	31	50995	Uba2	92.3928	100.896	106.711	36.8488	47.3426	38.9003	40.4815	30.5821	35.0082	52.6431	52.5529	51.9273	77.9208	93.1032	81.0461	75.1411	70.168	76.3487	1.63344e+09	1.50918e+09	1.64807e+09	1.74306e+09	6.01902e+08	7.7331e+08	6.35411e+08	6.61239e+08	4.99539e+08	5.71836e+08	8.5989e+08	8.58417e+08	8.48199e+08	1272786552	1.52078e+09	1.32384e+09	1.22738e+09	1.14615e+09	1.24711e+09
ATP-binding cassette sub-family F member 1 OS=Mus musculus OX=10090 GN=Abcf1 PE=1 SV=1	Q6P542	273.588	41	28	366	28	41	28	224742	Abcf1	102.772	94.8559	102.372	95.5836	107.564	115.25	74.2143	64.9707	65.4935	174.47	123.219	177.634	176.609	162.831	163.045	182.192	144.68	156.044	3.41488e+08	3.50955e+08	3.23922e+08	3.49588e+08	3.26407e+08	3.67317e+08	3.93565e+08	2.53433e+08	2.21867e+08	2.23653e+08	5.95793e+08	4.2078e+08	6.06598e+08	603098802	5.56047e+08	5.56778e+08	6.22165e+08	4.94065e+08	5.32872e+08
Chloride intracellular channel protein 4 OS=Mus musculus OX=10090 GN=Clic4 PE=1 SV=3	Q9QYB1	273.504	69	19	398	19	69	19	29876	Clic4	89.5994	104.9	105.501	46.8372	73.0671	61.6733	52.3615	44.6691	51.7394	86.4372	73.2755	79.8394	86.5347	116.72	102.483	96.7963	96.1696	136.121	8.81088e+08	7.89449e+08	9.24258e+08	9.29556e+08	4.12677e+08	6.43785e+08	5.43396e+08	4.61351e+08	3.93574e+08	4.55869e+08	7.61587e+08	6.45621e+08	7.03455e+08	762446480	1.0284e+09	9.02964e+08	8.5286e+08	8.47339e+08	1.19934e+09
Apoptotic chromatin condensation inducer in the nucleus OS=Mus musculus OX=10090 GN=Acin1 PE=1 SV=3	Q9JIX8	273.364	28	31	482	31	28	31	56215	Acin1	103.002	110.284	86.7146	61.9618	51.122	63.2575	26.5698	23.5132	30.6975	132.628	136.182	132.609	109.366	88.2092	108.318	111.499	91.8336	129.283	3.43603e+08	3.53917e+08	3.78938e+08	2.97954e+08	2.12902e+08	1.75657e+08	2.17354e+08	9.12946e+07	8.0792e+07	1.05477e+08	4.55715e+08	4.67927e+08	4.55649e+08	375783418	3.03089e+08	3.72183e+08	3.83112e+08	3.15543e+08	4.44221e+08
ELAV-like protein 1 OS=Mus musculus OX=10090 GN=Elavl1 PE=1 SV=2	P70372	272.875	61	24	520	24	61	24	15568	Elavl1	96.1823	98.6346	105.183	104.418	127.382	131.813	56.2653	46.8246	65.2762	70.2459	95.2629	85.5326	102.318	105.837	124.801	87.989	95.332	97.1117	1.01553e+09	9.76763e+08	1.00167e+09	1.06817e+09	1.0604e+09	1.29361e+09	1.33861e+09	5.71393e+08	4.75519e+08	6.62901e+08	7.1337e+08	9.67425e+08	8.68611e+08	1039069560	1.07481e+09	1.2674e+09	8.93557e+08	9.68127e+08	9.862e+08
Cellular nucleic acid-binding protein OS=Mus musculus OX=10090 GN=Cnbp PE=1 SV=2	P53996	272.721	58	12	442	12	58	12	12785	Cnbp	82.1379	86.4175	131.445	74.1155	160.446	114.184	69.3184	70.0496	66.3668	58.1276	85.9522	46.2574	38.403	46.074	52.8119	45.5138	88.0762	123.228	1.10471e+09	9.07384e+08	9.54662e+08	1.45208e+09	8.18761e+08	1.77246e+09	1.2614e+09	7.65767e+08	7.73844e+08	7.3316e+08	6.42141e+08	9.49522e+08	5.1101e+08	424241376	5.08983e+08	5.83418e+08	5.02795e+08	9.72986e+08	1.36131e+09
Ribonucleoside-diphosphate reductase large subunit OS=Mus musculus OX=10090 GN=Rrm1 PE=1 SV=2	P07742	272.559	47	26	361	26	47	26	20133	Rrm1	101.919	91.9564	106.125	#VALUE!	#VALUE!	#VALUE!	2.82519	5.17915	6.75353	32.9938	21.2301	38.4346	67.984	54.3276	59.3208	48.346	41.6572	36.1593	8.25503e+08	8.41344e+08	7.59103e+08	8.76061e+08				2.33221e+07	4.27541e+07	5.57506e+07	2.72365e+08	1.75255e+08	3.17278e+08	561209980	4.48475e+08	4.89695e+08	3.99097e+08	3.43881e+08	2.98496e+08
Protein RRP5 homolog OS=Mus musculus OX=10090 GN=Pdcd11 PE=1 SV=2	Q6NS46	271.656	27	36	364	36	27	36	18572	Pdcd11	82.9864	94.5037	122.51	11.2805	17.4775	16.1385	90.5204	58.9997	74.8053	30.6575	19.489	31.2967	95.1077	117.998	122.885	127.469	121.422	134.135	3.39962e+08	2.82122e+08	3.21276e+08	4.16487e+08	3.83493e+07	5.94169e+07	5.48647e+07	3.07735e+08	2.00576e+08	2.54309e+08	1.04224e+08	6.62551e+07	1.06397e+08	323329590	4.01147e+08	4.17762e+08	4.33345e+08	4.12787e+08	4.56006e+08
Squamous cell carcinoma antigen recognized by T-cells 3 OS=Mus musculus OX=10090 GN=Sart3 PE=1 SV=1	Q9JLI8	271.443	35	24	314	24	35	24	53890	Sart3	89.1228	108.941	101.936	35.5713	29.6017	39.4095	29.2576	9.83065	16.6467	96.3421	115.225	115.311	98.7383	117.809	101.526	213.632	247.418	255.121	9.94786e+07	8.86581e+07	1.08373e+08	1.01405e+08	3.53858e+07	2.94473e+07	3.9204e+07	2.9105e+07	9.77939e+06	1.65599e+07	9.58398e+07	1.14624e+08	1.14709e+08	98223455	1.17194e+08	1.00996e+08	2.12518e+08	2.46128e+08	2.53791e+08
SWI/SNF-related matrix-associated actin-dependent regulator of chromatin subfamily A member 5 OS=Mus musculus OX=10090 GN=Smarca5 PE=1 SV=1	Q91ZW3	270.64	39	40	482	40	39	40	93762	Smarca5	93.2444	94.2743	112.481	19.337	34.2077	35.8944	27.4941	19.6807	21.2285	74.3152	58.7153	103.306	71.8574	92.856	89.9808	76.2963	80.2466	66.487	6.68256e+08	6.23112e+08	6.29993e+08	7.51663e+08	1.29221e+08	2.28595e+08	2.39867e+08	1.83731e+08	1.31517e+08	1.41861e+08	4.96616e+08	3.92369e+08	6.90347e+08	480191634	6.20516e+08	6.01302e+08	5.09855e+08	5.36253e+08	4.44304e+08
E3 ubiquitin-protein ligase UBR4 OS=Mus musculus OX=10090 GN=Ubr4 PE=1 SV=1	A2AN08	269.928	13	37	251	37	13	37	69116	Ubr4	130.451	96.1656	73.3837	40.7444	83.4124	48.2796	#VALUE!	#VALUE!	#VALUE!	23.4611	28.4405	48.784	#VALUE!	#VALUE!	#VALUE!	86.095	75.928	41.9061	1.06782e+08	1.39297e+08	1.02687e+08	7.83603e+07	4.35075e+07	8.9069e+07	5.15536e+07				2.50521e+07	3.03692e+07	5.20923e+07				9.19335e+07	8.10771e+07	4.4748e+07
Insulin-like growth factor 2 mRNA-binding protein 2 OS=Mus musculus OX=10090 GN=Igf2bp2 PE=1 SV=1	Q5SF07	269.856	54	30	473	27	54	30	319765	Igf2bp2	89.936	101.238	108.826	109.578	143.829	150.914	78.5405	71.8325	88.1261	85.6402	69.9201	93.4909	120.923	131.04	129.68	87.6589	92.583	92.6513	6.35217e+08	5.71288e+08	6.43078e+08	6.91283e+08	6.96059e+08	9.13629e+08	9.58631e+08	4.98902e+08	4.56292e+08	5.59792e+08	5.44001e+08	4.44144e+08	5.9387e+08	7.68124e+08	8.32391e+08	8.23749e+08	5.56824e+08	5.88103e+08	5.88536e+08
Reticulocalbin-3 OS=Mus musculus OX=10090 GN=Rcn3 PE=1 SV=1	Q8BH97	269.795	63	20	401	20	63	20	52377	Rcn3	88.1295	97.5992	114.271	32.307	28.8431	38.0348	23.1552	24.4134	29.6309	30.4846	34.7018	42.6613	57.0685	63.2331	64.3566	26.6321	29.6877	37.3318	1.00585e+09	8.86447e+08	9.81698e+08	1.14939e+09	3.24958e+08	2.90117e+08	3.82571e+08	2.32906e+08	2.45561e+08	2.98041e+08	3.06628e+08	3.49046e+08	4.29107e+08	574021000	6.36027e+08	6.47328e+08	2.67878e+08	2.98613e+08	3.75501e+08
Drebrin-like protein OS=Mus musculus OX=10090 GN=Dbnl PE=1 SV=2	Q62418	269.738	47	19	522	19	47	19	13169	Dbnl	94.2703	104.636	101.094	105.222	126.181	123.144	47.1083	40.7378	51.4019	76.2799	112.331	91.2386	74.3709	77.1883	93.8106	77.2471	81.5275	102.79	1.00967e+09	9.51818e+08	1.05648e+09	1.02071e+09	1.06239e+09	1.27401e+09	1.24335e+09	4.75638e+08	4.11317e+08	5.18989e+08	7.70174e+08	1.13417e+09	9.21208e+08	750900170	7.79346e+08	9.47177e+08	7.7994e+08	8.23158e+08	1.03784e+09
Elongation factor 1-alpha 2 OS=Mus musculus OX=10090 GN=Eef1a2 PE=1 SV=1	P62631	269.049	39	15	1414	1	39	15	13628	Eef1a2	#VALUE!	#VALUE!	#VALUE!	#VALUE!	#VALUE!	#VALUE!	#VALUE!	#VALUE!	#VALUE!	#VALUE!	#VALUE!	#VALUE!	#VALUE!	#VALUE!	#VALUE!	#VALUE!	#VALUE!	#VALUE!	#DIV/0!
Small nuclear ribonucleoprotein Sm D3 OS=Mus musculus OX=10090 GN=Snrpd3 PE=1 SV=1	P62320	267.431	62	12	400	12	62	12	67332	Snrpd3	107.538	87.4049	105.057	149.74	180.14	160.055	162.556	121.765	185.831	154.986	101.663	136.361	110.878	119.146	130.017	78.8549	88.6642	102.293	7.13804e+08	7.67611e+08	6.239e+08	7.499e+08	1.06885e+09	1.28585e+09	1.14248e+09	1.16033e+09	8.6916e+08	1.32647e+09	1.1063e+09	7.25673e+08	9.73347e+08	791451220	8.50469e+08	9.28065e+08	5.62869e+08	6.32889e+08	7.3017e+08
Succinate dehydrogenase [ubiquinone] flavoprotein subunit, mitochondrial OS=Mus musculus OX=10090 GN=Sdha PE=1 SV=1	Q8K2B3	267.259	51	24	378	24	51	24	66945	Sdha	99.6762	103.318	97.0056	12.6343	19.084	27.1468	20.1	15.2779	22.9091	63.9629	55.6042	61.2418	53.8715	78.8387	78.0903	69.5942	61.7476	67.6156	8.48035e+08	8.45289e+08	8.76175e+08	8.22641e+08	1.07143e+08	1.61839e+08	2.30214e+08	1.70455e+08	1.29562e+08	1.94277e+08	5.42428e+08	4.71543e+08	5.19352e+08	456849213	6.6858e+08	6.62234e+08	5.90184e+08	5.23642e+08	5.73404e+08
Splicing factor 3A subunit 1 OS=Mus musculus OX=10090 GN=Sf3a1 PE=1 SV=1	Q8K4Z5	267.22	31	25	455	25	31	25	67465	Sf3a1	88.6217	109.699	101.679	52.7656	60.251	105.813	25.8461	24.0087	27.9083	104.256	103.807	99.2608	94.7406	88.6203	99.7976	94.2254	96.0664	113.568	1.44155e+09	1.27753e+09	1.58137e+09	1.46576e+09	7.60645e+08	8.68551e+08	1.52535e+09	3.72586e+08	3.46098e+08	4.02314e+08	1.50291e+09	1.49644e+09	1.4309e+09	1365737272	1.27751e+09	1.43864e+09	1.35831e+09	1.38485e+09	1.63714e+09
Histone H1.1 OS=Mus musculus OX=10090 GN=Hist1h1a PE=1 SV=2	P43275	266.831	44	14	660	10	44	14	80838	Hist1h1a	95.652	104.93	99.4178	49.9587	61.6863	68.1848	54.9434	44.1566	65.8947	93.7766	87.4453	103.939	91.7849	92.0869	99.06	78.6583	74.9312	82.2086	6.95129e+09	6.64905e+09	7.294e+09	6.91082e+09	3.47277e+09	4.28799e+09	4.73972e+09	3.81927e+09	3.06945e+09	4.58053e+09	6.51869e+09	6.07858e+09	7.22513e+09	6380232068	6.40123e+09	6.88594e+09	5.46776e+09	5.20868e+09	5.71456e+09
26S proteasome regulatory subunit 4 OS=Mus musculus OX=10090 GN=Psmc1 PE=1 SV=1	P62192	266.331	64	31	507	30	64	31	19179	Psmc1	109.764	95.4966	94.7393	70.9281	91.4556	67.6606	57.225	43.3827	56.4541	110.281	91.2496	120.246	108.591	123.749	133.877	114.478	112.954	112.6	1.43605e+09	1.57627e+09	1.37138e+09	1.36051e+09	1.01856e+09	1.31335e+09	9.7164e+08	8.2178e+08	6.22997e+08	8.1071e+08	1.5837e+09	1.31039e+09	1.7268e+09	1559426442	1.7771e+09	1.92254e+09	1.64397e+09	1.62207e+09	1.617e+09
Multifunctional protein ADE2 OS=Mus musculus OX=10090 GN=Paics PE=1 SV=4	Q9DCL9	266.241	55	28	639	28	55	28	67054	Paics	99.2446	102.818	97.9373	62.3933	66.0686	76.2928	73.3413	50.3182	62.6228	92.9715	75.1278	74.5675	81.8158	83.0459	77.0274	83.6574	68.5778	67.0532	3.90734e+09	3.87783e+09	4.01746e+09	3.82675e+09	2.43792e+09	2.58153e+09	2.98102e+09	2.8657e+09	1.96611e+09	2.44689e+09	3.63272e+09	2.9355e+09	2.91361e+09	3196825146	3.24489e+09	3.00972e+09	3.26878e+09	2.67957e+09	2.62e+09
Nucleosome assembly protein 1-like 4 OS=Mus musculus OX=10090 GN=Nap1l4 PE=1 SV=1	Q78ZA7	265.07	47	21	510	19	47	21	17955	Nap1l4	72.8016	119.274	107.924	93.0132	128.934	139.944	71.0638	68.22	97.6432	48.1691	48.7491	51.1884	57.2096	108.987	138.859	53.0033	56.3855	66.5051	5.68667e+08	4.13998e+08	6.78273e+08	6.13729e+08	5.28935e+08	7.33203e+08	7.95817e+08	4.04116e+08	3.87944e+08	5.55265e+08	2.73922e+08	2.7722e+08	2.91091e+08	3.25332e+08	6.19774e+08	7.89643e+08	3.01412e+08	3.20646e+08	3.78193e+08
Heat shock-related 70 kDa protein 2 OS=Mus musculus OX=10090 GN=Hspa2 PE=1 SV=2	P17156	264.705	37	24	941	11	37	24	15512	Hspa2	115.12	172.021	12.8589	49.3302	67.2479	42.9622	#VALUE!	#VALUE!	#VALUE!	75.1977	41.4106	170.4	38.8607	63.7415	35.1864	#VALUE!	#VALUE!	#VALUE!	9.153e+07	1.05369e+08	1.57451e+08	1.17698e+07	4.51519e+07	6.1552e+07	3.93233e+07				6.88284e+07	3.79031e+07	1.55967e+08	35569149	5.83426e+07	3.22061e+07
Coatomer subunit beta' OS=Mus musculus OX=10090 GN=Copb2 PE=1 SV=2	O55029	263.82	45	26	311	26	45	26	50797	Copb2	103.018	86.5628	110.419	81.4785	108.157	113.15	269.466	139.506	215.702	88.4306	77.3582	122.423	113.888	109.646	123.046	141.987	116.183	112.322	2.10129e+08	2.1647e+08	1.81893e+08	2.32023e+08	1.7121e+08	2.27268e+08	2.3776e+08	5.66226e+08	2.93141e+08	4.53252e+08	1.85818e+08	1.62552e+08	2.57245e+08	239311854	2.30398e+08	2.58555e+08	2.98355e+08	2.44135e+08	2.3602e+08
Protein phosphatase 1G OS=Mus musculus OX=10090 GN=Ppm1g PE=1 SV=3	Q61074	262.968	42	14	503	14	42	14	14208	Ppm1g	86.7912	111.81	101.398	23.9459	29.814	34.1351	32.526	23.1692	26.3323	99.6723	105.036	100.71	99.869	122.331	123.832	112.669	104.797	135.926	8.71939e+08	7.56766e+08	9.74918e+08	8.84132e+08	2.08794e+08	2.5996e+08	2.97637e+08	2.83607e+08	2.02021e+08	2.29602e+08	8.69081e+08	9.1585e+08	8.78125e+08	870796538	1.06665e+09	1.07974e+09	9.82406e+08	9.13764e+08	1.18519e+09
Heterogeneous nuclear ribonucleoprotein H2 OS=Mus musculus OX=10090 GN=Hnrnph2 PE=1 SV=1	P70333	262.826	53	25	560	15	53	25	56258	Hnrnph2	98.0414	105.575	96.3832	89.625	81.0732	95.5734	80.8843	86.8402	100.305	77.2721	78.4244	55.0495	152.346	155.932	138.747	127.708	131.654	170.157	3.75614e+08	3.68257e+08	3.96557e+08	3.62029e+08	3.36644e+08	3.04523e+08	3.58987e+08	3.03813e+08	3.26184e+08	3.76762e+08	2.90245e+08	2.94573e+08	2.06774e+08	572233936	5.85701e+08	5.21155e+08	4.79688e+08	4.94511e+08	6.39133e+08
Vesicle-associated membrane protein-associated protein A OS=Mus musculus OX=10090 GN=Vapa PE=1 SV=2	Q9WV55	262.778	75	18	481	17	75	18	30960	Vapa	93.2805	105.366	101.353	49.6602	80.1763	90.8558	125.878	87.1515	106.171	56.7568	54.3883	84.4366	60.6805	95.8527	90.4753	85.7357	94.1953	90.4492	1.8772e+09	1.75107e+09	1.97794e+09	1.90261e+09	9.32223e+08	1.50507e+09	1.70555e+09	2.36299e+09	1.63601e+09	1.99305e+09	1.06544e+09	1.02098e+09	1.58505e+09	1.1391e+09	1.79935e+09	1.69841e+09	1.60944e+09	1.76824e+09	1.69792e+09
Nidogen-1 OS=Mus musculus OX=10090 GN=Nid1 PE=1 SV=2	P10493	262.543	38	29	226	29	38	29	18073	Nid1	119.444	87.0884	93.4679	151.654	175.685	257.16	661.367	550.639	741.671	146.501	190.315	233.99	91.3885	222.651	242.287	240.074	285.603	355.058	1.83245e+08	2.18875e+08	1.59585e+08	1.71275e+08	2.77898e+08	3.21933e+08	4.71233e+08	1.21192e+09	1.00902e+09	1.35908e+09	2.68455e+08	3.48742e+08	4.28774e+08	167464799	4.07998e+08	4.43978e+08	4.39924e+08	5.23352e+08	6.50626e+08
tRNA (cytosine(34)-C(5))-methyltransferase OS=Mus musculus OX=10090 GN=Nsun2 PE=1 SV=2	Q1HFZ0	262.352	52	33	482	33	52	33	28114	Nsun2	98.6658	96.7418	104.592	53.3098	66.5983	68.1817	56.1905	40.0971	50.6676	72.6928	77.3807	96.1343	89.8265	103.548	107.146	90.4993	86.8028	100.499	9.39769e+08	9.2723e+08	9.09149e+08	9.82926e+08	5.00989e+08	6.2587e+08	6.4075e+08	5.28061e+08	3.7682e+08	4.76158e+08	6.83144e+08	7.272e+08	9.0344e+08	844161422	9.73111e+08	1.00692e+09	8.50484e+08	8.15745e+08	9.44456e+08
DnaJ homolog subfamily A member 1 OS=Mus musculus OX=10090 GN=Dnaja1 PE=1 SV=1	P63037	262.349	56	18	338	18	56	18	15502	Dnaja1	95.201	62.318	142.481	87.0555	136.341	114.583	10.9026	6.30897	6.72365	149.943	168.314	199.191	87.4332	110.628	105.829	104.984	198.291	155.924	3.00078e+08	2.85677e+08	1.87003e+08	4.27554e+08	2.61235e+08	4.09129e+08	3.4384e+08	3.27164e+07	1.89318e+07	2.01762e+07	4.49947e+08	5.05072e+08	5.97728e+08	262368016	3.3197e+08	3.1757e+08	3.15035e+08	5.95028e+08	4.67895e+08
Guanine nucleotide-binding protein G(I)/G(S)/G(T) subunit beta-2 OS=Mus musculus OX=10090 GN=Gnb2 PE=1 SV=3	P62880	261.837	66	19	503	10	66	19	14693	Gnb2	113.875	92.6287	93.4961	187.234	84.1942	75.6113	128.521	243.461	140.796	105.53	142.82	73.937	122.562	98.6619	112.087	104.711	116.798	105.072	1.0192e+09	1.16062e+09	9.44075e+08	9.52916e+08	1.90829e+09	8.58111e+08	7.70633e+08	1.30989e+09	2.48136e+09	1.435e+09	1.07556e+09	1.45563e+09	7.53569e+08	1249160200	1.00557e+09	1.14239e+09	1.06721e+09	1.19041e+09	1.0709e+09
Leucine-rich PPR motif-containing protein, mitochondrial OS=Mus musculus OX=10090 GN=Lrpprc PE=1 SV=2	Q6PB66	260.78	36	36	465	36	36	36	72416	Lrpprc	99.127	97.4197	103.453	22.7622	38.626	41.9125	56.1175	28.7537	33.2572	92.2832	78.566	167.982	78.8959	118.436	165.734	154.918	145.22	156.204	4.98791e+08	4.94436e+08	4.8592e+08	5.16015e+08	1.13536e+08	1.92663e+08	2.09056e+08	2.79909e+08	1.43421e+08	1.65884e+08	4.603e+08	3.9188e+08	8.3788e+08	393525440	5.90748e+08	8.26664e+08	7.72715e+08	7.24346e+08	7.7913e+08
Leukotriene A-4 hydrolase OS=Mus musculus OX=10090 GN=Lta4h PE=1 SV=4	P24527	260.56	53	26	515	26	53	26	16993	Lta4h	93.2313	96.0186	110.75	83.125	104.289	116.719	47.8008	34.0114	53.3154	56.4008	43.2478	63.6138	81.6388	89.798	80.3145	99.4083	98.0995	89.1405	9.02615e+08	8.41519e+08	8.66678e+08	9.99647e+08	7.50298e+08	9.41332e+08	1.05352e+09	4.31457e+08	3.06992e+08	4.81232e+08	5.09082e+08	3.90361e+08	5.74188e+08	736884244	8.1053e+08	7.24931e+08	8.97274e+08	8.8546e+08	8.04595e+08
Hexokinase-1 OS=Mus musculus OX=10090 GN=Hk1 PE=1 SV=3	P17710	258.896	41	37	450	33	41	37	15275	Hk1	84.8427	82.7254	132.432	48.195	93.0643	80.3292	51.733	46.4271	73.026	43.7447	82.7279	61.2677	49.0152	66.5405	62.5392	64.8058	74.2245	75.8	1.27588e+09	1.08249e+09	1.05548e+09	1.68968e+09	6.14912e+08	1.18739e+09	1.02491e+09	6.60053e+08	5.92356e+08	9.31725e+08	5.58131e+08	1.05551e+09	7.81704e+08	625376680	8.48979e+08	7.97927e+08	8.26846e+08	9.47017e+08	9.67118e+08
Septin-8 OS=Mus musculus OX=10090 GN=Septin8 PE=1 SV=4	Q8CHH9	258.463	60	25	372	19	60	25	20362	Sept8	125.437	93.2647	81.2986	105.007	106.971	129.192	68.7274	113.798	137.781	44.4702	47.7269	41.6926	64.9965	89.2737	59.8922	211.077	144.868	184.961	1.51754e+08	1.90355e+08	1.41533e+08	1.23374e+08	1.59352e+08	1.62333e+08	1.96053e+08	1.04296e+08	1.72693e+08	2.09088e+08	6.74852e+07	7.24274e+07	6.327e+07	98634636	1.35476e+08	9.08887e+07	3.20317e+08	2.19842e+08	2.80685e+08
Testin OS=Mus musculus OX=10090 GN=Tes PE=1 SV=1	P47226	258.096	52	19	469	19	52	19	21753	Tes	92.6874	111.1	96.2123	142.557	147.234	180.76	200.657	162.271	193.053	186.084	234.259	173.882	131.362	158.077	157.475	161.302	171.33	249.5	4.2711e+08	3.95877e+08	4.74521e+08	4.10932e+08	6.08877e+08	6.28852e+08	7.72043e+08	8.57028e+08	6.93076e+08	8.24549e+08	7.94782e+08	1.00054e+09	7.42666e+08	5.6106e+08	6.75163e+08	6.72592e+08	6.88935e+08	7.31766e+08	1.06564e+09
Zinc finger CCCH-type antiviral protein 1 OS=Mus musculus OX=10090 GN=Zc3hav1 PE=1 SV=1	Q3UPF5	257.934	36	30	313	30	36	30	78781	Zc3hav1	101.662	109.765	88.5733	322.948	296.098	466.262	543.675	357.336	443.43	329.868	149.655	270.508	234.128	274.944	325.07	310.614	277.487	298.002	7.44768e+07	7.57146e+07	8.17493e+07	6.59666e+07	2.40522e+08	2.20525e+08	3.47257e+08	4.04912e+08	2.66132e+08	3.30253e+08	2.45675e+08	1.11458e+08	2.01466e+08	174371500	2.0477e+08	2.42102e+08	2.31335e+08	2.06663e+08	2.21943e+08
Peroxiredoxin-6 OS=Mus musculus OX=10090 GN=Prdx6 PE=1 SV=3	O08709	257.159	78	21	503	21	78	21	11758	Prdx6	95.0602	107.816	97.1237	151.609	229.916	193.946	78.2558	72.9781	93.4289	132.202	110.346	122.089	110.311	116.446	132.767	123.546	124.865	150.774	2.05984e+09	1.95809e+09	2.22084e+09	2.00059e+09	3.12291e+09	4.73589e+09	3.99497e+09	1.61194e+09	1.50323e+09	1.92448e+09	2.72315e+09	2.27296e+09	2.51484e+09	2272231192	2.3986e+09	2.73478e+09	2.54484e+09	2.57202e+09	3.1057e+09
Histone H2B type 2-B OS=Mus musculus OX=10090 GN=Hist2h2bb PE=1 SV=3	Q64525	257.144	84	19	1469	3	84	19	319189	Hist2h2bb	102.968	124.082	72.9501	113.357	68.3997	68.9585	96.7082	61.2093	60.8375	114.338	69.0117	58.9756	66.2213	52.4776	60.3895	82.131	48.571	46.7057	1.58474e+08	1.63177e+08	1.96637e+08	1.15607e+08	1.79641e+08	1.08395e+08	1.09281e+08	1.53257e+08	9.70006e+07	9.64113e+07	1.81195e+08	1.09365e+08	9.34608e+07	104943288	8.31632e+07	9.57014e+07	1.30156e+08	7.69722e+07	7.40162e+07
Poly(U)-binding-splicing factor PUF60 OS=Mus musculus OX=10090 GN=Puf60 PE=1 SV=2	Q3UEB3	256.419	53	24	421	24	53	24	67959	Puf60	105.13	94.8441	100.026	24.9392	40.3787	50.1992	41.859	35.5427	51.8091	81.8467	77.7964	97.7811	91.8578	98.1303	117.239	81.4671	75.3937	89.2565	1.04491e+09	1.09852e+09	9.9104e+08	1.04519e+09	2.60594e+08	4.21923e+08	5.24539e+08	4.37391e+08	3.71391e+08	5.41361e+08	8.55228e+08	8.12906e+08	1.02173e+09	959836140	1.02538e+09	1.22504e+09	8.51262e+08	7.878e+08	9.32654e+08
Cytochrome b-c1 complex subunit 1, mitochondrial OS=Mus musculus OX=10090 GN=Uqcrc1 PE=1 SV=2	Q9CZ13	256.315	50	22	415	22	50	22	22273	Uqcrc1	103.46	94.9576	101.583	39.0686	35.4607	65.3948	27.6981	34.8898	70.2982	79.6882	75.6531	133.227	74.1548	90.9421	127.12	116.29	113.618	122.182	1.45547e+09	1.50582e+09	1.38207e+09	1.4785e+09	5.6863e+08	5.16118e+08	9.51798e+08	4.03136e+08	5.07808e+08	1.02317e+09	1.15983e+09	1.10111e+09	1.93908e+09	1079297000	1.32363e+09	1.85019e+09	1.69256e+09	1.65367e+09	1.77832e+09
Annexin A4 OS=Mus musculus OX=10090 GN=Anxa4 PE=1 SV=4	P97429	255.19	72	26	531	26	72	26	11746	Anxa4	92.8108	103.55	103.64	64.9887	63.8052	66.1178	76.3766	65.0919	72.8479	64.1017	56.4811	66.7472	83.1192	85.5393	90.8074	74.6519	58.5444	73.8265	1.8101e+09	1.67997e+09	1.87435e+09	1.87598e+09	1.17636e+09	1.15494e+09	1.1968e+09	1.38249e+09	1.17823e+09	1.31862e+09	1.1603e+09	1.02236e+09	1.20819e+09	1504542176	1.54835e+09	1.64371e+09	1.35127e+09	1.05971e+09	1.33633e+09
Macrophage-capping protein OS=Mus musculus OX=10090 GN=Capg PE=1 SV=2	P24452	255.187	59	20	568	20	59	20	12332	Capg	76.0052	110.042	113.953	56.1085	84.4592	86.4314	64.4077	64.0926	77.375	82.0549	97.6883	88.4945	80.9875	97.6155	94.3776	71.0304	82.5231	97.3949	8.07115e+09	6.13449e+09	8.88163e+09	9.19733e+09	4.5286e+09	6.81683e+09	6.97601e+09	5.19844e+09	5.17301e+09	6.24505e+09	6.62277e+09	7.88457e+09	7.14252e+09	6536622328	7.87869e+09	7.61736e+09	5.73297e+09	6.66057e+09	7.86089e+09
Methionine aminopeptidase 2 OS=Mus musculus OX=10090 GN=Metap2 PE=1 SV=1	O08663	254.957	63	23	538	23	63	23	56307	Metap2	108.961	89.2956	101.743	175.22	128.584	83.7977	163.425	183.967	161.527	145.506	151.357	128.097	144.445	106.015	109.543	144.174	165.431	114.759	4.99823e+08	5.44612e+08	4.4632e+08	5.08537e+08	8.75788e+08	6.42691e+08	4.1884e+08	8.16835e+08	9.19509e+08	8.07349e+08	7.27273e+08	7.56518e+08	6.40257e+08	721967132	5.29886e+08	5.47522e+08	7.20616e+08	8.26863e+08	5.73593e+08
Histone H2B type 1-K OS=Mus musculus OX=10090 GN=Hist1h2bk PE=1 SV=3	Q8CGP1	254.716	75	17	1366	1	75	17	319184	Hist1h2bk	105.12	144.378	50.5026	#VALUE!	#VALUE!	#VALUE!	46.9505	71.4322	90.4414	#VALUE!	#VALUE!	#VALUE!	#VALUE!	#VALUE!	#VALUE!	278.206	89.5689	20.0118	1.35013e+08	1.41926e+08	1.94929e+08	6.81853e+07				6.33895e+07	9.6443e+07	1.22108e+08							3.75615e+08	1.2093e+08	2.70186e+07
26S proteasome regulatory subunit 10B OS=Mus musculus OX=10090 GN=Psmc6 PE=1 SV=1	P62334	254.69	83	30	582	30	83	30	67089	Psmc6	100.656	91.1078	108.236	68.9215	88.7528	94.0184	104.017	61.1646	87.7388	108.957	109.575	127.282	111.463	139.785	146.037	106.979	99.1927	109.626	1.85233e+09	1.86448e+09	1.68762e+09	2.00489e+09	1.27665e+09	1.64399e+09	1.74153e+09	1.92673e+09	1.13297e+09	1.62521e+09	2.01825e+09	2.02969e+09	2.35768e+09	2064651801	2.58928e+09	2.70508e+09	1.9816e+09	1.83737e+09	2.03063e+09
Mitochondrial import receptor subunit TOM70 OS=Mus musculus OX=10090 GN=Tomm70 PE=1 SV=2	Q9CZW5	254.314	56	28	311	28	56	28	28185	Tomm70a	123.541	68.2419	108.217	96.9868	102.174	116.899	103.74	105.137	49.9045	21.4588	15.9855	23.9648	91.4924	104.134	119.121	50.5429	44.8285	52.2619	3.56889e+08	4.40904e+08	2.43548e+08	3.86216e+08	3.46135e+08	3.64649e+08	4.17201e+08	3.70236e+08	3.75223e+08	1.78104e+08	7.65842e+07	5.70506e+07	8.55279e+07	326526580	3.71641e+08	4.25128e+08	1.80382e+08	1.59988e+08	1.86517e+08
Ras-related protein Rab-14 OS=Mus musculus OX=10090 GN=Rab14 PE=1 SV=3	Q91V41	253.412	86	19	306	17	86	19	68365	Rab14	92.9675	103.663	103.369	69.8754	91.0151	94.4354	55.8851	27.6196	40.3619	35.4135	36.1543	52.4102	40.911	50.0912	50.522	82.1839	90.2492	83.8471	1.11105e+09	1.03291e+09	1.15175e+09	1.14848e+09	7.7635e+08	1.01122e+09	1.04922e+09	6.20911e+08	3.06867e+08	4.4844e+08	3.93461e+08	4.01691e+08	5.82303e+08	454541032	5.56537e+08	5.61325e+08	9.13103e+08	1.00271e+09	9.31582e+08
Glucosidase 2 subunit beta OS=Mus musculus OX=10090 GN=Prkcsh PE=1 SV=1	O08795	253.255	35	21	579	21	35	21	19089	Prkcsh	84.0953	111.384	104.521	88.1559	97.344	113.01	103.506	74.8902	74.799	96.7568	99.9163	96.2805	91.8024	106.352	108.673	88.8189	85.1868	105.755	2.52399e+09	2.12256e+09	2.81131e+09	2.63811e+09	2.22505e+09	2.45696e+09	2.85238e+09	2.6125e+09	1.89022e+09	1.88792e+09	2.44214e+09	2.52188e+09	2.43011e+09	2317086668	2.68433e+09	2.7429e+09	2.24179e+09	2.15011e+09	2.66924e+09
ELKS/Rab6-interacting/CAST family member 1 OS=Mus musculus OX=10090 GN=Erc1 PE=1 SV=1	Q99MI1	253.221	38	29	288	26	38	29	111173	Erc1	#VALUE!	#VALUE!	#VALUE!	#DIV/0!	#DIV/0!	#DIV/0!	#DIV/0!	#DIV/0!	#DIV/0!	#DIV/0!	#DIV/0!	#DIV/0!	#DIV/0!	#DIV/0!	#DIV/0!	#DIV/0!	#DIV/0!	#DIV/0!	#DIV/0!				1.03502e+08	4.95931e+07	8.6304e+07	3.1008e+07	1.21912e+07	1.27789e+07	3.3331e+07	3.96049e+07	3.49553e+07	101083824	1.53197e+08	1.15426e+08	7.5572e+07	7.82703e+07	9.1081e+07
Fragile X mental retardation syndrome-related protein 1 OS=Mus musculus OX=10090 GN=Fxr1 PE=1 SV=2	Q61584	253.148	52	29	390	28	52	29	14359	Fxr1	96.2303	105.903	97.8669	84.3011	107.089	112.018	25.3373	19.1943	29.2976	127.801	133.533	176.652	136.758	155.585	134.274	122.906	122.879	123.372	5.18636e+08	4.99085e+08	5.49251e+08	5.07573e+08	4.37216e+08	5.55404e+08	5.80966e+08	1.31408e+08	9.95485e+07	1.51948e+08	6.62824e+08	6.92549e+08	9.1618e+08	709278356	8.06923e+08	6.96395e+08	6.37434e+08	6.37297e+08	6.39853e+08
Serine-threonine kinase receptor-associated protein OS=Mus musculus OX=10090 GN=Strap PE=1 SV=2	Q9Z1Z2	253.048	69	19	468	19	69	19	20901	Strap	100.597	98.0353	101.368	67.5591	77.2891	72.9929	63.081	47.261	57.3749	86.3804	97.2001	102.352	96.8598	100.564	95.3969	95.1215	111.966	100.107	9.55632e+08	9.61337e+08	9.36857e+08	9.68703e+08	6.45617e+08	7.386e+08	6.97543e+08	6.02823e+08	4.51641e+08	5.48293e+08	8.25479e+08	9.28876e+08	9.78107e+08	925623420	9.61019e+08	9.11643e+08	9.09012e+08	1.06999e+09	9.56652e+08
Importin-7 OS=Mus musculus OX=10090 GN=Ipo7 PE=1 SV=2	Q9EPL8	252.84	23	23	380	22	23	23	233726	Ipo7	91.1606	102.037	106.802	80.9945	144.336	141.111	122.866	76.6216	161.372	154.814	72.0123	159.016	103.303	80.2783	106.981	97.9164	86.42	102.243	5.58851e+09	5.09452e+09	5.70237e+09	5.96864e+09	4.52639e+09	8.06623e+09	7.88598e+09	6.8664e+09	4.28201e+09	9.0183e+09	8.65181e+09	4.02441e+09	8.88665e+09	5773083616	4.48636e+09	5.97864e+09	5.47207e+09	4.82959e+09	5.71387e+09
SH3 domain-containing kinase-binding protein 1 OS=Mus musculus OX=10090 GN=Sh3kbp1 PE=1 SV=1	Q8R550	252.578	42	25	392	25	42	25	58194	Sh3kbp1	97.4336	108.221	94.3455	173.533	214.629	241.538	127.351	71.3195	97.3303	113.629	135.957	97.5573	107.279	118.573	117.101	101.181	121.88	150.653	6.60993e+08	6.4403e+08	7.15333e+08	6.23618e+08	1.14704e+09	1.41868e+09	1.59655e+09	8.4178e+08	4.71418e+08	6.43347e+08	7.51079e+08	8.98665e+08	6.44847e+08	709104364	7.83759e+08	7.74027e+08	6.68801e+08	8.05617e+08	9.95808e+08
60S ribosomal protein L10a OS=Mus musculus OX=10090 GN=Rpl10a PE=1 SV=3	P53026	251.736	57	21	622	21	57	21	19896	Rpl10a	101.88	97.6846	100.435	84.4686	96.23	107.732	92.6071	58.2271	74.4717	90.7129	57.6365	95.9119	107.344	106.328	117.046	108.48	96.2642	96.3052	5.82482e+09	5.93435e+09	5.68995e+09	5.85016e+09	4.92015e+09	5.60523e+09	6.27521e+09	5.3942e+09	3.39162e+09	4.33785e+09	5.28387e+09	3.35723e+09	5.5867e+09	6252610842	6.19344e+09	6.8177e+09	6.31877e+09	5.60722e+09	5.60961e+09
Proteasome adapter and scaffold protein ECM29 OS=Mus musculus OX=10090 GN=Ecpas PE=1 SV=3	Q6PDI5	251.206	29	40	326	40	29	40	230249	AI314180	85.575	96.4683	117.957	61.3686	70.1202	78.7168	40.3829	27.5167	33.4439	51.8099	51.6962	82.0138	107.392	132.354	138.719	89.2848	98.09	105.479	3.86323e+08	3.30596e+08	3.72679e+08	4.55693e+08	2.37081e+08	2.7089e+08	3.04101e+08	1.56008e+08	1.06303e+08	1.29201e+08	2.00153e+08	1.99714e+08	3.16838e+08	414880274	5.11314e+08	5.35901e+08	3.44927e+08	3.78944e+08	4.07489e+08
Ubiquitin-like modifier-activating enzyme 6 OS=Mus musculus OX=10090 GN=Uba6 PE=1 SV=1	Q8C7R4	251.139	47	34	366	34	47	34	231380	Uba6	104.002	96.7492	99.2484	73.4132	120.412	84.2398	77.6157	55.4722	68.4959	72.7578	102.694	131.494	62.3177	100.382	105.543	154.149	164.515	171.544	3.07776e+08	3.20094e+08	2.97771e+08	3.05463e+08	2.25948e+08	3.70598e+08	2.5927e+08	2.38882e+08	1.7073e+08	2.10814e+08	2.23931e+08	3.16066e+08	4.04707e+08	191798702	3.0895e+08	3.24836e+08	4.74432e+08	5.06339e+08	5.2797e+08
Cysteine and histidine-rich domain-containing protein 1 OS=Mus musculus OX=10090 GN=Chordc1 PE=1 SV=1	Q9D1P4	250.556	79	22	321	22	79	22	66917	Chordc1	103.781	67.5573	128.662	78.0898	100.3	92.4582	67.9389	68.8902	59.7311	85.3511	83.4298	80.2047	55.9487	60.6852	64.3727	129.185	153.822	168.696	6.16637e+08	6.39949e+08	4.16583e+08	7.93378e+08	4.8153e+08	6.18486e+08	5.70131e+08	4.18936e+08	4.24802e+08	3.68323e+08	5.26306e+08	5.14458e+08	4.94572e+08	345000192	3.74207e+08	3.96946e+08	7.966e+08	9.48525e+08	1.04024e+09
Alpha-soluble NSF attachment protein OS=Mus musculus OX=10090 GN=Napa PE=1 SV=1	Q9DB05	250.466	87	18	335	16	87	18	108124	Napa	103.717	88.0669	108.216	82.3656	106.33	98.574	39.4615	38.2888	59.201	99.6367	78.2542	104.865	88.4376	81.6261	82.0684	110.05	119.82	130.647	2.10769e+08	2.18603e+08	1.85618e+08	2.28087e+08	1.73601e+08	2.24112e+08	2.07764e+08	8.31728e+07	8.07011e+07	1.24777e+08	2.10004e+08	1.64936e+08	2.21024e+08	186399360	1.72043e+08	1.72975e+08	2.31952e+08	2.52543e+08	2.75363e+08
Aspartate aminotransferase, cytoplasmic OS=Mus musculus OX=10090 GN=Got1 PE=1 SV=3	P05201	250.088	58	23	431	23	58	23	14718	Got1	103.699	102.407	93.8943	152.978	210.699	261.92	219.157	146.297	195.966	202.35	141.003	188.147	160.684	175.008	192.34	166.418	171.725	159.967	1.03755e+09	1.07593e+09	1.06253e+09	9.74203e+08	1.58722e+09	2.18611e+09	2.71756e+09	2.27387e+09	1.51791e+09	2.03325e+09	2.09948e+09	1.46298e+09	1.95212e+09	1667182250	1.8158e+09	1.99563e+09	1.72668e+09	1.78173e+09	1.65975e+09
STIP1 homology and U box-containing protein 1 OS=Mus musculus OX=10090 GN=Stub1 PE=1 SV=1	Q9WUD1	249.977	76	24	449	24	76	24	56424	Stub1	94.2041	105.528	100.268	45.2591	50.9919	54.9978	57.1982	43.928	47.9669	82.6174	181.493	98.5649	104.718	137.588	108.206	88.087	81.6581	110.368	8.10244e+08	7.63283e+08	8.55034e+08	8.12415e+08	3.66709e+08	4.13158e+08	4.45616e+08	4.63445e+08	3.55924e+08	3.88649e+08	6.69402e+08	1.47053e+09	7.98616e+08	848474784	1.1148e+09	8.76731e+08	7.13719e+08	6.6163e+08	8.94247e+08
Serine/threonine-protein phosphatase 2A catalytic subunit beta isoform OS=Mus musculus OX=10090 GN=Ppp2cb PE=1 SV=1	P62715	249.933	66	19	432	1	66	19	19053	Ppp2cb	#VALUE!	#VALUE!	#VALUE!	#VALUE!	#VALUE!	#VALUE!	#VALUE!	#VALUE!	#VALUE!	#VALUE!	#VALUE!	#VALUE!	#VALUE!	#VALUE!	#VALUE!	#VALUE!	#VALUE!	#VALUE!	#DIV/0!
Deoxynucleotidyltransferase terminal-interacting protein 2 OS=Mus musculus OX=10090 GN=Dnttip2 PE=1 SV=1	Q8R2M2	249.053	40	19	232	19	40	19	99480	Dnttip2	73.9055	100.126	125.968	279.769	338.883	320.364	321.407	447.022	399.254	141.706	199.762	206.367	141.629	195.043	160.903	168.767	200.858	286.601	1.08198e+08	7.99645e+07	1.08335e+08	1.36295e+08	3.02705e+08	3.66666e+08	3.46628e+08	3.47757e+08	4.8367e+08	4.31986e+08	1.53324e+08	2.1614e+08	2.23285e+08	153240302	2.11033e+08	1.74095e+08	1.82603e+08	2.17325e+08	3.10098e+08
UDP-N-acetylhexosamine pyrophosphorylase-like protein 1 OS=Mus musculus OX=10090 GN=Uap1l1 PE=1 SV=1	Q3TW96	248.028	62	28	506	26	62	28	227620	Uap1l1	86.3872	111.348	102.265	98.4936	112.839	129.189	135.261	106.483	122.114	73.7271	89.9482	74.0172	83.2621	110.392	97.0568	86.5617	94.9722	110.179	2.50493e+09	2.16394e+09	2.78917e+09	2.56167e+09	2.46719e+09	2.82653e+09	3.2361e+09	3.3882e+09	2.66733e+09	3.05887e+09	1.84681e+09	2.25314e+09	1.85408e+09	2085653956	2.76524e+09	2.4312e+09	2.16831e+09	2.37899e+09	2.75989e+09
Profilin-1 OS=Mus musculus OX=10090 GN=Pfn1 PE=1 SV=2	P62962	247.943	79	18	835	18	79	18	18643	Pfn1	96.513	97.051	106.436	49.7611	75.0664	66.9473	56.7351	54.7089	57.7579	99.201	86.0307	103.169	89.8719	105.369	101.871	88.5207	90.7078	101.41	1.71267e+10	1.65295e+10	1.66217e+10	1.8229e+10	8.52246e+09	1.28564e+10	1.14659e+10	9.71688e+09	9.36986e+09	9.89204e+09	1.69899e+10	1.47343e+10	1.76696e+10	15392130353	1.80462e+10	1.74472e+10	1.51607e+10	1.55353e+10	1.73682e+10
Zyxin OS=Mus musculus OX=10090 GN=Zyx PE=1 SV=2	Q62523	247.394	54	16	710	16	54	16	22793	Zyx	85.9124	112.836	101.251	279.653	376.299	376.54	161.564	176.201	177.39	189.612	318.867	192.174	130.179	171.031	207.56	160.73	246.535	310.681	1.45316e+09	1.24844e+09	1.63969e+09	1.47135e+09	4.06381e+09	5.46822e+09	5.47172e+09	2.34778e+09	2.56048e+09	2.57776e+09	2.75536e+09	4.63364e+09	2.7926e+09	1891703108	2.48535e+09	3.01617e+09	2.33566e+09	3.58255e+09	4.51469e+09
Acetoacetyl-CoA synthetase OS=Mus musculus OX=10090 GN=Aacs PE=1 SV=1	Q9D2R0	247.328	42	26	411	26	42	26	78894	Aacs	94.1072	104.258	101.635	39.9923	47.0549	53.7571	182.399	133.617	188.908	126.799	79.9957	135.245	118.621	139.841	129.17	108.354	97.5314	87.6815	1.09344e+09	1.02901e+09	1.14e+09	1.11132e+09	4.37292e+08	5.14518e+08	5.87803e+08	1.99443e+09	1.46102e+09	2.0656e+09	1.38648e+09	8.74707e+08	1.47883e+09	1297053562	1.52908e+09	1.4124e+09	1.18479e+09	1.06645e+09	9.58747e+08
NADPH--cytochrome P450 reductase OS=Mus musculus OX=10090 GN=Por PE=1 SV=2	P37040	247.099	49	27	384	27	49	27	18984	Por	102.574	93.573	103.852	49.2114	71.1156	77.979	87.9862	51.7227	70.5229	89.3348	76.5325	130.676	113.033	140.897	156.062	72.3973	86.1494	76.7583	5.11941e+08	5.25121e+08	4.79039e+08	5.31663e+08	2.51933e+08	3.6407e+08	3.99207e+08	4.50437e+08	2.64789e+08	3.61036e+08	4.57341e+08	3.91801e+08	6.68982e+08	578662791	7.2131e+08	7.98947e+08	3.70631e+08	4.41034e+08	3.92957e+08
Phospholipase A-2-activating protein OS=Mus musculus OX=10090 GN=Plaa PE=1 SV=4	P27612	247.07	46	26	413	26	46	26	18786	Plaa	88.2676	100.839	110.893	71.9017	131.442	138.384	50.8042	30.4613	41.7746	97.8731	95.6349	132.988	88.6582	120.877	124.722	142.993	142.61	141.63	3.41216e+08	3.01183e+08	3.4408e+08	3.78385e+08	2.4534e+08	4.48501e+08	4.72189e+08	1.73352e+08	1.03939e+08	1.42542e+08	3.33959e+08	3.26322e+08	4.53775e+08	302516022	4.12453e+08	4.25572e+08	4.87914e+08	4.86609e+08	4.83264e+08
Dipeptidyl peptidase 3 OS=Mus musculus OX=10090 GN=Dpp3 PE=1 SV=2	Q99KK7	246.964	45	25	274	25	45	25	75221	Dpp3	106.087	110.393	83.5195	40.3222	26.1936	48.2255	93.2789	61.1738	82.1	37.2566	26.7854	43.9429	88.7265	80.6264	92.1208	91.7014	101.485	121.183	2.22176e+08	2.357e+08	2.45267e+08	1.8556e+08	8.95862e+07	5.81958e+07	1.07146e+08	2.07243e+08	1.35914e+08	1.82406e+08	8.27753e+07	5.95108e+07	9.76306e+07	1.97129e+08	1.79133e+08	2.0467e+08	2.03738e+08	2.25475e+08	2.69239e+08
DNA topoisomerase 1 OS=Mus musculus OX=10090 GN=Top1 PE=1 SV=2	Q04750	246.817	46	31	438	31	46	31	21969	Top1	95.3647	103.385	101.25	59.3421	76.9198	84.4839	83.6191	64.3262	84.2544	78.9897	76.6385	76.1435	121.417	107.781	116.667	92.9845	111.762	112.805	8.89598e+08	8.48362e+08	9.1971e+08	9.00721e+08	5.27906e+08	6.84276e+08	7.51567e+08	7.43874e+08	5.72245e+08	7.49525e+08	7.02691e+08	6.81774e+08	6.77371e+08	1080126200	9.58816e+08	1.03787e+09	8.27188e+08	9.94232e+08	1.00351e+09
DNA-(apurinic or apyrimidinic site) lyase OS=Mus musculus OX=10090 GN=Apex1 PE=1 SV=2	P28352	246.489	60	15	344	15	60	15	11792	Apex1	98.9375	96.3405	104.722	54.3659	61.6121	74.7902	61.0578	34.656	93.6614	195.539	157.787	212.95	85.8918	104.718	79.4135	168.195	178.164	167.719	4.50987e+08	4.46195e+08	4.34483e+08	4.72282e+08	2.45183e+08	2.77863e+08	3.37294e+08	2.75363e+08	1.56294e+08	4.22401e+08	8.81857e+08	7.11597e+08	9.60375e+08	387360972	4.72266e+08	3.58145e+08	7.58536e+08	8.03497e+08	7.56391e+08
Nuclear factor NF-kappa-B p100 subunit OS=Mus musculus OX=10090 GN=Nfkb2 PE=1 SV=1	Q9WTK5	246.402	38	26	271	26	38	26	18034	Nfkb2	113.098	109.771	77.131	67.5651	50.6724	41.9572	2.94783	3.28258	4.35202	6.61398	5.33664	8.57761	72.1932	61.5503	66.7771	101.233	52.4171	63.0814	2.10931e+09	2.38559e+09	2.3154e+09	1.62693e+09	1.42516e+09	1.06884e+09	8.85006e+08	6.21788e+07	6.92396e+07	9.17973e+07	1.39509e+08	1.12566e+08	1.80928e+08	1522776170	1.29828e+09	1.40853e+09	2.13532e+09	1.10564e+09	1.33058e+09
Host cell factor 1 OS=Mus musculus OX=10090 GN=Hcfc1 PE=1 SV=2	Q61191	246.255	25	31	380	30	25	31	15161	Hcfc1	93.3303	90.9279	115.742	61.9893	104.127	98.2593	58.3997	42.6126	66.1964	100.688	85.2048	97.7386	79.6014	93.4787	77.952	89.8784	95.4575	93.7563	1.47547e+09	1.37706e+09	1.34161e+09	1.70774e+09	9.14634e+08	1.53637e+09	1.44979e+09	8.61671e+08	6.28737e+08	9.76709e+08	1.48563e+09	1.25717e+09	1.4421e+09	1174495083	1.37925e+09	1.15016e+09	1.32613e+09	1.40845e+09	1.38335e+09
Methionine aminopeptidase 1 OS=Mus musculus OX=10090 GN=Metap1 PE=1 SV=1	Q8BP48	246.188	85	20	301	20	85	20	75624	Metap1	107.005	90.0183	102.977	94.7765	133.635	188.088	20.4294	15.7925	16.3082	118.229	91.9769	167.749	80.3182	97.1451	104.769	113.153	103.635	111.692	3.51932e+08	3.76586e+08	3.16803e+08	3.62408e+08	3.33549e+08	4.70304e+08	6.61941e+08	7.18978e+07	5.55788e+07	5.73937e+07	4.16087e+08	3.23696e+08	5.90363e+08	282665640	3.41885e+08	3.68715e+08	3.98223e+08	3.64725e+08	3.93082e+08
Rho GDP-dissociation inhibitor 2 OS=Mus musculus OX=10090 GN=Arhgdib PE=1 SV=3	Q61599	246.175	87	14	511	14	87	14	11857	Arhgdib	87.0377	111.422	101.54	73.2239	101.407	102.226	70.2258	62.3634	31.6662	38.2407	43.3597	43.7749	50.8646	53.0588	56.2865	51.0439	88.2212	104.92	1.42732e+09	1.24231e+09	1.59035e+09	1.44931e+09	1.04514e+09	1.44741e+09	1.4591e+09	1.00235e+09	8.90126e+08	4.51979e+08	5.45818e+08	6.18882e+08	6.24809e+08	726001024	7.5732e+08	8.0339e+08	7.28561e+08	1.2592e+09	1.49754e+09
Probable ATP-dependent RNA helicase DDX6 OS=Mus musculus OX=10090 GN=Ddx6 PE=1 SV=1	P54823	245.591	50	21	449	21	50	21	13209	Ddx6	89.2816	101.826	108.892	84.2276	106.871	122.989	75.4884	50.556	67.3046	60.5736	57.5484	70.8011	72.2186	81.6097	85.0058	99.415	99.5439	88.5555	5.67541e+08	5.0671e+08	5.77906e+08	6.18007e+08	4.78026e+08	6.06534e+08	6.98014e+08	4.28428e+08	2.86926e+08	3.81981e+08	3.4378e+08	3.26611e+08	4.01826e+08	409870072	4.63169e+08	4.82443e+08	5.64221e+08	5.64953e+08	5.02589e+08
Peptidyl-prolyl cis-trans isomerase FKBP3 OS=Mus musculus OX=10090 GN=Fkbp3 PE=1 SV=2	Q62446	243.547	62	18	402	18	62	18	30795	Fkbp3	89.4861	99.751	110.763	41.6995	78.9208	87.7296	12.3547	14.7938	28.6757	44.8897	51.1912	41.458	121.499	100.802	136.373	48.3285	38.1645	52.6554	4.65173e+08	4.16266e+08	4.64015e+08	5.15239e+08	1.93975e+08	3.67118e+08	4.08095e+08	5.74709e+07	6.88169e+07	1.33392e+08	2.08815e+08	2.38128e+08	1.92851e+08	565181170	4.68905e+08	6.34371e+08	2.24811e+08	1.77531e+08	2.44939e+08
60S ribosomal protein L23a OS=Mus musculus OX=10090 GN=Rpl23a PE=1 SV=1	P62751	243.453	49	17	703	17	49	17	268449	Rpl23a	97.2459	102.379	100.375	96.7449	106.529	123.401	71.144	46.7388	66.9657	106.836	121.397	94.5806	76.3317	95.5535	91.9868	99.255	104.569	115.256	8.05128e+09	7.82954e+09	8.24285e+09	8.08144e+09	7.7892e+09	8.57691e+09	9.93539e+09	5.728e+09	3.76307e+09	5.3916e+09	8.60169e+09	9.77401e+09	7.61495e+09	6145680978	7.69328e+09	7.40611e+09	7.9913e+09	8.41916e+09	9.27959e+09
Serine/threonine-protein kinase PAK 1 OS=Mus musculus OX=10090 GN=Pak1 PE=1 SV=1	O88643	243.068	49	23	313	14	49	23	18479	Pak1	87.6998	113.855	98.4454	41.8229	65.9463	58.553	23.5457	31.7794	36.7967	80.5162	109.109	71.7954	71.9379	76.7869	66.6938	92.0772	69.7039	98.4007	3.91127e+08	3.43017e+08	4.45317e+08	3.85047e+08	1.63581e+08	2.57934e+08	2.29017e+08	9.20937e+07	1.24298e+08	1.43922e+08	3.14921e+08	4.26753e+08	2.80811e+08	281368516	3.00334e+08	2.60858e+08	3.60139e+08	2.72631e+08	3.84872e+08
Insulin-like growth factor 2 mRNA-binding protein 3 OS=Mus musculus OX=10090 GN=Igf2bp3 PE=1 SV=1	Q9CPN8	242.882	48	28	385	24	48	28	140488	Igf2bp3	86.9757	91.3017	121.723	58.0823	84.3694	89.6186	75.2794	58.216	71.8602	136.407	173.375	114.449	85.0921	92.3973	83.3944	68.9582	102.004	78.8711	4.64979e+08	4.04418e+08	4.24533e+08	5.65984e+08	2.7007e+08	3.923e+08	4.16707e+08	3.50033e+08	2.70692e+08	3.34135e+08	6.34262e+08	8.06158e+08	5.32163e+08	395659914	4.29628e+08	3.87766e+08	3.20641e+08	4.74296e+08	3.66734e+08
Phosphoenolpyruvate carboxykinase [GTP], mitochondrial OS=Mus musculus OX=10090 GN=Pck2 PE=1 SV=1	Q8BH04	242.374	54	30	432	30	54	30	74551	Pck2	102.89	93.645	103.465	22.8724	27.4309	27.2044	42.9609	28.4275	30.9121	105.295	105.94	143.814	97.2347	142.5	132.66	123.627	130.883	131.208	1.83052e+09	1.88342e+09	1.71419e+09	1.89394e+09	4.18682e+08	5.02127e+08	4.97981e+08	7.86406e+08	5.2037e+08	5.6585e+08	1.92745e+09	1.93924e+09	2.63254e+09	1779897162	2.60849e+09	2.42835e+09	2.26301e+09	2.39584e+09	2.40178e+09
Cytospin-B OS=Mus musculus OX=10090 GN=Specc1 PE=1 SV=2	Q5SXY1	242.326	41	28	309	28	41	28	432572	Specc1	38.337	205.986	55.6767	156.271	91.9915	65.3196	76.3995	52.8122	69.6322	44.5027	31.2401	63.7958	39.7009	99.7206	100.164	64.8228	82.3702	82.3504	5.75093e+08	2.20474e+08	1.18461e+09	3.20193e+08	8.98702e+08	5.29037e+08	3.75649e+08	4.39368e+08	3.0372e+08	4.0045e+08	2.55932e+08	1.7966e+08	3.66885e+08	228317356	5.73487e+08	5.76035e+08	3.72791e+08	4.73706e+08	4.73592e+08
Protein O-GlcNAcase OS=Mus musculus OX=10090 GN=Oga PE=1 SV=2	Q9EQQ9	242.191	34	26	431	26	34	26	76055	Mgea5	100.291	99.15	100.559	54.3436	67.8074	76.2768	79.3228	46.0596	55.2715	67.3958	45.8988	79.9358	55.5886	62.3764	61.2171	80.5448	81.6881	69.6131	7.37845e+08	7.39991e+08	7.31573e+08	7.4197e+08	4.00971e+08	5.00313e+08	5.62804e+08	5.85279e+08	3.39848e+08	4.07818e+08	4.97276e+08	3.38662e+08	5.89802e+08	410157204	4.60241e+08	4.51687e+08	5.94295e+08	6.02731e+08	5.13636e+08
Protein/nucleic acid deglycase DJ-1 OS=Mus musculus OX=10090 GN=Park7 PE=1 SV=1	Q99LX0	241.674	89	17	464	17	89	17	57320	Park7	81.6129	98.7228	119.664	69.9672	89.5905	86.6795	69.0394	59.5956	64.6356	115.185	95.9089	109.296	98.9287	96.7812	124.682	69.0289	79.02	117.858	5.51093e+09	4.49763e+09	5.44055e+09	6.59462e+09	3.85585e+09	4.93727e+09	4.77685e+09	3.80472e+09	3.28428e+09	3.56203e+09	6.34778e+09	5.28547e+09	6.02321e+09	5451892232	5.33355e+09	6.87115e+09	3.80414e+09	4.35474e+09	6.49505e+09
Electron transfer flavoprotein subunit beta OS=Mus musculus OX=10090 GN=Etfb PE=1 SV=3	Q9DCW4	241.386	85	18	385	18	85	18	110826	Etfb	102.008	104.442	93.5501	13.4109	17.4876	16.8466	12.6981	9.30249	9.52381	51.7794	59.3015	59.2508	61.9061	72.8008	89.5316	84.4505	54.9703	57.6829	2.20444e+09	2.2487e+09	2.30237e+09	2.06226e+09	2.95636e+08	3.85503e+08	3.71373e+08	2.79922e+08	2.05068e+08	2.09947e+08	1.14145e+09	1.30727e+09	1.30615e+09	1364682140	1.60485e+09	1.97367e+09	1.86166e+09	1.21179e+09	1.27159e+09
26S proteasome non-ATPase regulatory subunit 11 OS=Mus musculus OX=10090 GN=Psmd11 PE=1 SV=3	Q8BG32	241.335	67	31	425	31	67	31	69077	Psmd11	106.23	91.8255	101.945	107.787	123.184	138.246	87.542	52.2449	80.4305	98.4399	98.2756	143.978	98.12	100.625	108.792	134.924	125.883	126.027	1.11472e+09	1.18416e+09	1.02359e+09	1.13639e+09	1.20152e+09	1.37315e+09	1.54105e+09	9.75844e+08	5.82382e+08	8.96571e+08	1.09733e+09	1.09549e+09	1.60495e+09	1093758900	1.12168e+09	1.21272e+09	1.50401e+09	1.40324e+09	1.40484e+09
Alpha-adducin OS=Mus musculus OX=10090 GN=Add1 PE=1 SV=2	Q9QYC0	241.088	39	21	371	21	39	21	11518	Add1	90.3497	116.235	93.4157	24.1605	21.7167	24.3328	23.1986	18.5997	22.1232	85.1128	62.1592	77.7081	91.0225	77.4548	63.6905	73.5805	55.5689	50.8516	9.15349e+08	8.27015e+08	1.06395e+09	8.55079e+08	2.21153e+08	1.98784e+08	2.2273e+08	2.12348e+08	1.70252e+08	2.02504e+08	7.79079e+08	5.68974e+08	7.113e+08	833173532	7.08981e+08	5.8299e+08	6.73518e+08	5.08649e+08	4.65469e+08
Centrosomal protein of 170 kDa OS=Mus musculus OX=10090 GN=Cep170 PE=1 SV=2	Q6A065	240.975	32	30	290	30	32	30	545389	Cep170	91.5858	72.7084	135.706	47.3045	44.8491	32.4665	3.12557	4.69319	6.94583	57.4036	35.886	46.3743	34.434	38.7152	35.9514	57.212	58.7428	72.1407	2.59329e+08	2.37508e+08	1.88554e+08	3.51924e+08	1.22674e+08	1.16307e+08	8.41951e+07	8.1055e+06	1.21708e+07	1.80125e+07	1.48864e+08	9.30627e+07	1.20262e+08	89297297	1.004e+08	9.32325e+07	1.48367e+08	1.52337e+08	1.87082e+08
Histone H1.0 OS=Mus musculus OX=10090 GN=H1f0 PE=2 SV=4	P10922	240.826	35	14	625	14	35	14	14958	H1f0	85.2622	103.264	111.474	39.9862	47.6228	56.7872	56.0077	46.5957	83.7718	42.6373	47.9239	57.9924	46.5024	55.2195	54.3145	46.6232	45.9455	50.8909	3.79491e+09	3.23562e+09	3.91879e+09	4.23032e+09	1.51744e+09	1.80724e+09	2.15502e+09	2.12544e+09	1.76827e+09	3.17906e+09	1.61805e+09	1.81867e+09	2.20076e+09	1764725988	2.09553e+09	2.06119e+09	1.76931e+09	1.74359e+09	1.93127e+09
Eukaryotic translation initiation factor 1 OS=Mus musculus OX=10090 GN=Eif1 PE=1 SV=2	P48024	240.674	88	15	339	15	88	15	20918	Eif1	105.872	99.8934	94.2343	142.411	237.921	143.046	93.6538	101.85	60.7438	127.456	70.2473	180.284	101.077	101.179	146.606	84.1603	96.539	165.653	1.02851e+09	1.08891e+09	1.02741e+09	9.69209e+08	1.46471e+09	2.44704e+09	1.47124e+09	9.63238e+08	1.04754e+09	6.24756e+08	1.3109e+09	7.225e+08	1.85424e+09	1039583104	1.04064e+09	1.50786e+09	8.65597e+08	9.92913e+08	1.70376e+09
Eukaryotic translation initiation factor 3 subunit L OS=Mus musculus OX=10090 GN=Eif3l PE=1 SV=1	Q8QZY1	240.529	51	27	400	27	51	27	223691	Eif3l	109.495	93.5835	96.9212	101.17	137.337	145.202	52.7752	33.8413	50.4402	60.5757	60.9888	118.951	71.9871	91.2836	104.23	120.048	134.436	144.943	7.1514e+08	7.83044e+08	6.69253e+08	6.93122e+08	7.23504e+08	9.82152e+08	1.0384e+09	3.77417e+08	2.42013e+08	3.60718e+08	4.33201e+08	4.36155e+08	8.50668e+08	514808552	6.52805e+08	7.45393e+08	8.5851e+08	9.61407e+08	1.03654e+09
Thioredoxin-like protein 1 OS=Mus musculus OX=10090 GN=Txnl1 PE=1 SV=3	Q8CDN6	240.488	63	15	352	15	63	15	53382	Txnl1	79.3077	98.3193	122.373	35.9062	51.6252	50.5711	70.2674	64.9474	91.594	54.9763	89.8864	88.5316	59.6115	102.268	96.4963	82.4711	107.102	113.189	7.67693e+08	6.08839e+08	7.5479e+08	9.39449e+08	2.75649e+08	3.96323e+08	3.8823e+08	5.39438e+08	4.98596e+08	7.03161e+08	4.22049e+08	6.90051e+08	6.79651e+08	4.57634e+08	7.85107e+08	7.40795e+08	6.33124e+08	8.22217e+08	8.68945e+08
Cathepsin B OS=Mus musculus OX=10090 GN=Ctsb PE=1 SV=2	P10605	240.453	60	19	360	19	60	19	13030	Ctsb	100.028	90.1523	109.819	39.3179	79.4288	60.5639	79.5788	54.4161	77.5411	98.1648	111.861	103.889	117.493	119.449	111.427	83.2891	81.3923	105.922	7.0186e+08	7.0206e+08	6.32742e+08	7.70777e+08	2.75956e+08	5.57479e+08	4.25073e+08	5.58532e+08	3.81924e+08	5.4423e+08	6.88979e+08	7.85105e+08	7.29158e+08	824637028	8.38363e+08	7.82062e+08	5.84573e+08	5.7126e+08	7.43425e+08
Casein kinase II subunit alpha OS=Mus musculus OX=10090 GN=Csnk2a1 PE=1 SV=2	Q60737	239.984	58	18	300	17	58	18	12995	Csnk2a1	105.949	83.5874	110.464	24.3091	33.4311	38.6852	47.9408	29.8732	42.8219	50.7737	42.512	81.6558	81.3518	104.564	128.263	48.5851	63.0005	62.1539	6.77662e+08	7.17977e+08	5.6644e+08	7.4857e+08	1.64734e+08	2.2655e+08	2.62155e+08	3.24877e+08	2.0244e+08	2.90188e+08	3.44074e+08	2.88088e+08	5.53351e+08	551290622	7.08589e+08	8.6919e+08	3.29243e+08	4.26931e+08	4.21194e+08
Eukaryotic initiation factor 4A-III OS=Mus musculus OX=10090 GN=Eif4a3 PE=1 SV=3	Q91VC3	239.789	52	28	374	25	52	28	192170	Eif4a3	92.3123	107.298	100.39	89.7242	103.031	114.319	63.9177	52.0475	63.1018	85.8905	73.6835	94.4588	124.289	113.101	135.336	80.3923	80.696	86.7734	6.68036e+08	6.16679e+08	7.16789e+08	6.7064e+08	5.9939e+08	6.88282e+08	7.6369e+08	4.26993e+08	3.47696e+08	4.21543e+08	5.7378e+08	4.92233e+08	6.31019e+08	830297704	7.55553e+08	9.04093e+08	5.3705e+08	5.39078e+08	5.79678e+08
Sister chromatid cohesion protein PDS5 homolog A OS=Mus musculus OX=10090 GN=Pds5a PE=1 SV=3	Q6A026	239.729	23	22	208	21	23	22	71521	Pds5a	78.0374	109.016	112.947	43.5825	58.1258	70.0182	522.14	701.37	284.837	#VALUE!	#VALUE!	#VALUE!	189.126	194.733	322.615	70.662	80.473	78.0716	3.58856e+07	2.80042e+07	3.9121e+07	4.05317e+07	1.56399e+07	2.08588e+07	2.51265e+07	1.87373e+08	2.51691e+08	1.02216e+08				67869193	6.98813e+07	1.15772e+08	2.53575e+07	2.88783e+07	2.80165e+07
C-Jun-amino-terminal kinase-interacting protein 4 OS=Mus musculus OX=10090 GN=Spag9 PE=1 SV=2	Q58A65	239.489	29	30	376	30	29	30	70834	Spag9	92.8757	100.561	106.563	101.95	125.524	165.439	118.324	73.4859	101.698	69.4342	70.1913	104.492	59.5575	71.6905	96.4264	42.3894	44.5736	36.7215	2.06684e+08	1.91959e+08	2.07844e+08	2.20248e+08	2.10714e+08	2.59438e+08	3.41935e+08	2.44557e+08	1.51884e+08	2.10193e+08	1.43509e+08	1.45074e+08	2.15968e+08	123095839	1.48173e+08	1.99298e+08	8.76122e+07	9.21264e+07	7.58973e+07
Glutathione S-transferase Mu 1 OS=Mus musculus OX=10090 GN=Gstm1 PE=1 SV=2	P10649	239.271	72	26	524	20	72	26	14862	Gstm1	88.2594	95.6509	116.09	20.4046	27.629	25.3791	34.1046	30.2421	37.948	49.0242	35.859	40.22	48.4284	50.2556	44.3302	43.9114	44.0424	38.8831	3.88454e+09	3.42847e+09	3.7156e+09	4.50955e+09	7.92627e+08	1.07326e+09	9.85864e+08	1.32481e+09	1.17477e+09	1.47411e+09	1.90436e+09	1.39296e+09	1.56236e+09	1881220056	1.9522e+09	1.72202e+09	1.70576e+09	1.71085e+09	1.51043e+09
Nestin OS=Mus musculus OX=10090 GN=Nes PE=1 SV=1	Q6P5H2	239.027	26	26	198	26	26	26	18008	Nes	88.1352	81.7561	130.109	#VALUE!	#VALUE!	#VALUE!	#VALUE!	#VALUE!	#VALUE!	145.321	164.619	262.449	113.053	235.251	237.832	144.643	255.766	204.113	5.99051e+07	5.27975e+07	4.89761e+07	7.79418e+07							8.7055e+07	9.86153e+07	1.57221e+08	6.77243e+07	1.40928e+08	1.42473e+08	8.66484e+07	1.53217e+08	1.22274e+08
Peroxiredoxin-4 OS=Mus musculus OX=10090 GN=Prdx4 PE=1 SV=1	O08807	238.943	66	20	436	18	66	20	53381	Prdx4	92.9859	111.691	95.3233	49.4979	37.1151	48.3193	66.4388	52.5725	57.2169	78.646	67.3061	83.5919	105.838	108.298	111.741	176.496	137.432	197.643	3.91136e+08	3.63701e+08	4.36862e+08	3.72843e+08	1.93604e+08	1.4517e+08	1.88994e+08	2.59866e+08	2.0563e+08	2.23796e+08	3.07613e+08	2.63258e+08	3.26957e+08	413968572	4.23592e+08	4.37059e+08	6.90338e+08	5.37545e+08	7.73052e+08
Serine/threonine-protein phosphatase PP1-alpha catalytic subunit OS=Mus musculus OX=10090 GN=Ppp1ca PE=1 SV=1	P62137	238.723	64	21	500	9	64	21	19045	Ppp1ca	91.6249	101.375	107	54.8713	81.1216	90.6232	45.8283	33.8172	46.3463	99.7388	90.7733	107.117	87.5346	97.5098	95.1358	76.7658	72.5752	71.4508	1.06258e+09	9.73585e+08	1.07718e+09	1.13696e+09	5.83049e+08	8.61979e+08	9.62941e+08	4.8696e+08	3.59333e+08	4.92464e+08	1.0598e+09	9.64535e+08	1.1382e+09	930121520	1.03612e+09	1.01089e+09	8.15695e+08	7.71167e+08	7.59219e+08
Transgelin-2 OS=Mus musculus OX=10090 GN=Tagln2 PE=1 SV=4	Q9WVA4	238.697	85	21	632	21	85	21	21346	Tagln2	91.2648	103.748	104.987	87.954	104.859	100.295	73.2875	63.2045	80.3408	106.932	112.762	107.768	96.1025	91.6954	100.158	83.0379	72.8175	88.5316	4.9373e+09	4.50602e+09	5.12234e+09	5.18355e+09	4.34256e+09	5.1772e+09	4.95189e+09	3.61843e+09	3.1206e+09	3.96667e+09	5.27956e+09	5.56741e+09	5.32085e+09	4744873006	4.52728e+09	4.9451e+09	4.09983e+09	3.59522e+09	4.37107e+09
Xanthine dehydrogenase/oxidase OS=Mus musculus OX=10090 GN=Xdh PE=1 SV=5	Q00519	238.571	29	28	334	28	29	28	22436	Xdh	88.5777	101.528	109.894	5.18365	5.31832	6.59007	9.36024	8.88216	8.37471	40.9509	24.1091	43.3679	90.8178	83.2616	91.1858	54.8916	41.1813	38.4516	4.19676e+08	3.71739e+08	4.26088e+08	4.612e+08	2.17545e+07	2.23197e+07	2.76569e+07	3.92827e+07	3.72763e+07	3.51466e+07	1.71861e+08	1.0118e+08	1.82004e+08	381140288	3.49429e+08	3.82685e+08	2.30367e+08	1.72828e+08	1.61372e+08
Coatomer subunit delta OS=Mus musculus OX=10090 GN=Arcn1 PE=1 SV=2	Q5XJY5	238.343	62	31	436	31	62	31	213827	Arcn1	101.091	84.3738	114.535	78.8824	83.1988	103.33	68.9031	51.5049	65.6034	53.6689	59.0265	74.7758	67.8209	95.7302	92.4265	54.8624	67.7836	61.3656	9.83835e+08	9.94569e+08	8.30098e+08	1.12684e+09	7.76073e+08	8.18538e+08	1.0166e+09	6.77893e+08	5.06723e+08	6.45429e+08	5.28013e+08	5.80723e+08	7.3567e+08	667245817	9.41827e+08	9.09324e+08	5.39756e+08	6.66879e+08	6.03736e+08
Actin-related protein 2 OS=Mus musculus OX=10090 GN=Actr2 PE=1 SV=1	P61161	238.17	53	21	456	21	53	21	66713	Actr2	100.836	100.797	98.3676	100.263	107.46	113.083	89.6304	56.1549	72.5522	71.9922	61.8615	89.8973	98.6604	112.195	119.764	84.5348	84.105	86.7263	1.2775e+09	1.28818e+09	1.28767e+09	1.25664e+09	1.28086e+09	1.3728e+09	1.44464e+09	1.14503e+09	7.17379e+08	9.26854e+08	9.19699e+08	7.90279e+08	1.14844e+09	1260385000	1.43329e+09	1.52998e+09	1.07993e+09	1.07444e+09	1.10793e+09
Guanine nucleotide-binding protein G(i) subunit alpha-2 OS=Mus musculus OX=10090 GN=Gnai2 PE=1 SV=5	P08752	238.099	71	25	436	13	71	25	14678	Gnai2	86.2874	103.569	110.143	54.054	75.2161	100.461	118.079	70.2961	99.874	#VALUE!	#VALUE!	#VALUE!	98.1513	75.9309	86.4641	125.612	110.15	117.366	1.87136e+08	1.61475e+08	1.93815e+08	2.06118e+08	1.01154e+08	1.40756e+08	1.87999e+08	2.20968e+08	1.31549e+08	1.869e+08				183676544	1.42094e+08	1.61806e+08	2.35066e+08	2.0613e+08	2.19634e+08
RNA-binding protein 14 OS=Mus musculus OX=10090 GN=Rbm14 PE=1 SV=1	Q8C2Q3	238.098	45	26	424	26	45	26	56275	Rbm14	93.1713	111.297	95.5317	59.1637	63.0022	76.8351	58.9728	54.1226	69.4134	73.3048	85.6852	74.5318	65.8399	65.2126	73.9225	93.4404	84.3484	98.0639	1.24907e+09	1.16377e+09	1.39018e+09	1.19326e+09	7.38996e+08	7.8694e+08	9.59723e+08	7.3661e+08	6.76028e+08	8.67022e+08	9.15628e+08	1.07027e+09	9.30953e+08	822385720	8.1455e+08	9.23343e+08	1.16713e+09	1.05357e+09	1.22489e+09
DNA topoisomerase 2-alpha OS=Mus musculus OX=10090 GN=Top2a PE=1 SV=2	Q01320	238.037	27	34	295	33	27	34	21973	Top2a	110.877	101.655	87.4683	#VALUE!	#VALUE!	#VALUE!	#VALUE!	#VALUE!	#VALUE!	65.1111	55.18	67.5079	68.4138	87.5299	81.4682	85.4894	87.9138	79.4031	3.65366e+08	4.05106e+08	3.71413e+08	3.1958e+08							2.37894e+08	2.01609e+08	2.46651e+08	249961000	3.19805e+08	2.97657e+08	3.12349e+08	3.21207e+08	2.90112e+08
Hydroxyacyl-coenzyme A dehydrogenase, mitochondrial OS=Mus musculus OX=10090 GN=Hadh PE=1 SV=2	Q61425	238.028	51	17	382	17	51	17	15107	Hadh	100.855	93.2982	105.846	36.711	47.7036	36.5067	29.9262	20.9743	22.701	78.1627	63.5293	84.3094	72.8196	75.9914	82.9034	74.6563	63.6243	75.5775	1.13904e+09	1.14878e+09	1.0627e+09	1.20563e+09	4.18151e+08	5.4336e+08	4.15824e+08	3.4087e+08	2.38905e+08	2.58573e+08	8.903e+08	7.23621e+08	9.60314e+08	8.2944e+08	8.65569e+08	9.44299e+08	8.50362e+08	7.24703e+08	8.60855e+08
Voltage-dependent anion-selective channel protein 3 OS=Mus musculus OX=10090 GN=Vdac3 PE=1 SV=1	Q60931	237.463	71	23	361	22	71	23	22335	Vdac3	103.766	88.7954	107.439	113.116	116.852	128.371	181.539	130.414	169.07	31.5518	76.6374	54.4108	99.5012	148.275	149.202	249.491	212.189	243.892	2.04702e+08	2.12411e+08	1.81766e+08	2.1993e+08	2.31551e+08	2.39198e+08	2.62778e+08	3.71614e+08	2.66961e+08	3.4609e+08	6.45873e+07	1.56878e+08	1.1138e+08	203681030	3.03521e+08	3.05421e+08	5.10714e+08	4.34355e+08	4.99252e+08
Splicing factor 3A subunit 3 OS=Mus musculus OX=10090 GN=Sf3a3 PE=1 SV=2	Q9D554	237.07	38	19	387	19	38	19	75062	Sf3a3	109.047	101.535	89.4174	52.4014	51.5552	62.3434	57.0039	39.7317	56.4194	42.0962	57.4768	67.1116	74.1234	80.1657	83.5873	71.4397	63.3916	77.5295	9.17672e+08	1.0007e+09	9.31761e+08	8.20558e+08	4.80873e+08	4.73107e+08	5.72108e+08	5.23109e+08	3.64607e+08	5.17745e+08	3.86305e+08	5.27449e+08	6.15865e+08	680209246	7.35658e+08	7.67057e+08	6.55582e+08	5.81727e+08	7.11466e+08
Polyubiquitin-B OS=Mus musculus OX=10090 GN=Ubb PE=2 SV=1	P0CG49	237.04	89	16	1460	2	89	16	22187	Ubb	#VALUE!	#VALUE!	#VALUE!	#VALUE!	#VALUE!	#VALUE!	#VALUE!	#VALUE!	#VALUE!	#VALUE!	#VALUE!	#VALUE!	#VALUE!	#VALUE!	#VALUE!	#VALUE!	#VALUE!	#VALUE!	#DIV/0!
Uridine 5'-monophosphate synthase OS=Mus musculus OX=10090 GN=Umps PE=1 SV=3	P13439	236.914	55	21	281	21	55	21	22247	Umps	103.789	92.1693	104.042	72.1509	103.775	91.907	59.4981	39.8229	47.5835	31.7204	29.2555	32.8021	42.2323	32.4721	33.045	73.9503	65.9448	71.4779	4.08431e+08	4.23906e+08	3.76448e+08	4.24938e+08	2.94687e+08	4.23851e+08	3.75376e+08	2.43009e+08	1.62649e+08	1.94346e+08	1.29556e+08	1.19488e+08	1.33974e+08	172489654	1.32626e+08	1.34966e+08	3.02036e+08	2.69339e+08	2.91938e+08
Putative RNA-binding protein Luc7-like 2 OS=Mus musculus OX=10090 GN=Luc7l2 PE=1 SV=1	Q7TNC4	236.771	40	20	466	15	40	20	192196	Luc7l2	84.1262	105.631	110.242	109.347	114.508	108.758	98.0122	56.2049	85.8276	64.1777	71.8044	65.6883	57.9942	60.1357	65.6516	39.4286	41.3318	55.4307	1.03342e+09	8.69379e+08	1.09162e+09	1.13927e+09	1.13001e+09	1.18335e+09	1.12393e+09	1.01288e+09	5.80834e+08	8.86961e+08	6.63226e+08	7.42042e+08	6.78837e+08	599325382	6.21456e+08	6.78458e+08	4.07464e+08	4.27132e+08	5.72833e+08
Ubiquitin-60S ribosomal protein L40 OS=Mus musculus OX=10090 GN=Uba52 PE=1 SV=2	P62984	235.848	59	15	1459	1	59	15	22186; 666586	Uba52; Gm11808	#VALUE!	#VALUE!	#VALUE!	#VALUE!	#VALUE!	#VALUE!	#VALUE!	#VALUE!	#VALUE!	#VALUE!	#VALUE!	#VALUE!	#VALUE!	#VALUE!	#VALUE!	#VALUE!	#VALUE!	#VALUE!	#DIV/0!
28 kDa heat- and acid-stable phosphoprotein OS=Mus musculus OX=10090 GN=Pdap1 PE=1 SV=1	Q3UHX2	235.569	66	24	402	24	66	24	231887	Pdap1	85.9984	114.656	99.3459	132.925	127.961	148.483	127.672	104.706	119.805	165.207	203.318	158.286	122.117	120.992	127.575	107.077	119.8	155.443	1.2097e+09	1.04032e+09	1.38699e+09	1.20178e+09	1.60799e+09	1.54794e+09	1.79619e+09	1.54445e+09	1.26663e+09	1.44927e+09	1.9985e+09	2.45953e+09	1.91478e+09	1477245634	1.46364e+09	1.54327e+09	1.29531e+09	1.44921e+09	1.88039e+09
Ubiquitin carboxyl-terminal hydrolase 15 OS=Mus musculus OX=10090 GN=Usp15 PE=1 SV=1	Q8R5H1	235.503	39	29	299	27	39	29	14479	Usp15	107.275	92.2234	100.501	115.525	111.146	107.761	25.5639	18.9083	24.2992	107.509	62.9206	75.5486	90.4668	104.905	88.3365	84.4553	70.0448	80.0275	1.63119e+08	1.74987e+08	1.50434e+08	1.63937e+08	1.88443e+08	1.813e+08	1.75778e+08	4.16996e+07	3.08431e+07	3.96368e+07	1.75368e+08	1.02636e+08	1.23234e+08	147568924	1.71121e+08	1.44094e+08	1.37763e+08	1.14257e+08	1.3054e+08
ATP-dependent 6-phosphofructokinase, liver type OS=Mus musculus OX=10090 GN=Pfkl PE=1 SV=4	P12382	234.503	38	24	438	20	38	24	18641	Pfkl	131.638	81.1416	87.22	156.534	122.914	103.991	315.915	242.902	289.973	136.399	158.875	135.229	155.116	165.651	143.148	165.47	147.794	128.131	6.96387e+08	9.16714e+08	5.6506e+08	6.07389e+08	1.09008e+09	8.5596e+08	7.24182e+08	2.19999e+09	1.69154e+09	2.01933e+09	9.49864e+08	1.10638e+09	9.4172e+08	1080209416	1.15357e+09	9.96867e+08	1.15231e+09	1.02922e+09	8.92288e+08
Malate dehydrogenase, cytoplasmic OS=Mus musculus OX=10090 GN=Mdh1 PE=1 SV=3	P14152	234.502	46	17	474	17	46	17	17449	Mdh1	91.2076	99.7584	109.034	43.2857	57.3185	60.2466	32.3653	28.1857	40.1952	68.0821	68.8925	77.9996	76.7867	97.1018	89.2577	85.5648	80.4862	80.9227	2.58824e+09	2.36068e+09	2.58199e+09	2.82207e+09	1.12034e+09	1.48354e+09	1.55933e+09	8.37694e+08	7.29513e+08	1.04035e+09	1.76213e+09	1.78311e+09	2.01882e+09	1987427769	2.51323e+09	2.31021e+09	2.21463e+09	2.08318e+09	2.09448e+09
40S ribosomal protein S21 OS=Mus musculus OX=10090 GN=Rps21 PE=1 SV=1	Q9CQR2	234.491	78	12	640	12	78	12	66481	Rps21	100.759	110.216	89.0253	135.588	129.191	147.546	95.4652	97.2486	117.34	114.475	157.497	119.493	94.7444	88.5759	115.978	107.466	93.2443	123.27	7.77463e+09	7.8336e+09	8.56889e+09	6.92139e+09	1.05414e+10	1.00441e+10	1.14712e+10	7.42206e+09	7.56072e+09	9.12276e+09	8.90001e+09	1.22448e+10	9.2901e+09	7366022428	6.88644e+09	9.01689e+09	8.3551e+09	7.24939e+09	9.58378e+09
Electron transfer flavoprotein subunit alpha, mitochondrial OS=Mus musculus OX=10090 GN=Etfa PE=1 SV=2	Q99LC5	234.405	61	18	352	18	61	18	110842	Etfa	111.35	82.7547	105.896	7.15659	10.1447	9.24164	5.75886	4.25072	4.65196	74.3506	92.4273	99.2933	63.5556	91.0515	85.236	78.449	76.1724	86.8658	1.32832e+09	1.47908e+09	1.09925e+09	1.40663e+09	9.50625e+07	1.34754e+08	1.22759e+08	7.64962e+07	5.64633e+07	6.1793e+07	9.87616e+08	1.22773e+09	1.31893e+09	844222632	1.20946e+09	1.13221e+09	1.04206e+09	1.01181e+09	1.15386e+09
Alpha-taxilin OS=Mus musculus OX=10090 GN=Txlna PE=1 SV=1	Q6PAM1	234.224	44	19	301	19	44	19	109658	Txlna	93.5261	99.1817	107.292	106.298	97.7396	105.844	76.4268	57.3496	40.0088	128.176	108.787	111.145	115.64	73.9274	62.9421	93.5722	88.6048	67.3791	2.55392e+08	2.38858e+08	2.53302e+08	2.74015e+08	2.71477e+08	2.49619e+08	2.70316e+08	1.95188e+08	1.46466e+08	1.02179e+08	3.27352e+08	2.77834e+08	2.83854e+08	295334748	1.88804e+08	1.60749e+08	2.38976e+08	2.26289e+08	1.72081e+08
Microtubule-actin cross-linking factor 1 OS=Mus musculus OX=10090 GN=Macf1 PE=1 SV=2	Q9QXZ0	234.109	9	40	206	37	9	40	11426	Macf1	95.7832	90.9626	113.254	#VALUE!	#VALUE!	#VALUE!	8.91752	6.98576	3.95651	63.5117	20.6905	24.0652	92.5292	65.9031	71.3904	74.8527	72.1556	65.0952	1.93265e+08	1.85115e+08	1.75799e+08	2.1888e+08				1.72344e+07	1.3501e+07	7.64654e+06	1.22746e+08	3.99875e+07	4.65095e+07	178826278	1.27367e+08	1.37972e+08	1.44664e+08	1.39451e+08	1.25806e+08
40S ribosomal protein S11 OS=Mus musculus OX=10090 GN=Rps11 PE=1 SV=3	P62281	233.401	83	27	652	27	83	27	27207	Rps11	102.995	101.488	95.5164	102.768	86.3927	102.212	97.042	58.719	69.5412	96.1348	79.5086	105.938	91.5193	89.8952	92.4447	93.3255	86.2893	91.5499	9.13359e+09	9.40715e+09	9.26954e+09	8.72408e+09	9.38638e+09	7.89076e+09	9.3356e+09	8.86342e+09	5.36316e+09	6.35161e+09	8.78056e+09	7.26199e+09	9.67593e+09	8358996392	8.21066e+09	8.44352e+09	8.52397e+09	7.88132e+09	8.3618e+09
Coronin-1C OS=Mus musculus OX=10090 GN=Coro1c PE=1 SV=2	Q9WUM4	233.37	42	22	502	22	42	22	23790	Coro1c	97.8846	100.829	101.286	58.1191	59.3583	65.3815	54.586	35.1371	40.2772	83.8976	66.0936	84.2366	81.859	93.5911	84.5623	84.934	81.3492	79.7297	2.39311e+09	2.34248e+09	2.41295e+09	2.42388e+09	1.39085e+09	1.42051e+09	1.56465e+09	1.3063e+09	8.40868e+08	9.63875e+08	2.00776e+09	1.58169e+09	2.01587e+09	1958973912	2.23974e+09	2.02366e+09	2.03256e+09	1.94677e+09	1.90802e+09
Dynamin-1-like protein OS=Mus musculus OX=10090 GN=Dnm1l PE=1 SV=2	Q8K1M6	233.293	43	26	441	26	43	26	74006	Dnm1l	99.6026	102.06	98.3377	77.471	103.854	105.795	70.7116	36.1811	43.6238	156.227	128.798	196.832	154.377	228.561	197.352	168.013	163.921	161.599	2.10433e+08	2.09597e+08	2.14768e+08	2.06935e+08	1.63025e+08	2.18543e+08	2.22627e+08	1.48801e+08	7.61371e+07	9.17989e+07	3.28755e+08	2.71033e+08	4.142e+08	324859718	4.80969e+08	4.15293e+08	3.53556e+08	3.44945e+08	3.40059e+08
SWI/SNF complex subunit SMARCC2 OS=Mus musculus OX=10090 GN=Smarcc2 PE=1 SV=2	Q6PDG5	233.146	28	24	306	15	28	24	68094	Smarcc2	89.659	115.858	94.4826	13.358	8.44158	10.749	129.995	96.3069	115.232	90.4808	118.39	97.696	119.462	121.911	94.8824	64.0925	109.051	150.005	5.18647e+08	4.65014e+08	6.00896e+08	4.90032e+08	6.92808e+07	4.3782e+07	5.57492e+07	6.74213e+08	4.99493e+08	5.97647e+08	4.69276e+08	6.14025e+08	5.06698e+08	619585878	6.32288e+08	4.92105e+08	3.32414e+08	5.65589e+08	7.77997e+08
Acetyl-CoA carboxylase 1 OS=Mus musculus OX=10090 GN=Acaca PE=1 SV=1	Q5SWU9	232.995	22	29	196	29	22	29	107476	Acaca	91.6405	93.2462	115.113	42.8521	37.6578	46.5816	25.974	23.6972	28.8837	34.0135	28.4186	67.9144	61.403	93.0697	92.731	38.2098	52.818	41.754	5.87853e+08	5.38711e+08	5.48151e+08	6.76697e+08	2.51907e+08	2.21372e+08	2.73831e+08	1.52689e+08	1.39305e+08	1.69793e+08	1.99949e+08	1.6706e+08	3.99237e+08	360959344	5.47113e+08	5.45122e+08	2.24618e+08	3.10492e+08	2.45452e+08
Growth factor receptor-bound protein 10 OS=Mus musculus OX=10090 GN=Grb10 PE=1 SV=2	Q60760	232.87	49	25	357	25	49	25	14783	Grb10	104.741	98.6966	96.5619	104.8	113.328	167.366	89.9928	64.7361	80.8682	64.991	61.9037	80.8717	62.6687	77.6839	74.8298	86.5784	91.5467	98.3057	1.88047e+09	1.96964e+09	1.85596e+09	1.81582e+09	1.97073e+09	2.1311e+09	3.14727e+09	1.69229e+09	1.21735e+09	1.52071e+09	1.22214e+09	1.16408e+09	1.52077e+09	1178467861	1.46082e+09	1.40715e+09	1.62808e+09	1.72151e+09	1.84861e+09
Activator of 90 kDa heat shock protein ATPase homolog 1 OS=Mus musculus OX=10090 GN=Ahsa1 PE=1 SV=2	Q8BK64	232.444	76	21	409	20	76	21	217737	Ahsa1	107.389	88.9996	103.612	108.046	133.437	125.866	88.5896	51.1333	62.9482	99.0817	80.8057	127.382	83.9927	100.852	105.508	92.3268	94.9914	85.2516	9.03028e+08	9.69748e+08	8.03691e+08	9.35644e+08	9.75687e+08	1.20497e+09	1.13661e+09	7.99989e+08	4.61748e+08	5.68439e+08	8.94735e+08	7.29697e+08	1.1503e+09	758477700	9.10722e+08	9.52764e+08	8.33736e+08	8.57799e+08	7.69846e+08
Leucine-rich repeat-containing protein 59 OS=Mus musculus OX=10090 GN=Lrrc59 PE=1 SV=1	Q922Q8	232.328	52	15	455	15	52	15	98238	Lrrc59	106.103	95.2668	98.6306	130.29	156.797	151.475	97.7907	59.9946	76.3604	96.2759	62.8537	104.819	92.8831	110.56	104.184	88.9973	81.6687	83.3114	3.07712e+09	3.26491e+09	2.93148e+09	3.03498e+09	4.00917e+09	4.82483e+09	4.66108e+09	3.00914e+09	1.84611e+09	2.3497e+09	2.96253e+09	1.93409e+09	3.22541e+09	2858126048	3.40205e+09	3.20587e+09	2.73855e+09	2.51305e+09	2.56359e+09
Nascent polypeptide-associated complex subunit alpha, muscle-specific form OS=Mus musculus OX=10090 GN=Naca PE=1 SV=2	P70670	232.22	4	12	456	12	4	12	17938	Naca	102.242	96.013	101.745	103.729	164.535	187.278	76.7704	67.9117	90.6359	108.857	85.6987	168.403	80.3388	87.2482	117.971	86.6448	87.0183	133.992	1.76347e+09	1.803e+09	1.69316e+09	1.79425e+09	1.82923e+09	2.90152e+09	3.30258e+09	1.35382e+09	1.1976e+09	1.59833e+09	1.91965e+09	1.51127e+09	2.96973e+09	1416748588	1.53859e+09	2.08039e+09	1.52795e+09	1.53454e+09	2.3629e+09
Structural maintenance of chromosomes protein 4 OS=Mus musculus OX=10090 GN=Smc4 PE=1 SV=1	Q8CG47	232.061	33	32	279	32	33	32	70099	Smc4	92.654	99.629	107.717	54.9344	103.096	84.1423	87.0877	51.1409	83.1655	62.5698	49.5095	60.6787	94.9696	79.9505	93.0704	97.121	109.503	107.365	5.67098e+08	5.25439e+08	5.64994e+08	6.1086e+08	3.11532e+08	5.84657e+08	4.77169e+08	4.93872e+08	2.90019e+08	4.7163e+08	3.54832e+08	2.80767e+08	3.44107e+08	538570124	4.53397e+08	5.278e+08	5.50771e+08	6.20987e+08	6.08863e+08
Hexokinase-2 OS=Mus musculus OX=10090 GN=Hk2 PE=1 SV=1	O08528	232.035	40	33	241	29	40	33	15277	Hk2	87.0993	79.7844	133.116	123.216	198.481	142.048	503.216	253.704	484.707	122.228	40.4556	182.791	167.742	242.968	303.999	583.437	609.134	737.063	2.43412e+07	2.1201e+07	1.94205e+07	3.24022e+07	2.99923e+07	4.83126e+07	3.45763e+07	1.22489e+08	6.17547e+07	1.17984e+08	2.97519e+07	9.84739e+06	4.44936e+07	40830387	5.91415e+07	7.39971e+07	1.42016e+08	1.48271e+08	1.7941e+08
Plexin-B2 OS=Mus musculus OX=10090 GN=Plxnb2 PE=1 SV=1	B2RXS4	231.829	25	30	176	30	25	30	140570	Plxnb2	113.705	76.9738	109.321	395.032	273.204	212.967	274.925	451.393	388.621	#VALUE!	#VALUE!	#VALUE!	91.4504	116.851	79.2029	67.2671	48.3939	72.2326	8.99053e+07	1.02227e+08	6.92036e+07	9.82852e+07	3.55155e+08	2.45625e+08	1.91469e+08	2.47173e+08	4.05826e+08	3.49391e+08				82218754	1.05055e+08	7.12077e+07	6.04768e+07	4.35087e+07	6.49409e+07
Destrin OS=Mus musculus OX=10090 GN=Dstn PE=1 SV=3	Q9R0P5	231.591	73	16	653	13	73	16	56431	Dstn	102.137	97.032	100.831	125.588	130.411	134.58	149.293	100.581	126.281	102.838	96.3466	110.333	80.4779	98.7392	93.8175	108.051	95.4786	123.442	2.06962e+09	2.11385e+09	2.00819e+09	2.08682e+09	2.59919e+09	2.69901e+09	2.78529e+09	3.0898e+09	2.08164e+09	2.61354e+09	2.12835e+09	1.99401e+09	2.28347e+09	1665587808	2.04353e+09	1.94167e+09	2.23624e+09	1.97605e+09	2.55479e+09
40S ribosomal protein S12 OS=Mus musculus OX=10090 GN=Rps12 PE=1 SV=2	P63323	231.294	77	15	722	15	77	15	20042	Rps12	101.1	106.645	92.2542	140.882	162.684	139.576	98.8455	80.6416	95.48	126.336	161.516	106.46	84.3515	85.0587	86.2388	107.421	91.3733	125.175	6.37428e+09	6.44441e+09	6.79788e+09	5.88054e+09	8.98018e+09	1.037e+10	8.89699e+09	6.30069e+09	5.14032e+09	6.08616e+09	8.05298e+09	1.02955e+10	6.78603e+09	5376795952	5.42187e+09	5.4971e+09	6.84733e+09	5.82439e+09	7.97901e+09
Transcription elongation factor SPT5 OS=Mus musculus OX=10090 GN=Supt5h PE=1 SV=1	O55201	231.061	34	23	307	23	34	23	20924	Supt5; Supt5h	90.6843	121.378	87.9378	#VALUE!	#VALUE!	#VALUE!	112.284	78.8203	81.7607	45.793	54.8747	47.8101	49.7144	107.22	60.4621	86.5817	68.542	83.4109	1.39508e+08	1.26512e+08	1.69332e+08	1.22681e+08				1.56645e+08	1.09961e+08	1.14063e+08	6.38851e+07	7.65548e+07	6.66991e+07	69355779	1.4958e+08	8.43497e+07	1.20789e+08	9.56218e+07	1.16365e+08
Cytosolic phospholipase A2 OS=Mus musculus OX=10090 GN=Pla2g4a PE=1 SV=1	P47713	231.017	40	28	309	28	40	28	18783	Pla2g4a	103.958	87.3087	108.733	106.609	157.689	181.9	276.651	136.74	203.083	273.814	252.06	423.515	97.1983	152.219	157.352	147.261	179.017	175.876	2.94484e+08	3.0614e+08	2.5711e+08	3.20202e+08	3.13947e+08	4.64367e+08	5.35666e+08	8.14692e+08	4.02677e+08	5.98047e+08	8.06339e+08	7.42276e+08	1.24718e+09	286233475	4.48262e+08	4.63376e+08	4.33659e+08	5.27178e+08	5.17926e+08
Serine hydroxymethyltransferase, cytosolic OS=Mus musculus OX=10090 GN=Shmt1 PE=1 SV=3	P50431	230.987	59	23	382	22	59	23	20425	Shmt1	90.1502	112.614	97.2357	42.8572	48.1512	51.3133	40.4889	41.5062	42.3217	104.711	104.7	78.2306	83.5978	86.5461	81.9689	90.2769	74.6986	77.5402	8.26654e+08	7.4523e+08	9.30929e+08	8.03803e+08	3.54281e+08	3.98044e+08	4.24184e+08	3.34703e+08	3.43113e+08	3.49854e+08	8.65595e+08	8.65507e+08	6.46697e+08	691064623	7.15437e+08	6.77599e+08	7.46278e+08	6.17499e+08	6.40989e+08
Microtubule-associated protein 6 OS=Mus musculus OX=10090 GN=Map6 PE=1 SV=2	Q7TSJ2	230.608	30	17	600	17	30	17	17760	Map6; Mtap6	91.3356	121.894	86.7701	113.673	106.293	126.655	109.111	83.5457	82.5359	144.819	109.129	124.575	121.872	106.646	113.231	98.952	77.1561	121.95	1.12101e+09	1.02388e+09	1.36644e+09	9.72699e+08	1.27428e+09	1.19155e+09	1.41981e+09	1.22315e+09	9.36553e+08	9.25233e+08	1.62343e+09	1.22335e+09	1.3965e+09	1366191665	1.19551e+09	1.26932e+09	1.10926e+09	8.64925e+08	1.36706e+09
Integrin alpha-5 OS=Mus musculus OX=10090 GN=Itga5 PE=1 SV=3	P11688	230.213	30	26	443	26	30	26	16402	Itga5	94.6913	102.424	102.885	38.8671	31.193	35.6135	116.402	86.0391	89.6753	59.8397	49.1312	70.9962	81.8701	92.9291	91.0778	81.6235	79.3043	102.985	1.17412e+09	1.11178e+09	1.20258e+09	1.20798e+09	4.56345e+08	3.66242e+08	4.18144e+08	1.3667e+09	1.0102e+09	1.05289e+09	7.02587e+08	5.76857e+08	8.33578e+08	961249882	1.0911e+09	1.06936e+09	9.58354e+08	9.31124e+08	1.20916e+09
N-alpha-acetyltransferase 15, NatA auxiliary subunit OS=Mus musculus OX=10090 GN=Naa15 PE=1 SV=1	Q80UM3	230.207	40	26	351	23	40	26	74838	Naa15	95.1929	103.648	101.159	74.6551	132.407	102.412	73.6338	53.9955	52.6021	125.821	86.0664	98.9856	126.243	144.778	127.784	109.62	111.522	113.539	5.10327e+08	4.85795e+08	5.28946e+08	5.1624e+08	3.80985e+08	6.7571e+08	5.22637e+08	3.75773e+08	2.75554e+08	2.68443e+08	6.42098e+08	4.3922e+08	5.0515e+08	6.44252e+08	7.38842e+08	6.52114e+08	5.59419e+08	5.69127e+08	5.7942e+08
Swi5-dependent recombination DNA repair protein 1 homolog OS=Mus musculus OX=10090 GN=Sfr1 PE=1 SV=2	Q8BP27	230.066	52	12	369	12	52	12	67788	Sfr1	87.7313	115.207	97.062	80.5283	74.9365	96.4637	16.8999	13.1831	16.9811	92.7949	148.182	98.0748	61.0906	70.7844	68.7903	22.5415	29.0112	39.6259	2.90393e+08	2.54766e+08	3.34553e+08	2.81862e+08	2.33849e+08	2.17611e+08	2.80124e+08	4.90761e+07	3.82827e+07	4.93121e+07	2.6947e+08	4.30312e+08	2.84803e+08	177403138	2.05553e+08	1.99763e+08	6.54591e+07	8.42467e+07	1.15071e+08
UPF0160 protein MYG1, mitochondrial OS=Mus musculus OX=10090 GN=Myg1 PE=1 SV=1	Q9JK81	229.708	66	19	449	19	66	19	60315	Myg1	86.1021	104.434	109.464	44.3519	70.1994	79.7438	77.6541	57.4768	74.4812	77.9151	67.3788	86.9302	77.5847	89.1226	89.3995	61.8958	68.194	71.9614	8.0318e+08	6.91555e+08	8.38795e+08	8.7919e+08	3.56226e+08	5.63827e+08	6.40486e+08	6.23702e+08	4.61642e+08	5.98218e+08	6.25798e+08	5.41173e+08	6.98206e+08	623145043	7.15815e+08	7.18039e+08	4.97135e+08	5.4772e+08	5.7798e+08
14-3-3 protein eta OS=Mus musculus OX=10090 GN=Ywhah PE=1 SV=2	P68510	229.337	55	21	585	17	55	21	22629	Ywhah	101.801	98.1929	100.006	69.6952	72.2822	90.0146	84.4691	64.2532	85.5128	52.1912	53.6904	56.676	67.2756	65.886	69.6588	64.6203	55.049	56.4651	3.64434e+09	3.71e+09	3.57849e+09	3.64455e+09	2.53993e+09	2.63421e+09	3.28044e+09	3.07834e+09	2.34161e+09	3.11638e+09	1.90203e+09	1.95666e+09	2.06547e+09	2451756288	2.40111e+09	2.53861e+09	2.35499e+09	2.00617e+09	2.05778e+09
Translationally-controlled tumor protein OS=Mus musculus OX=10090 GN=Tpt1 PE=1 SV=1	P63028	228.637	71	12	492	12	71	12	22070	Tpt1	98.4287	84.2457	117.326	116.371	224.266	186.77	110.674	73.3337	128.852	121.023	80.5935	152.935	100.901	107.519	147.302	93.4001	124.411	177.221	3.03451e+09	2.98683e+09	2.55645e+09	3.56026e+09	3.5313e+09	6.80539e+09	5.66755e+09	3.35842e+09	2.22532e+09	3.91002e+09	3.67247e+09	2.44562e+09	4.64083e+09	3061854116	3.26268e+09	4.46992e+09	2.83424e+09	3.77527e+09	5.3778e+09
Protein ERGIC-53 OS=Mus musculus OX=10090 GN=Lman1 PE=1 SV=1	Q9D0F3	228.618	44	19	281	19	44	19	70361	Lman1	95.8333	93.9044	110.262	58.5651	51.1916	75.2564	177.012	110.706	146.947	20.5217	6.93386	31.1012	88.8987	90.9369	102.473	103.827	78.1117	95.3314	3.87403e+08	3.71261e+08	3.63788e+08	4.2716e+08	2.26883e+08	1.98318e+08	2.91545e+08	6.85751e+08	4.28877e+08	5.69278e+08	7.95017e+07	2.6862e+07	1.20487e+08	344395966	3.52292e+08	3.96982e+08	4.02229e+08	3.02607e+08	3.69317e+08
60S ribosomal protein L23 OS=Mus musculus OX=10090 GN=Rpl23 PE=1 SV=1	P62830	227.778	68	16	477	16	68	16	65019; 100044627; 100862455	Rpl23; LOC100044627; LOC100862455	97.7111	102.496	99.7924	63.1335	92.3756	70.0169	57.0126	43.752	46.6185	104.156	64.0732	97.7975	97.0786	103.508	97.8653	87.5398	81.7526	78.0648	6.57371e+09	6.42324e+09	6.73782e+09	6.56006e+09	4.15021e+09	6.0725e+09	4.60271e+09	3.74784e+09	2.87613e+09	3.06457e+09	6.84689e+09	4.21198e+09	6.42892e+09	6381659508	6.80433e+09	6.43338e+09	5.75461e+09	5.37418e+09	5.13175e+09
Phosphoglucomutase-1 OS=Mus musculus OX=10090 GN=Pgm1 PE=1 SV=4	Q9D0F9	227.435	47	26	308	26	47	26	72157	Pgm2	101.962	101.835	96.2032	2.47716	5.43078	11.1077	112.764	74.2939	89.3014	113.451	77.7895	106.722	55.1596	60.8951	73.3599	88.7767	108.048	106.901	5.69986e+08	5.81167e+08	5.80446e+08	5.48345e+08	1.41194e+07	3.09547e+07	6.33126e+07	6.42738e+08	4.23465e+08	5.09005e+08	6.46653e+08	4.43389e+08	6.08299e+08	314401956	3.47094e+08	4.18141e+08	5.06015e+08	6.1586e+08	6.09322e+08
Biorientation of chromosomes in cell division protein 1-like 1 OS=Mus musculus OX=10090 GN=Bod1l PE=1 SV=1	E9Q6J5	226.818	15	29	218	29	15	29	665775	Bod1l	71.7246	112.111	116.165	16.9617	35.5047	26.6972	17.4973	16.7177	14.2542	#VALUE!	#VALUE!	#VALUE!	#VALUE!	#VALUE!	#VALUE!	75.5087	100.831	150.436	5.1224e+07	3.67402e+07	5.74276e+07	5.95043e+07	8.68848e+06	1.81869e+07	1.36754e+07	8.96282e+06	8.56346e+06	7.30157e+06							3.86786e+07	5.16495e+07	7.70593e+07
TP53-binding protein 1 OS=Mus musculus OX=10090 GN=Tp53bp1 PE=1 SV=3	P70399	225.925	23	25	230	25	23	25	27223	Trp53bp1	96.0703	104.985	98.9452	51.5319	136.745	58.612	78.0418	68.7599	85.7946	32.6108	54.3653	59.4963	94.266	92.8501	95.4074	92.5624	92.1177	148.911	2.22137e+08	2.13408e+08	2.33209e+08	2.19794e+08	1.14471e+08	3.03761e+08	1.30199e+08	1.7336e+08	1.52741e+08	1.90581e+08	7.24406e+07	1.20765e+08	1.32163e+08	209399500	2.06254e+08	2.11935e+08	2.05615e+08	2.04627e+08	3.30787e+08
Hsc70-interacting protein OS=Mus musculus OX=10090 GN=St13 PE=1 SV=1	Q99L47	225.309	39	21	620	21	39	21	70356	St13	85.8652	103.032	111.103	71.9162	111.471	113.87	90.2346	65.6937	90.5029	73.9422	59.3074	67.9105	77.5116	82.1755	90.9954	69.267	89.3572	108.978	3.83206e+09	3.2904e+09	3.94825e+09	4.25751e+09	2.75587e+09	4.27164e+09	4.36357e+09	3.45784e+09	2.51742e+09	3.46812e+09	2.83351e+09	2.27269e+09	2.60237e+09	2970287282	3.14901e+09	3.48699e+09	2.65435e+09	3.42422e+09	4.1761e+09
Eukaryotic translation initiation factor 3 subunit H OS=Mus musculus OX=10090 GN=Eif3h PE=1 SV=1	Q91WK2	224.946	55	18	342	18	55	18	68135	Eif3h	103.095	98.7725	98.1328	167.965	173.411	177.831	117.231	85.7993	105.526	136.567	81.7829	93.0642	144.363	157.602	170.12	131.47	153.235	145.761	3.83285e+08	3.95147e+08	3.7858e+08	3.76129e+08	6.43784e+08	6.6466e+08	6.816e+08	4.49329e+08	3.28856e+08	4.04465e+08	5.23442e+08	3.13462e+08	3.56701e+08	553321518	6.04066e+08	6.52045e+08	5.03906e+08	5.87328e+08	5.5868e+08
Prosaposin OS=Mus musculus OX=10090 GN=Psap PE=1 SV=2	Q61207	224.792	53	26	426	26	53	26	19156	Psap	94.9487	124.662	80.3891	71.008	101.485	69.9886	75.9509	74.3754	71.4667	121.442	99.3314	79.4351	116.57	108.375	93.4533	95.5221	99.2619	115.945	4.60081e+09	4.36841e+09	5.73547e+09	3.69855e+09	3.26695e+09	4.66914e+09	3.22004e+09	3.49436e+09	3.42188e+09	3.28805e+09	5.58731e+09	4.57005e+09	3.65466e+09	5.36319e+09	4.98611e+09	4.29961e+09	4.39479e+09	4.56686e+09	5.33442e+09
Extended synaptotagmin-1 OS=Mus musculus OX=10090 GN=Esyt1 PE=1 SV=2	Q3U7R1	224.621	33	28	314	28	33	28	23943	Esyt1	102.086	92.8746	105.039	115.603	173.601	214.818	227.01	129.291	220.477	52.0839	48.2974	37.6862	300.584	405.259	483.01	321.861	328.581	320.916	8.245e+07	8.41702e+07	7.65751e+07	8.66047e+07	9.5315e+07	1.43134e+08	1.77117e+08	1.8717e+08	1.066e+08	1.81783e+08	4.29432e+07	3.98212e+07	3.10723e+07	2.47831e+08	3.34136e+08	3.98242e+08	2.65375e+08	2.70915e+08	2.64595e+08
Glutathione S-transferase P 1 OS=Mus musculus OX=10090 GN=Gstp1 PE=1 SV=2	P19157	224.291	52	12	508	12	52	12	14870	Gstp1	84.4328	105.952	109.615	96.1648	125.179	110.356	86.8066	70.1795	86.6052	100.975	104.865	101.876	85.1867	91.7423	107.415	121.938	125.021	144.717	2.24154e+09	1.89259e+09	2.37495e+09	2.45707e+09	2.15557e+09	2.80593e+09	2.47367e+09	1.9458e+09	1.5731e+09	1.94129e+09	2.26339e+09	2.35058e+09	2.2836e+09	1909493500	2.05644e+09	2.40774e+09	2.73328e+09	2.8024e+09	3.24389e+09
40S ribosomal protein S10 OS=Mus musculus OX=10090 GN=Rps10 PE=1 SV=1	P63325	223.833	76	17	716	17	76	17	67097	Rps10	99.0734	103.641	97.2859	123.041	107.531	119.377	104.278	74.8362	78.3146	90.4759	81.9023	127.589	122.88	114.489	113.192	132.688	103.389	104.089	2.97471e+09	2.94715e+09	3.08301e+09	2.89398e+09	3.66013e+09	3.19873e+09	3.55113e+09	3.10197e+09	2.22616e+09	2.32964e+09	2.6914e+09	2.43636e+09	3.79541e+09	3655316403	3.40571e+09	3.36713e+09	3.9471e+09	3.07553e+09	3.09634e+09
Ribonucleoprotein PTB-binding 1 OS=Mus musculus OX=10090 GN=Raver1 PE=1 SV=2	Q9CW46	223.521	59	21	223	21	59	21	71766; 100568458	Raver1; Raver1-fdx1l; Gm38431	87.176	104.768	108.056	#VALUE!	#VALUE!	#VALUE!	1.30067	3.27544	5.44063	39.7124	52.5751	44.8899	73.1451	122.465	84.0792	66.1527	85.0964	69.124	4.28904e+08	3.73901e+08	4.49353e+08	4.63457e+08				5.57864e+06	1.40485e+07	2.33351e+07	1.70328e+08	2.25497e+08	1.92534e+08	313721958	5.25255e+08	3.60619e+08	2.83732e+08	3.64981e+08	2.96476e+08
Aldo-keto reductase family 1 member B1 OS=Mus musculus OX=10090 GN=Akr1b1 PE=1 SV=3	P45376	222.902	56	20	525	20	56	20	11677	Akr1b3	106.815	88.369	104.816	77.493	101.321	88.8305	121.326	98.7178	97.4553	153.861	115.295	127.857	115.969	109.619	115.08	146.552	132.143	134.789	1.46685e+09	1.56683e+09	1.29624e+09	1.53749e+09	1.13671e+09	1.48623e+09	1.30301e+09	1.77968e+09	1.44805e+09	1.42953e+09	2.25691e+09	1.69121e+09	1.87548e+09	1701095444	1.60795e+09	1.68805e+09	2.14971e+09	1.93834e+09	1.97715e+09
Adenosine kinase OS=Mus musculus OX=10090 GN=Adk PE=1 SV=2	P55264	222.618	40	17	311	17	40	17	11534	Adk	109.717	106.633	83.6509	36.7574	32.2147	32.194	46.6123	31.4801	35.1433	53.37	42.2172	36.3775	66.7076	49.8619	41.6612	50.2219	34.9732	39.5014	5.94833e+08	6.5263e+08	6.34285e+08	4.97583e+08	2.18645e+08	1.91624e+08	1.91501e+08	2.77265e+08	1.87254e+08	2.09044e+08	3.17462e+08	2.51122e+08	2.16385e+08	396798428	2.96595e+08	2.47814e+08	2.98736e+08	2.08032e+08	2.34967e+08
Calcyclin-binding protein OS=Mus musculus OX=10090 GN=Cacybp PE=1 SV=1	Q9CXW3	221.962	78	20	379	20	78	20	12301	Cacybp	80.577	73.2221	146.201	106.187	166.489	176.051	49.8895	71.7669	114.422	16.6578	11.7799	18.6555	5.59616	9.58071	5.73411	40.8777	78.6979	78.7223	3.40424e+08	2.74303e+08	2.49265e+08	4.97703e+08	3.61487e+08	5.66767e+08	5.99318e+08	1.69836e+08	2.44312e+08	3.8952e+08	5.67071e+07	4.01017e+07	6.35077e+07	1.90507e+07	3.2615e+07	1.95203e+07	1.39157e+08	2.67906e+08	2.6799e+08
Splicing factor 1 OS=Mus musculus OX=10090 GN=Sf1 PE=1 SV=6	Q64213	220.691	33	25	480	25	33	25	22668	Sf1	85.9041	104.688	109.408	83.9078	103.348	102.385	46.1366	30.374	75.3676	106.194	81.7851	121.296	70.3499	87.2208	96.6893	79.9313	95.6728	127.872	1.94986e+09	1.67501e+09	2.04127e+09	2.13331e+09	1.63609e+09	2.01515e+09	1.99637e+09	8.99601e+08	5.92252e+08	1.46956e+09	2.07065e+09	1.5947e+09	2.36511e+09	1371726217	1.70069e+09	1.88531e+09	1.55855e+09	1.86549e+09	2.49332e+09
Heterochromatin protein 1-binding protein 3 OS=Mus musculus OX=10090 GN=Hp1bp3 PE=1 SV=1	Q3TEA8	220.544	39	27	367	27	39	27	15441	Hp1bp3	94.9582	104.501	100.54	45.7173	44.6487	57.1369	82.3507	65.4853	79.5978	94.3771	85.0402	106.183	102.03	146.243	128.641	72.8824	84.7065	74.8269	5.04199e+08	4.78779e+08	5.26895e+08	5.06923e+08	2.30506e+08	2.25118e+08	2.88084e+08	4.15211e+08	3.30177e+08	4.01331e+08	4.75849e+08	4.28772e+08	5.35373e+08	514436154	7.37356e+08	6.48606e+08	3.67472e+08	4.2709e+08	3.77277e+08
Heterogeneous nuclear ribonucleoproteins C1/C2 OS=Mus musculus OX=10090 GN=Hnrnpc PE=1 SV=1	Q9Z204	220.036	64	22	517	22	64	22	15381	Hnrnpc	98.5094	105.206	96.2845	101.574	109.175	125.085	109.124	94.9046	126.835	107.689	126.803	115.516	91.2014	109.841	94.5355	97.3666	96.8725	128.766	4.52559e+09	4.45814e+09	4.7612e+09	4.35744e+09	4.59685e+09	4.94082e+09	5.66084e+09	4.93849e+09	4.295e+09	5.74004e+09	4.87358e+09	5.73857e+09	5.22779e+09	4.1274e+09	4.97096e+09	4.27829e+09	4.40642e+09	4.38406e+09	5.82742e+09
Presequence protease, mitochondrial OS=Mus musculus OX=10090 GN=Pitrm1 PE=1 SV=1	Q8K411	219.659	38	28	221	28	38	28	69617	Pitrm1	106.886	111.73	81.3839	#VALUE!	#VALUE!	#VALUE!	12.9409	76.8125	50.6391	95.4351	70.4973	86.6849	55.3111	67.0733	57.2456	59.8534	32.5803	42.3419	1.59121e+08	1.70078e+08	1.77787e+08	1.29499e+08				2.05918e+07	1.22225e+08	8.05775e+07	1.51857e+08	1.12176e+08	1.37934e+08	88011652	1.06728e+08	9.10899e+07	9.52394e+07	5.18421e+07	6.73749e+07
Thioredoxin OS=Mus musculus OX=10090 GN=Txn PE=1 SV=3	P10639	219.25	97	11	1023	11	97	11	22166	Txn1	90.4513	132.675	76.8736	88.9764	120.211	86.6493	80.1332	90.4016	54.9707	106.852	143.537	64.5422	103.339	97.9749	81.2241	102.297	70.4737	130.326	1.10976e+10	1.00379e+10	1.47237e+10	8.5311e+09	9.87422e+09	1.33405e+10	9.61597e+09	8.89284e+09	1.00324e+10	6.10042e+09	1.18579e+10	1.59292e+10	7.16262e+09	11468166504	1.08728e+10	9.0139e+09	1.13524e+10	7.82087e+09	1.44631e+10
Ribosome biogenesis protein BOP1 OS=Mus musculus OX=10090 GN=Bop1 PE=1 SV=1	P97452	219.193	37	20	376	20	37	20	12181	Bop1	99.1757	103.029	97.7953	66.6913	81.535	97.2766	52.5538	38.741	49.4553	121.817	88.5456	133.731	72.3214	89.8994	81.2409	84.1521	85.652	86.6098	6.07233e+08	6.02228e+08	6.25626e+08	5.93846e+08	4.04972e+08	4.95108e+08	5.90696e+08	3.19124e+08	2.35248e+08	3.00309e+08	7.39713e+08	5.37678e+08	8.12057e+08	439159810	5.45899e+08	4.93322e+08	5.11e+08	5.20107e+08	5.25923e+08
Ankyrin repeat domain-containing protein 17 OS=Mus musculus OX=10090 GN=Ankrd17 PE=1 SV=2	Q99NH0	218.779	18	30	194	30	18	30	81702	Ankrd17	103.616	107.903	88.4807	135.669	118.886	156.286	79.5651	29.3979	33.4565	72.3024	98.5172	73.6767	87.6159	109.797	108.472	90.2502	73.3964	104.481	2.52043e+08	2.61156e+08	2.71963e+08	2.23009e+08	3.41945e+08	2.99643e+08	3.93907e+08	2.00538e+08	7.40954e+07	8.43247e+07	1.82233e+08	2.48306e+08	1.85697e+08	220829724	2.76737e+08	2.73396e+08	2.27469e+08	1.8499e+08	2.63337e+08
Coronin-1B OS=Mus musculus OX=10090 GN=Coro1b PE=1 SV=1	Q9WUM3	218.771	46	22	468	22	46	22	23789	Coro1b	84.9165	96.2192	118.864	55.1729	73.3625	72.6468	89.283	63.7131	77.6827	93.7717	55.2287	122.249	110.357	115.8	124.153	108.834	109.126	107.129	1.63266e+09	1.3864e+09	1.57094e+09	1.94065e+09	9.00788e+08	1.19776e+09	1.18608e+09	1.45769e+09	1.04022e+09	1.2683e+09	1.53098e+09	9.01699e+08	1.99592e+09	1801753229	1.89063e+09	2.027e+09	1.7769e+09	1.78166e+09	1.74905e+09
Signal recognition particle subunit SRP68 OS=Mus musculus OX=10090 GN=Srp68 PE=1 SV=2	Q8BMA6	218.769	46	20	243	20	46	20	217337	Srp68	89.7476	95.7327	114.52	80.2213	93.9683	116.257	89.0745	43.1821	65.0095	69.2387	60.1077	113.363	106.298	136.023	155.19	119.147	119.866	128.286	2.16156e+08	1.93995e+08	2.06932e+08	2.47541e+08	1.73403e+08	2.03118e+08	2.51297e+08	1.9254e+08	9.33406e+07	1.40522e+08	1.49663e+08	1.29926e+08	2.4504e+08	229769152	2.94021e+08	3.35453e+08	2.57543e+08	2.59098e+08	2.77297e+08
Vasodilator-stimulated phosphoprotein OS=Mus musculus OX=10090 GN=Vasp PE=1 SV=4	P70460	218.64	52	19	360	19	52	19	22323	Vasp	73.2576	96.8954	129.847	77.5179	110.992	134.553	76.9919	72.6978	78.1899	20.4958	21.0112	28.9427	32.3633	41.4664	38.6363	45.5377	108.267	120.33	6.87292e+08	5.03494e+08	6.65954e+08	8.92428e+08	5.32774e+08	7.62836e+08	9.24775e+08	5.29159e+08	4.99646e+08	5.37393e+08	1.40866e+08	1.44408e+08	1.98921e+08	222430218	2.84996e+08	2.65544e+08	3.12977e+08	7.44112e+08	8.27018e+08
ATP-binding cassette sub-family F member 2 OS=Mus musculus OX=10090 GN=Abcf2 PE=1 SV=1	Q99LE6	218.584	38	26	442	26	38	26	27407	Abcf2	105.498	101.748	92.7538	104.723	119.243	118.766	73.8281	48.4326	68.1634	104.195	89.3534	124.369	99.2301	108.701	126.849	146.425	136.674	149.734	1.08945e+09	1.14935e+09	1.10849e+09	1.0105e+09	1.1409e+09	1.29909e+09	1.29389e+09	8.04318e+08	5.27648e+08	7.42603e+08	1.13515e+09	9.73457e+08	1.35494e+09	1081058812	1.18424e+09	1.38195e+09	1.59522e+09	1.48899e+09	1.63127e+09
Myotrophin OS=Mus musculus OX=10090 GN=Mtpn PE=1 SV=2	P62774	218.344	69	7	265	7	69	7	14489	Mtpn	85.3633	117.167	97.47	101.786	270.158	124.05	176.35	139.79	90.3656	213.087	97.0056	124.383	184.808	129.869	221.569	28.6694	32.8124	37.1686	6.24624e+08	5.332e+08	7.31851e+08	6.08821e+08	6.35777e+08	1.68747e+09	7.74845e+08	1.10153e+09	8.73164e+08	5.64445e+08	1.331e+09	6.0592e+08	7.76925e+08	1154355490	8.11194e+08	1.38397e+09	1.79076e+08	2.04954e+08	2.32164e+08
DNA-directed RNA polymerase II subunit RPB2 OS=Mus musculus OX=10090 GN=Polr2b PE=1 SV=2	Q8CFI7	218.289	37	28	272	28	37	28	231329	Polr2b	97.5091	98.8656	103.625	#VALUE!	#VALUE!	#VALUE!	#VALUE!	#VALUE!	#VALUE!	131.69	117.604	99.1125	66.8054	146.326	112.88	17.3175	21.32	24.7318	1.17766e+08	1.14833e+08	1.1643e+08	1.22036e+08							1.55086e+08	1.38497e+08	1.16721e+08	78674056	1.72322e+08	1.32935e+08	2.03942e+07	2.51077e+07	2.91257e+07
Nucleoside diphosphate kinase A OS=Mus musculus OX=10090 GN=Nme1 PE=1 SV=1	P15532	218.238	85	15	668	7	85	15	18102	Nme1	131.102	83.7294	85.1685	415.453	285.547	158.402	340.231	537.462	438.848	245.632	275.704	101.089	329.445	127.238	127.934	255.008	364.14	96.0847	1.21543e+10	1.59345e+10	1.01767e+10	1.03516e+10	5.04953e+10	3.47061e+10	1.92526e+10	4.13526e+10	6.53246e+10	5.33388e+10	2.98547e+10	3.35098e+10	1.22866e+10	40041609262	1.54648e+10	1.55495e+10	3.09944e+10	4.42585e+10	1.16784e+10
von Willebrand factor A domain-containing protein 5A OS=Mus musculus OX=10090 GN=Vwa5a PE=1 SV=2	Q99KC8	218.14	41	24	258	24	41	24	67776	Vwa5a	96.7804	101.84	101.38	43.6254	60.6193	55.9142	61.105	40.0906	47.572	50.3159	38.634	39.448	53.5575	67.6507	68.5808	62.218	60.21	59.2796	7.72986e+08	7.48098e+08	7.87207e+08	7.83652e+08	3.37218e+08	4.68578e+08	4.32209e+08	4.72333e+08	3.09894e+08	3.67725e+08	3.88935e+08	2.98635e+08	3.04927e+08	413991441	5.2293e+08	5.3012e+08	4.80936e+08	4.65414e+08	4.58223e+08
Prohibitin-2 OS=Mus musculus OX=10090 GN=Phb2 PE=1 SV=1	O35129	217.63	64	20	480	20	64	20	12034	Phb2	110.552	93.6704	95.7774	54.8938	58.3245	63.643	97.4212	45.9933	76.918	81.2841	89.7928	157.627	74.8386	115.428	147.396	138.104	121.39	140.174	2.00404e+09	2.21551e+09	1.87719e+09	1.91942e+09	1.10009e+09	1.16885e+09	1.27543e+09	1.95236e+09	9.21724e+08	1.54147e+09	1.62897e+09	1.79948e+09	3.1589e+09	1499796788	2.31322e+09	2.95388e+09	2.76767e+09	2.43271e+09	2.80914e+09
Proteasome subunit alpha type-6 OS=Mus musculus OX=10090 GN=Psma6 PE=1 SV=1	Q9QUM9	217.037	70	20	482	20	70	20	26443	Psma6	105.055	93.9969	100.948	59.8641	73.5823	69.9669	76.6333	49.7094	63.9199	81.8669	75.0368	92.8172	88.0969	92.0681	97.4858	94.1724	82.783	87.0891	1.47321e+09	1.54768e+09	1.38477e+09	1.48717e+09	8.81923e+08	1.08402e+09	1.03076e+09	1.12897e+09	7.32323e+08	9.41673e+08	1.20607e+09	1.10545e+09	1.36739e+09	1297850100	1.35636e+09	1.43617e+09	1.38736e+09	1.21957e+09	1.283e+09
Protein S100-A10 OS=Mus musculus OX=10090 GN=S100a10 PE=1 SV=2	P08207	216.953	68	7	759	7	68	7	20194	S100a10	99.6106	106.487	93.9023	88.0959	123.493	103.296	96.4227	96.8607	91.7129	117.574	105.351	91.9224	105.276	94.9867	100.482	87.5514	79.0187	102.868	1.49662e+10	1.49079e+10	1.59371e+10	1.40536e+10	1.31846e+10	1.84822e+10	1.54596e+10	1.44308e+10	1.44964e+10	1.3726e+10	1.75964e+10	1.5767e+10	1.37573e+10	15755877742	1.42159e+10	1.50384e+10	1.31031e+10	1.18261e+10	1.53955e+10
Glutathione reductase, mitochondrial OS=Mus musculus OX=10090 GN=Gsr PE=1 SV=3	P47791	216.931	41	16	278	16	41	16	14782	Gsr	100.824	97.6211	101.555	10.9936	19.1406	12.1913	26.6085	20.5362	23.63	62.0554	81.53	71.6628	71.2945	79.1388	82.2964	159.465	142.395	153.627	3.09701e+08	3.12253e+08	3.02333e+08	3.14516e+08	3.40472e+07	5.92787e+07	3.77565e+07	8.24066e+07	6.36006e+07	7.31824e+07	1.92186e+08	2.52499e+08	2.2194e+08	220799700	2.45094e+08	2.54873e+08	4.93865e+08	4.40998e+08	4.75783e+08
Cathepsin D OS=Mus musculus OX=10090 GN=Ctsd PE=1 SV=1	P18242	216.264	45	15	348	15	45	15	13033	Ctsd	95.0607	104.978	99.9614	36.0674	69.0468	52.0396	42.5791	37.9927	43.4112	81.03	78.3231	105.707	89.045	142.413	113.462	84.3086	99.5757	113.467	1.76911e+09	1.68173e+09	1.85717e+09	1.76843e+09	6.38072e+08	1.22151e+09	9.20636e+08	7.5327e+08	6.72132e+08	7.6799e+08	1.43351e+09	1.38562e+09	1.87008e+09	1575301688	2.51943e+09	2.00726e+09	1.49151e+09	1.7616e+09	2.00735e+09
Flavin reductase (NADPH) OS=Mus musculus OX=10090 GN=Blvrb PE=1 SV=3	Q923D2	215.768	84	15	406	15	84	15	233016	Blvrb	81.2557	98.1395	120.605	98.4594	130.669	134.949	106.775	94.2136	138.179	108.83	102.556	127.936	100.289	142.208	151.727	93.6092	118.506	131.37	1.88197e+09	1.52921e+09	1.84696e+09	2.26975e+09	1.85298e+09	2.45916e+09	2.53969e+09	2.00948e+09	1.77307e+09	2.60049e+09	2.04815e+09	1.93008e+09	2.40772e+09	1887408102	2.67631e+09	2.85546e+09	1.7617e+09	2.23025e+09	2.47234e+09
Enhancer of mRNA-decapping protein 4 OS=Mus musculus OX=10090 GN=Edc4 PE=1 SV=2	Q3UJB9	215.349	31	23	360	23	31	23	234699	Edc4	100.902	103.334	95.764	60.7251	80.4271	88.1661	61.9742	53.4076	75.8272	81.452	80.2529	114.412	48.7279	52.5026	51.8691	80.3892	86.4213	77.3819	7.51958e+08	7.58743e+08	7.77027e+08	7.20106e+08	4.56628e+08	6.04778e+08	6.62973e+08	4.6602e+08	4.01603e+08	5.70189e+08	6.12485e+08	6.03468e+08	8.60333e+08	366413308	3.94798e+08	3.90034e+08	6.04494e+08	6.49852e+08	5.81879e+08
Collectin-12 OS=Mus musculus OX=10090 GN=Colec12 PE=1 SV=1	Q8K4Q8	215.214	40	23	155	23	40	23	140792	Colec12	104.357	69.369	126.274	13.4395	9.54721	13.7163	9.91593	7.28401	14.3468	14.4398	38.1811	19.9841	23.8181	43.7763	21.5491	24.3825	25.7865	54.9151	3.5378e+08	3.69196e+08	2.45414e+08	4.4673e+08	4.75463e+07	3.37761e+07	4.85255e+07	3.50806e+07	2.57694e+07	5.07562e+07	5.10851e+07	1.35077e+08	7.06997e+07	84263800	1.54872e+08	7.62365e+07	8.62605e+07	9.12274e+07	1.94279e+08
Dynamin-2 OS=Mus musculus OX=10090 GN=Dnm2 PE=1 SV=2	P39054	214.746	40	31	419	14	40	31	13430	Dnm2	102.693	87.063	110.244	87.2216	85.1048	96.6395	94.4716	55.5087	71.8574	87.6157	110.108	91.2188	87.2395	91.5804	101.859	89.2067	81.4772	109.028	7.47211e+08	7.67335e+08	6.50544e+08	8.23755e+08	6.5173e+08	6.35913e+08	7.22102e+08	7.05903e+08	4.14767e+08	5.36927e+08	6.54675e+08	8.22741e+08	6.81597e+08	651863080	6.84299e+08	7.61098e+08	6.66563e+08	6.08807e+08	8.14668e+08
Metastasis-associated protein MTA2 OS=Mus musculus OX=10090 GN=Mta2 PE=1 SV=1	Q9R190	214.692	52	25	373	23	52	25	23942	Mta2	90.9265	102.697	106.376	55.1899	71.7657	76.0744	21.7986	27.2637	31.3979	61.144	48.2737	63.7507	87.7421	83.4777	94.3591	77.0741	78.4691	76.8491	6.40415e+08	5.82307e+08	6.57687e+08	6.8125e+08	3.53444e+08	4.59598e+08	4.87192e+08	1.39601e+08	1.74601e+08	2.01077e+08	3.91575e+08	3.09152e+08	4.08269e+08	561913788	5.34604e+08	6.0429e+08	4.93594e+08	5.02528e+08	4.92153e+08
Bifunctional methylenetetrahydrofolate dehydrogenase/cyclohydrolase, mitochondrial OS=Mus musculus OX=10090 GN=Mthfd2 PE=1 SV=1	P18155	214.113	64	18	193	18	64	18	17768	Mthfd2	112.372	99.1578	88.4704	32.4761	54.3773	37.7766	55.3254	27.6288	28.4127	89.1688	88.906	112.798	105.862	107.202	114.229	118.543	88.2939	104.587	1.24174e+09	1.39537e+09	1.23129e+09	1.09858e+09	4.0327e+08	6.75227e+08	4.69089e+08	6.86999e+08	3.43079e+08	3.52813e+08	1.10725e+09	1.10398e+09	1.40066e+09	1314538072	1.33118e+09	1.41844e+09	1.472e+09	1.09638e+09	1.2987e+09
SNW domain-containing protein 1 OS=Mus musculus OX=10090 GN=Snw1 PE=1 SV=3	Q9CSN1	213.248	47	22	391	22	47	22	66354	Snw1	100.51	117.055	82.4349	133.967	120.385	128.389	57.5589	36.2882	47.5875	97.9558	133.804	103.581	94.2753	100.242	141.232	111.96	101.425	144.29	5.56194e+08	5.59029e+08	6.51055e+08	4.58498e+08	7.45114e+08	6.69575e+08	7.14092e+08	3.20139e+08	2.01833e+08	2.64679e+08	5.44824e+08	7.44208e+08	5.7611e+08	524353712	5.57539e+08	7.85526e+08	6.22715e+08	5.64121e+08	8.02533e+08
V-type proton ATPase subunit B, brain isoform OS=Mus musculus OX=10090 GN=Atp6v1b2 PE=1 SV=1	P62814	212.937	40	19	403	19	40	19	11966	Atp6v1b2	89.4151	105.975	104.61	69.2835	87.8258	96.8063	80.7304	60.4539	68.6859	74.1576	64.1424	79.2154	50.0192	63.3721	55.5863	78.9655	71.2739	64.7966	1.49414e+09	1.33599e+09	1.58341e+09	1.56302e+09	1.03519e+09	1.31224e+09	1.44642e+09	1.20622e+09	9.03266e+08	1.02626e+09	1.10802e+09	9.58377e+08	1.18359e+09	747356585	9.46868e+08	8.30537e+08	1.17986e+09	1.06493e+09	9.68152e+08
60S ribosomal protein L12 OS=Mus musculus OX=10090 GN=Rpl12 PE=1 SV=2	P35979	212.897	73	12	586	12	73	12	269261	Rpl12	101.84	107.979	90.1815	70.54	83.2965	73.0216	52.814	47.7904	45.0253	98.2441	104.799	95.4845	97.0384	104.936	95.0944	106.112	81.8873	89.08	9.02566e+09	9.1917e+09	9.74581e+09	8.13948e+09	6.3667e+09	7.51806e+09	6.59068e+09	4.76682e+09	4.3134e+09	4.06383e+09	8.86718e+09	9.4588e+09	8.61811e+09	8758358978	9.4712e+09	8.5829e+09	9.57728e+09	7.39087e+09	8.04006e+09
Nuclear pore complex protein Nup98-Nup96 OS=Mus musculus OX=10090 GN=Nup98 PE=1 SV=2	Q6PFD9	212.431	29	31	269	31	29	31	269966	Nup98	100.587	89.1018	110.311	105.07	144.774	151.403	81.678	55.2363	74.6866	114.474	112.432	155.867	101.337	119.98	137.463	110.389	108.717	118.031	8.49903e+08	8.54891e+08	7.57279e+08	9.37539e+08	8.92994e+08	1.23043e+09	1.28678e+09	6.94184e+08	4.69455e+08	6.34763e+08	9.72921e+08	9.55559e+08	1.32472e+09	861265765	1.01971e+09	1.1683e+09	9.38201e+08	9.23988e+08	1.00315e+09
Myc box-dependent-interacting protein 1 OS=Mus musculus OX=10090 GN=Bin1 PE=1 SV=1	O08539	212.363	43	21	262	21	43	21	30948	Bin1	84.22	98.3328	117.447	29.4764	44.9167	40.4083	35.8904	27.271	43.8421	48.9921	83.1409	78.9412	48.2294	69.9786	61.0805	50.6728	56.7011	73.7661	2.38384e+08	2.00767e+08	2.34409e+08	2.79975e+08	7.02671e+07	1.07074e+08	9.63269e+07	8.55568e+07	6.50096e+07	1.04512e+08	1.16789e+08	1.98194e+08	1.88183e+08	114971118	1.66818e+08	1.45606e+08	1.20796e+08	1.35166e+08	1.75846e+08
Chromobox protein homolog 5 OS=Mus musculus OX=10090 GN=Cbx5 PE=1 SV=1	Q61686	212.221	63	14	338	14	63	14	12419	Cbx5	94.3655	106.348	99.2864	67.8589	72.5534	86.0785	41.1798	38.6747	51.8531	69.0528	107.387	76.573	69.8815	81.1568	79.1435	74.3675	75.2594	88.6775	2.03161e+09	1.91714e+09	2.16058e+09	2.01711e+09	1.37863e+09	1.474e+09	1.74878e+09	8.36613e+08	7.85719e+08	1.05345e+09	1.40288e+09	2.18168e+09	1.55566e+09	1419719522	1.64879e+09	1.60789e+09	1.51086e+09	1.52898e+09	1.80158e+09
Transcriptional regulator ATRX OS=Mus musculus OX=10090 GN=Atrx PE=1 SV=3	Q61687	212.11	17	25	165	25	17	25	22589	Atrx	85.1751	100.619	114.206	23.4926	29.5899	35.7418	#VALUE!	#VALUE!	#VALUE!	22.0832	15.9391	13.533	#VALUE!	#VALUE!	#VALUE!	61.0458	76.2556	96.316	1.15354e+08	9.82526e+07	1.16068e+08	1.3174e+08	2.70996e+07	3.41331e+07	4.12295e+07				2.54738e+07	1.83863e+07	1.56108e+07				7.04186e+07	8.79636e+07	1.11104e+08
Fibrillin-1 OS=Mus musculus OX=10090 GN=Fbn1 PE=1 SV=2	Q61554	212.104	16	27	188	25	16	27	14118	Fbn1	83.3291	133.34	83.331	#VALUE!	#VALUE!	#VALUE!	59.8603	28.6364	43.5033	125.362	123.929	106.018	91.859	146.257	82.9681	124.568	85.372	93.709	3.12518e+07	2.60418e+07	4.1671e+07	2.60424e+07				1.87074e+07	8.94936e+06	1.35955e+07	3.91778e+07	3.87299e+07	3.31324e+07	28707552	4.57078e+07	2.5929e+07	3.89297e+07	2.66803e+07	2.92857e+07
Large proline-rich protein BAG6 OS=Mus musculus OX=10090 GN=Bag6 PE=1 SV=1	Q9Z1R2	211.876	34	25	300	25	34	25	224727	Bag6	99.9686	100.738	99.2935	44.7674	54.2937	54.975	32.7481	22.6668	29.0166	67.6812	61.1546	85.4097	74.0371	98.9153	85.9394	77.8317	57.2152	70.5999	6.37181e+08	6.36981e+08	6.41883e+08	6.32679e+08	2.85249e+08	3.45949e+08	3.5029e+08	2.08665e+08	1.44429e+08	1.84888e+08	4.31252e+08	3.89665e+08	5.44214e+08	471750057	6.3027e+08	5.47589e+08	4.95929e+08	3.64565e+08	4.49849e+08
High mobility group protein HMGI-C OS=Mus musculus OX=10090 GN=Hmga2 PE=1 SV=1	P52927	211.822	65	10	599	10	65	10	15364	Hmga2	88.5986	103.918	107.484	293.903	290.755	317.282	241.913	176.138	209.041	125.973	147.074	143.84	105.055	139.27	155.486	112.013	132.693	149.095	5.4627e+09	4.83988e+09	5.67672e+09	5.87152e+09	1.60551e+10	1.58831e+10	1.73322e+10	1.3215e+10	9.62191e+09	1.14193e+10	6.88156e+09	8.03421e+09	7.85754e+09	5.73887e+09	7.60791e+09	8.49376e+09	6.11893e+09	7.24862e+09	8.14464e+09
Triokinase/FMN cyclase OS=Mus musculus OX=10090 GN=Tkfc PE=1 SV=1	Q8VC30	211.547	46	19	261	19	46	19	225913	Dak; Tkfc	98.8422	104.533	96.6248	32.5789	52.6657	46.0187	45.8313	52.6885	48.5951	78.2715	75.7126	81.4861	23.8449	31.2166	38.5071	78.8153	73.1311	73.9649	5.09083e+08	5.03189e+08	5.3216e+08	4.919e+08	1.65854e+08	2.68112e+08	2.34273e+08	2.33319e+08	2.68228e+08	2.47389e+08	3.98467e+08	3.8544e+08	4.14832e+08	121390058	1.58918e+08	1.96033e+08	4.01235e+08	3.72298e+08	3.76543e+08
Cofilin-2 OS=Mus musculus OX=10090 GN=Cfl2 PE=1 SV=1	P45591	209.313	89	18	473	12	89	18	12632	Cfl2	99.0081	106.006	94.9858	138.933	196.185	185.279	131.878	102.255	125.577	76.9172	62.9392	98.0571	68.0976	83.3182	113.967	53.0067	66.0579	101.193	5.26185e+08	5.20966e+08	5.57789e+08	4.99801e+08	7.31043e+08	1.0323e+09	9.74912e+08	6.93922e+08	5.38052e+08	6.60767e+08	4.04727e+08	3.31177e+08	5.15962e+08	358319748	4.38408e+08	5.99678e+08	2.78913e+08	3.47587e+08	5.32463e+08
Band 4.1-like protein 3 OS=Mus musculus OX=10090 GN=Epb41l3 PE=1 SV=1	Q9WV92	209.063	32	19	195	19	32	19	13823	Epb4.1l3; Epb41l3	#VALUE!	#VALUE!	#VALUE!	#VALUE!	#VALUE!	#VALUE!	#VALUE!	#VALUE!	#VALUE!	#VALUE!	#VALUE!	#VALUE!	#VALUE!	#VALUE!	#VALUE!	#VALUE!	#VALUE!	#VALUE!	#DIV/0!
Eukaryotic translation initiation factor 5 OS=Mus musculus OX=10090 GN=Eif5 PE=1 SV=1	P59325	208.823	46	27	307	27	46	27	217869; 102641436	Eif5; LOC100047658; LOC102641436	102.406	98.7971	98.797	123.697	172.896	180.225	132.094	108.103	130.857	141.284	128.701	143.102	143.528	154.838	161.192	132.094	142.197	177.13	9.69992e+08	9.9333e+08	9.58324e+08	9.58324e+08	1.19985e+09	1.67708e+09	1.74817e+09	1.28131e+09	1.04859e+09	1.2693e+09	1.37044e+09	1.24839e+09	1.38808e+09	1392207446	1.50191e+09	1.56355e+09	1.28131e+09	1.3793e+09	1.71815e+09
Adenylosuccinate synthetase isozyme 2 OS=Mus musculus OX=10090 GN=Adss PE=1 SV=2	P46664	208.693	44	18	375	17	44	18	11566	Adss	99.3901	95.9085	104.701	72.9697	95.9456	95.5663	57.0978	42.9758	51.1674	111.319	90.1089	99.2286	115.567	151.51	136.567	108.767	121.404	130.128	8.93137e+08	8.8769e+08	8.56594e+08	9.35127e+08	6.51719e+08	8.56925e+08	8.53538e+08	5.09962e+08	3.83833e+08	4.56995e+08	9.9423e+08	8.04796e+08	8.86247e+08	1032171774	1.35319e+09	1.21973e+09	9.71434e+08	1.0843e+09	1.16222e+09
Aspartyl/asparaginyl beta-hydroxylase OS=Mus musculus OX=10090 GN=Asph PE=1 SV=1	Q8BSY0	208.692	34	19	319	19	34	19	65973	Asph	102.887	92.7504	104.363	3.3623	8.05148	9.60876	17.9452	36.6261	34.5258	0.702543	2.48558	3.60182	84.9244	105.108	120.177	1.03391	3.91645	4.41891	1.23098e+08	1.26652e+08	1.14174e+08	1.28469e+08	4.13892e+06	9.91121e+06	1.18282e+07	2.20901e+07	4.5086e+07	4.25006e+07	864817	3.0597e+06	4.43377e+06	1.0454e+08	1.29386e+08	1.47935e+08	1.27272e+06	4.82107e+06	5.43959e+06
40S ribosomal protein S13 OS=Mus musculus OX=10090 GN=Rps13 PE=1 SV=2	P62301	208.658	78	22	613	22	78	22	68052; 625298; 102642137	Rps13; Rps13-ps1; LOC102642137	108.611	92.8229	98.5665	50.2294	99.622	78.7647	58.4951	33.2859	33.8096	93.385	54.5943	102.47	102.472	100.201	100.994	89.3424	86.7491	64.0353	5.78133e+09	6.27914e+09	5.3664e+09	5.69845e+09	2.90393e+09	5.75948e+09	4.55365e+09	3.3818e+09	1.92437e+09	1.95464e+09	5.39889e+09	3.15627e+09	5.92412e+09	5924246096	5.79295e+09	5.8388e+09	5.16518e+09	5.01525e+09	3.70209e+09
Peptidyl-prolyl cis-trans isomerase B OS=Mus musculus OX=10090 GN=Ppib PE=1 SV=2	P24369	208.351	70	19	421	19	70	19	19035	Ppib	96.9289	103.011	100.06	35.1011	47.7204	41.3153	2.10027	4.07471	4.22436	98.3305	100.419	90.227	107.786	111.771	108.779	92.2583	79.4321	90.3463	2.12098e+09	2.05584e+09	2.18483e+09	2.12225e+09	7.44486e+08	1.01214e+09	8.76287e+08	4.45462e+07	8.64235e+07	8.95977e+07	2.08557e+09	2.12986e+09	1.91369e+09	2.28611e+09	2.37064e+09	2.30717e+09	1.95678e+09	1.68473e+09	1.91622e+09
Pyruvate dehydrogenase E1 component subunit alpha, somatic form, mitochondrial OS=Mus musculus OX=10090 GN=Pdha1 PE=1 SV=1	P35486	208.09	61	21	267	19	61	21	18597	Pdha1	94.6213	97.3243	108.054	14.091	12.6516	17.0662	29.7031	20.7997	22.1521	38.7481	55.7771	60.968	67.0842	94.408	81.7463	107.761	119.182	113.963	6.59486e+08	6.24014e+08	6.4184e+08	7.12604e+08	9.29283e+07	8.34356e+07	1.12549e+08	1.95887e+08	1.37171e+08	1.4609e+08	2.55538e+08	3.67842e+08	4.02075e+08	4.42411e+08	6.22608e+08	5.39105e+08	7.10668e+08	7.85986e+08	7.51567e+08
pre-rRNA 2'-O-ribose RNA methyltransferase FTSJ3 OS=Mus musculus OX=10090 GN=Ftsj3 PE=1 SV=1	Q9DBE9	207.87	30	21	268	21	30	21	56095	Ftsj3	101.301	98.8449	99.8543	52.7997	61.241	74.1746	29.4101	20.2994	21.0729	143.01	128.278	174.86	115.794	134.121	142.998	94.3192	78.9988	91.9718	2.61993e+08	2.65401e+08	2.58967e+08	2.61611e+08	1.38332e+08	1.60447e+08	1.94332e+08	7.70523e+07	5.3183e+07	5.52094e+07	3.74677e+08	3.3608e+08	4.5812e+08	303372176	3.51387e+08	3.74646e+08	2.4711e+08	2.06971e+08	2.4096e+08
Sister chromatid cohesion protein PDS5 homolog B OS=Mus musculus OX=10090 GN=Pds5b PE=1 SV=1	Q4VA53	207.615	26	26	265	24	26	26	100710	Pds5b	92.0054	116.432	91.5627	34.8757	30.2227	40.4092	31.6184	21.3889	23.244	85.2698	72.3242	84.9523	78.7948	86.9157	77.9449	62.949	53.0385	59.3457	3.98792e+08	3.6691e+08	4.64321e+08	3.65145e+08	1.39081e+08	1.20526e+08	1.61148e+08	1.26091e+08	8.52971e+07	9.26953e+07	3.40049e+08	2.88423e+08	3.38783e+08	314227252	3.46613e+08	3.10838e+08	2.51035e+08	2.11513e+08	2.36666e+08
ATP-dependent RNA helicase DDX18 OS=Mus musculus OX=10090 GN=Ddx18 PE=1 SV=1	Q8K363	207.426	36	21	326	21	36	21	66942	Ddx18	103.006	93.144	103.85	42.8457	88.745	104.776	98.9941	54.8053	87.021	97.1664	90.2726	168.064	100.024	121.926	149.149	100.766	114.497	121.913	3.45111e+08	3.55485e+08	3.2145e+08	3.58397e+08	1.47865e+08	3.06269e+08	3.61595e+08	3.4164e+08	1.89139e+08	3.00319e+08	3.35332e+08	3.11541e+08	5.80008e+08	345192286	4.20782e+08	5.14728e+08	3.47756e+08	3.95143e+08	4.20735e+08
Protein LYRIC OS=Mus musculus OX=10090 GN=Mtdh PE=1 SV=1	Q80WJ7	207.055	45	18	348	18	45	18	67154	Mtdh	85.9785	104.913	109.108	92.1353	85.6117	108.024	111.244	73.9578	95.8821	35.0613	35.6879	49.3637	111.717	112.539	82.0977	72.6827	80.9609	88.5006	4.39309e+08	3.77711e+08	4.60894e+08	4.79322e+08	4.04759e+08	3.761e+08	4.74559e+08	4.88704e+08	3.24903e+08	4.21219e+08	1.54028e+08	1.5678e+08	2.16859e+08	490781404	4.94396e+08	3.60662e+08	3.19302e+08	3.55669e+08	3.88791e+08
Procollagen galactosyltransferase 1 OS=Mus musculus OX=10090 GN=Colgalt1 PE=1 SV=2	Q8K297	206.771	47	23	379	23	47	23	234407	Glt25d1; Colgalt1	98.9927	103.329	97.6784	22.3717	25.8686	28.4063	59.2778	38.5888	50.2821	73.6381	53.3214	72.0266	103.263	114.785	104.608	62.8414	53.2407	51.1528	1.06575e+09	1.05501e+09	1.10123e+09	1.04101e+09	2.38426e+08	2.75695e+08	3.0274e+08	6.31753e+08	4.11261e+08	5.35881e+08	7.84798e+08	5.68273e+08	7.67623e+08	1100530180	1.22333e+09	1.11486e+09	6.69732e+08	5.67413e+08	5.45161e+08
Eukaryotic translation initiation factor 2 subunit 2 OS=Mus musculus OX=10090 GN=Eif2s2 PE=1 SV=1	Q99L45	205.985	58	21	432	21	58	21	67204	Eif2s2	112.318	94.9823	92.7002	196.754	191.948	184.371	107.463	68.6059	92.1044	232.266	230.028	184.863	148.59	112.505	127.023	303.099	233.551	248.915	4.33268e+08	4.86636e+08	4.11528e+08	4.0164e+08	8.52474e+08	8.31648e+08	7.98821e+08	4.65603e+08	2.97248e+08	3.99059e+08	1.00633e+09	9.96638e+08	8.00952e+08	643792036	4.8745e+08	5.50349e+08	1.31323e+09	1.0119e+09	1.07847e+09
PDZ and LIM domain protein 2 OS=Mus musculus OX=10090 GN=Pdlim2 PE=1 SV=1	Q8R1G6	205.534	52	13	235	13	52	13	213019	Pdlim2	81.1721	113.684	105.144	69.1234	71.0321	56.4774	14.5598	18.7714	17.8227	53.2112	54.4302	64.808	30.5455	24.3483	30.6642	51.1725	50.6631	58.0825	2.30707e+08	1.8727e+08	2.62277e+08	2.42574e+08	1.59472e+08	1.63876e+08	1.30297e+08	3.35905e+07	4.33068e+07	4.11182e+07	1.22762e+08	1.25574e+08	1.49517e+08	70470680	5.61732e+07	7.07445e+07	1.18058e+08	1.16883e+08	1.34e+08
F-actin-capping protein subunit alpha-1 OS=Mus musculus OX=10090 GN=Capza1 PE=1 SV=4	P47753	205.212	71	17	369	14	71	17	12340	Capza1	101.035	100.348	98.6167	34.3813	37.7607	44.9281	69.4765	45.4536	62.2244	41.4969	47.354	60.8284	45.7641	55.7721	51.5321	84.6933	85.274	94.6101	8.52508e+08	8.61334e+08	8.55475e+08	8.40715e+08	2.93103e+08	3.21913e+08	3.83016e+08	5.92293e+08	3.87495e+08	5.30468e+08	3.53765e+08	4.03696e+08	5.18567e+08	390142872	4.75462e+08	4.39316e+08	7.22018e+08	7.26968e+08	8.06559e+08
60S ribosomal protein L30 OS=Mus musculus OX=10090 GN=Rpl30 PE=1 SV=2	P62889	205.2	74	15	424	15	74	15	19946; 667779; 666899	Rpl30; Rpl30-ps8; Gm12191	111.009	95.6574	93.3338	153.206	158.997	130.277	138.99	109.265	104.911	189.562	207.268	133.789	166.238	118.464	118.752	157.922	134.872	168.991	1.9548e+09	2.17001e+09	1.86992e+09	1.82449e+09	2.99488e+09	3.10809e+09	2.54666e+09	2.71699e+09	2.13591e+09	2.0508e+09	3.70556e+09	4.05168e+09	2.61531e+09	3249632956	2.31574e+09	2.32137e+09	3.08707e+09	2.63649e+09	3.30345e+09
EH domain-binding protein 1-like protein 1 OS=Mus musculus OX=10090 GN=Ehbp1l1 PE=1 SV=1	Q99MS7	205.181	28	27	172	27	28	27	114601	Ehbp1l1	78.0094	123.442	98.549	105.445	92.2466	105.264	162.051	92.9897	145.558	89.6289	143.609	123.977	242.25	261.982	276.959	144.323	105.657	105.725	2.87304e+07	2.24124e+07	3.54653e+07	2.83135e+07	3.02949e+07	2.65028e+07	3.02427e+07	4.65578e+07	2.67163e+07	4.18195e+07	2.57507e+07	4.12594e+07	3.56191e+07	69599268	7.52684e+07	7.95713e+07	4.14645e+07	3.03557e+07	3.03752e+07
Ras-related protein Rab-7a OS=Mus musculus OX=10090 GN=Rab7a PE=1 SV=2	P51150	204.959	86	20	472	20	86	20	19349	Rab7	109.154	88.7027	102.144	86.4432	117.003	119.373	99.7571	63.1383	81.8594	91.0726	67.7783	106.469	89.9273	103.072	107.142	95.4611	98.9768	91.3215	2.67629e+09	2.92127e+09	2.37394e+09	2.73366e+09	2.31347e+09	3.13134e+09	3.19477e+09	2.66979e+09	1.68976e+09	2.1908e+09	2.43737e+09	1.81394e+09	2.84943e+09	2406718394	2.75851e+09	2.86745e+09	2.55482e+09	2.64891e+09	2.44403e+09
Golgin subfamily A member 3 OS=Mus musculus OX=10090 GN=Golga3 PE=1 SV=3	P55937	204.93	29	25	176	25	29	25	269682	Golga3	#VALUE!	#VALUE!	#VALUE!	#DIV/0!	#DIV/0!	#DIV/0!	#VALUE!	#VALUE!	#VALUE!	#DIV/0!	#DIV/0!	#DIV/0!	#DIV/0!	#DIV/0!	#DIV/0!	#DIV/0!	#DIV/0!	#DIV/0!	#DIV/0!				1.33576e+08	1.54978e+08	1.63539e+08				1.57703e+08	1.44738e+08	1.49681e+08	101652296	1.13306e+08	1.09478e+08	9.73763e+07	9.95779e+07	1.28497e+08
Na(+)/H(+) exchange regulatory cofactor NHE-RF1 OS=Mus musculus OX=10090 GN=Slc9a3r1 PE=1 SV=3	P70441	204.922	69	22	326	22	69	22	26941	Slc9a3r1	130.599	86.6569	82.7436	90.4924	116.648	129.243	88.6898	133.686	124.432	102.965	75.5139	121.757	35.5777	32.6151	27.3671	154.182	128.321	194.534	1.81606e+08	2.37177e+08	1.57374e+08	1.50267e+08	1.6434e+08	2.1184e+08	2.34713e+08	1.61066e+08	2.42781e+08	2.25975e+08	1.8699e+08	1.37138e+08	2.21118e+08	64611220	5.92311e+07	4.97004e+07	2.80004e+08	2.33039e+08	3.53286e+08
Inositol 1,4,5-trisphosphate receptor type 3 OS=Mus musculus OX=10090 GN=Itpr3 PE=1 SV=3	P70227	204.499	17	31	192	29	17	31	16440	Itpr3	101.331	86.1394	112.529	21.4845	19.0914	13.2827	107.395	69.4528	97.799	21.854	22.5485	65.8034	69.097	69.778	84.3034	52.6596	56.3847	67.4257	1.15228e+08	1.16762e+08	9.92565e+07	1.29665e+08	2.47561e+07	2.19986e+07	1.53053e+07	1.23749e+08	8.00289e+07	1.12692e+08	2.51819e+07	2.59822e+07	7.58239e+07	79618980	8.04036e+07	9.71409e+07	6.06785e+07	6.49708e+07	7.76931e+07
26S proteasome non-ATPase regulatory subunit 7 OS=Mus musculus OX=10090 GN=Psmd7 PE=1 SV=2	P26516	204.482	44	16	370	16	44	16	17463	Psmd7	105.386	96.0885	98.526	105.64	109.028	131.492	120.543	94.7775	112.78	104.592	96.0812	127.362	119.848	138.237	131.085	106.873	103.666	99.5534	9.59751e+08	1.01144e+09	9.2221e+08	9.45604e+08	1.01389e+09	1.0464e+09	1.262e+09	1.15692e+09	9.09628e+08	1.08241e+09	1.00383e+09	9.22141e+08	1.22236e+09	1150244240	1.32673e+09	1.25809e+09	1.02571e+09	9.94933e+08	9.55465e+08
ATP-dependent RNA helicase DDX42 OS=Mus musculus OX=10090 GN=Ddx42 PE=1 SV=3	Q810A7	204.136	39	23	236	23	39	23	72047	Ddx42	90.7638	91.0264	118.21	14.2031	18.8585	26.3391	39.2154	28.2467	40.7857	31.9856	36.6419	37.0239	77.8734	101.563	78.3233	59.2497	69.5708	68.2428	4.66979e+08	4.23848e+08	4.25074e+08	5.52016e+08	6.63256e+07	8.80652e+07	1.22998e+08	1.83128e+08	1.31906e+08	1.90461e+08	1.49366e+08	1.7111e+08	1.72894e+08	363652888	4.74278e+08	3.65754e+08	2.76684e+08	3.24881e+08	3.1868e+08
5'-3' exoribonuclease 2 OS=Mus musculus OX=10090 GN=Xrn2 PE=1 SV=1	Q9DBR1	203.744	33	24	315	24	33	24	24128	Xrn2	101.807	102.988	95.2049	37.7381	19.7785	26.4133	39.6309	19.8986	35.2423	61.597	60.044	74.4359	78.5765	86.6471	97.1078	91.9173	80.0256	84.197	7.11583e+08	7.24444e+08	7.32844e+08	6.77462e+08	2.68538e+08	1.4074e+08	1.87953e+08	2.82007e+08	1.41595e+08	2.50778e+08	4.38314e+08	4.27263e+08	5.29674e+08	559136996	6.16567e+08	6.91003e+08	6.54068e+08	5.69449e+08	5.99132e+08
Serine/threonine-protein phosphatase 4 regulatory subunit 2 OS=Mus musculus OX=10090 GN=Ppp4r2 PE=1 SV=1	Q0VGB7	203.551	56	16	193	16	56	16	232314	Ppp4r2	103.816	96.4083	99.7759	62.5448	67.7593	60.3335	25.2442	21.1418	22.1879	74.5665	90.644	101.395	71.6182	87.8206	75.2192	62.5097	76.1838	86.3141	1.82473e+08	1.89436e+08	1.75919e+08	1.82064e+08	1.14127e+08	1.23643e+08	1.10092e+08	4.60639e+07	3.85781e+07	4.0487e+07	1.36064e+08	1.65401e+08	1.85019e+08	130684028	1.60249e+08	1.37255e+08	1.14063e+08	1.39015e+08	1.575e+08
Tyrosine-protein kinase BAZ1B OS=Mus musculus OX=10090 GN=Baz1b PE=1 SV=2	Q9Z277	203.186	30	35	233	35	30	35	22385	Baz1b	96.0079	98.7685	105.224	60.2913	68.9514	77.0291	75.3136	55.0537	64.4291	14.3434	16.0495	12.7234	93.4283	119.247	111.579	33.1099	22.5868	26.7986	3.10754e+08	2.98349e+08	3.06927e+08	3.26987e+08	1.87358e+08	2.1427e+08	2.39371e+08	2.3404e+08	1.71082e+08	2.00216e+08	4.45727e+07	4.98747e+07	3.95386e+07	290332505	3.70566e+08	3.46738e+08	1.02891e+08	7.01895e+07	8.32779e+07
SWI/SNF complex subunit SMARCC1 OS=Mus musculus OX=10090 GN=Smarcc1 PE=1 SV=2	P97496	202.949	38	30	222	21	38	30	20588	Smarcc1	105.113	103.126	91.7612	#VALUE!	#VALUE!	#VALUE!	164.196	152.094	28.5161	98.2468	107.277	119.053	125.262	150.524	162.523	98.8955	114.418	124.885	1.58452e+08	1.66553e+08	1.63405e+08	1.45397e+08				2.60172e+08	2.40996e+08	4.51842e+07	1.55674e+08	1.69982e+08	1.88642e+08	198480234	2.38508e+08	2.57521e+08	1.56702e+08	1.81297e+08	1.97883e+08
Thioredoxin reductase 1, cytoplasmic OS=Mus musculus OX=10090 GN=Txnrd1 PE=1 SV=3	Q9JMH6	202.736	44	19	241	18	44	19	50493	Txnrd1	105.977	90.8113	103.212	160.874	225.057	224.406	118.431	92.3453	98.8481	102.443	81.9331	178.031	116.056	191.398	202.588	176.744	205.624	203.905	2.36791e+08	2.50944e+08	2.15033e+08	2.44396e+08	3.80934e+08	5.32915e+08	5.31372e+08	2.80434e+08	2.18665e+08	2.34063e+08	2.42575e+08	1.9401e+08	4.21561e+08	274810506	4.53213e+08	4.7971e+08	4.18513e+08	4.869e+08	4.82828e+08
SPARC OS=Mus musculus OX=10090 GN=Sparc PE=1 SV=1	P07214	202.546	56	16	355	16	56	16	20692	Sparc	97.7028	102.208	100.089	27.3349	27.5739	31.2414	33.0005	31.1217	28.743	160.781	205.318	179.94	121.644	147.67	179.928	165.581	153.159	226.793	8.01774e+08	7.83355e+08	8.19476e+08	8.02491e+08	2.19164e+08	2.2108e+08	2.50485e+08	2.6459e+08	2.49525e+08	2.30454e+08	1.2891e+09	1.64619e+09	1.44271e+09	975310894	1.18398e+09	1.44261e+09	1.32758e+09	1.22799e+09	1.81837e+09
Eukaryotic translation initiation factor 3 subunit G OS=Mus musculus OX=10090 GN=Eif3g PE=1 SV=2	Q9Z1D1	202.469	72	18	343	18	72	18	53356	Eif3g	83.325	119.874	96.8012	96.5059	128.357	142.177	81.9051	98.9304	104.471	123.238	166.395	138.957	111.449	131.772	134.329	118.457	102.272	162.261	1.53779e+09	1.28137e+09	1.84341e+09	1.4886e+09	1.48406e+09	1.97386e+09	2.18639e+09	1.25953e+09	1.52134e+09	1.60654e+09	1.89515e+09	2.55881e+09	2.13686e+09	1713859170	2.02638e+09	2.06571e+09	1.82162e+09	1.57273e+09	2.49524e+09
Liprin-beta-1 OS=Mus musculus OX=10090 GN=Ppfibp1 PE=1 SV=3	Q8C8U0	202.29	47	28	184	28	47	28	67533	Ppfibp1	99.7956	131.037	69.167	138.178	63.475	117.288	105.484	96.3031	104.918	68.4834	143.173	74.1464	73.684	92.5973	84.3352	74.6395	61.5312	89.6703	3.36202e+09	3.35515e+09	4.4055e+09	2.32541e+09	4.64558e+09	2.13404e+09	3.94325e+09	3.5464e+09	3.23773e+09	3.52737e+09	2.30242e+09	4.81351e+09	2.49281e+09	2477269796	3.11314e+09	2.83536e+09	2.50939e+09	2.06869e+09	3.01473e+09
Protein Noxp20 OS=Mus musculus OX=10090 GN=Fam114a1 PE=1 SV=1	Q9D281	201.811	47	17	274	17	47	17	68303	Fam114a1	111.455	83.4984	105.047	27.6259	22.7396	23.1069	#VALUE!	#VALUE!	#VALUE!	100.399	99.1624	115.607	123.939	160.649	117.546	72.4178	62.1577	65.6133	1.95551e+08	2.17951e+08	1.63282e+08	2.0542e+08	5.40227e+07	4.44675e+07	4.51858e+07				1.9633e+08	1.93913e+08	2.26071e+08	242363418	3.1415e+08	2.29863e+08	1.41614e+08	1.2155e+08	1.28307e+08
CAP-Gly domain-containing linker protein 2 OS=Mus musculus OX=10090 GN=Clip2 PE=1 SV=2	Q9Z0H8	200.187	37	22	229	21	37	22	269713	Clip2	84.4971	118.191	97.3123	#VALUE!	#VALUE!	#VALUE!	#VALUE!	#VALUE!	#VALUE!	120.834	139.864	97.7831	31.7474	34.7411	66.8995	37.2563	25.4729	53.7641	6.88865e+07	5.82071e+07	8.14174e+07	6.70351e+07							8.3238e+07	9.63476e+07	6.73594e+07	21869708	2.39319e+07	4.60847e+07	2.56646e+07	1.75474e+07	3.70363e+07
Pre-mRNA-splicing factor ATP-dependent RNA helicase DHX15 OS=Mus musculus OX=10090 GN=Dhx15 PE=1 SV=2	O35286	199.514	33	28	422	27	33	28	13204	Dhx15	94.4075	98.2317	107.361	36.0058	63.0701	59.9579	54.7889	62.1565	85.9512	82.4887	64.8736	97.3574	98.428	89.9805	95.9819	69.5108	65.2266	60.0798	1.07956e+09	1.01918e+09	1.06047e+09	1.15902e+09	3.88704e+08	6.80879e+08	6.4728e+08	5.91478e+08	6.71015e+08	9.27892e+08	8.90513e+08	7.00348e+08	1.05103e+09	1062586549	9.71391e+08	1.03618e+09	7.50409e+08	7.04159e+08	6.48596e+08
Nuclear migration protein nudC OS=Mus musculus OX=10090 GN=Nudc PE=1 SV=1	O35685	199.093	61	19	378	19	61	19	18221	Nudc	90.9336	88.3668	120.7	128.782	173.781	175.051	15.9356	16.1976	28.7046	72.6482	142.666	98.3451	70.6954	80.0032	75.0915	109.426	116.974	120.225	5.38658e+08	4.89821e+08	4.75995e+08	6.50159e+08	6.93693e+08	9.36083e+08	9.42928e+08	8.58386e+07	8.72496e+07	1.5462e+08	3.91326e+08	7.68482e+08	5.29744e+08	380806555	4.30944e+08	4.04487e+08	5.89433e+08	6.3009e+08	6.47602e+08
U1 small nuclear ribonucleoprotein 70 kDa OS=Mus musculus OX=10090 GN=Snrnp70 PE=1 SV=2	Q62376	198.984	50	23	405	23	50	23	20637	Snrnp70	96.3101	104.976	98.714	87.2366	86.1193	111.782	92.2991	84.775	117.178	184.075	179.183	173.304	126.575	108.091	122.56	126.405	122.937	154.091	6.18519e+08	5.95696e+08	6.49296e+08	6.10565e+08	5.39575e+08	5.32665e+08	6.91392e+08	5.70887e+08	5.24349e+08	7.24767e+08	1.13854e+09	1.10828e+09	1.07192e+09	782888238	6.68565e+08	7.5806e+08	7.81839e+08	7.60391e+08	9.53081e+08
Hydroxymethylglutaryl-CoA synthase, cytoplasmic OS=Mus musculus OX=10090 GN=Hmgcs1 PE=1 SV=1	Q8JZK9	198.943	45	14	247	14	45	14	208715	Hmgcs1	95.8995	98.767	105.334	23.559	11.8143	16.2286	54.255	46.4144	48.2403	34.7896	31.5909	40.3189	100.11	99.8987	84.3448	71.7338	52.5206	72.4023	7.63541e+08	7.32231e+08	7.54126e+08	8.04265e+08	1.79882e+08	9.02069e+07	1.23912e+08	4.14259e+08	3.54393e+08	3.68335e+08	2.65633e+08	2.41209e+08	3.07851e+08	764379944	7.62767e+08	6.44007e+08	5.47716e+08	4.01016e+08	5.52821e+08
Phenylalanine--tRNA ligase beta subunit OS=Mus musculus OX=10090 GN=Farsb PE=1 SV=2	Q9WUA2	198.293	44	23	409	23	44	23	23874	Farsb	100.359	96.5037	103.137	64.0827	91.7039	103.664	77.0752	49.7853	67.772	60.5283	48.8876	75.7467	77.252	97.2891	90.4953	75.5514	88.6288	85.1355	8.29864e+08	8.32845e+08	8.0085e+08	8.55897e+08	5.318e+08	7.61018e+08	8.60269e+08	6.39619e+08	4.1315e+08	5.62415e+08	5.02303e+08	4.057e+08	6.28595e+08	641087049	8.07367e+08	7.50988e+08	6.26974e+08	7.35499e+08	7.06509e+08
Prohibitin OS=Mus musculus OX=10090 GN=Phb PE=1 SV=1	P67778	198.112	71	21	497	21	71	21	18673	Phb	113.653	84.6117	101.735	59.2635	64.1036	71.3334	73.0686	54.4064	75.6215	93.2146	94.3348	133.17	87.34	129.223	142.932	148.706	130.718	162.751	1.9454e+09	2.211e+09	1.64603e+09	1.97915e+09	1.15291e+09	1.24707e+09	1.38772e+09	1.42147e+09	1.05842e+09	1.47114e+09	1.81339e+09	1.83518e+09	2.59069e+09	1699108159	2.51389e+09	2.78059e+09	2.89292e+09	2.54299e+09	3.16615e+09
Dual specificity mitogen-activated protein kinase kinase 1 OS=Mus musculus OX=10090 GN=Map2k1 PE=1 SV=2	P31938	198.042	37	16	272	11	37	16	26395	Map2k1	#VALUE!	#VALUE!	#VALUE!	#DIV/0!	#DIV/0!	#DIV/0!	#DIV/0!	#DIV/0!	#DIV/0!	#VALUE!	#VALUE!	#VALUE!	#DIV/0!	#DIV/0!	#DIV/0!	#DIV/0!	#DIV/0!	#DIV/0!	#DIV/0!				5.10102e+07	7.25017e+06	1.00509e+07	4.30422e+07	3.93169e+07	5.73304e+07				18993604	2.46595e+07	2.70199e+07	8.97195e+07	5.6658e+07	5.66828e+07
NAD(P) transhydrogenase, mitochondrial OS=Mus musculus OX=10090 GN=Nnt PE=1 SV=2	Q61941	197.671	29	21	214	21	29	21	18115	Nnt	107.864	90.4877	101.648	21.4052	22.4886	29.3398	26.8267	12.2438	16.8184	20.5597	20.7142	32.4901	41.303	63.184	70.511	43.5824	37.7143	44.2793	4.82768e+08	5.20734e+08	4.36846e+08	4.90724e+08	1.03338e+08	1.08568e+08	1.41643e+08	1.29511e+08	5.91093e+07	8.1194e+07	9.92556e+07	1.00001e+08	1.56852e+08	199397652	3.05032e+08	3.40405e+08	2.10402e+08	1.82073e+08	2.13766e+08
4-trimethylaminobutyraldehyde dehydrogenase OS=Mus musculus OX=10090 GN=Aldh9a1 PE=1 SV=1	Q9JLJ2	197.626	54	23	224	23	54	23	56752	Aldh9a1	103.844	98.5196	97.6361	64.5531	67.5543	79.5818	69.2088	38.8315	58.1485	13.2746	65.06	96.1362	69.6491	94.9728	107.579	125.203	84.4594	86.6752	1.23758e+09	1.28516e+09	1.21926e+09	1.20833e+09	7.98897e+08	8.36039e+08	9.84889e+08	8.56515e+08	4.80572e+08	7.19634e+08	1.64284e+08	8.0517e+08	1.18976e+09	861963196	1.17536e+09	1.33138e+09	1.54949e+09	1.04525e+09	1.07268e+09
Dolichyl-diphosphooligosaccharide--protein glycosyltransferase subunit 2 OS=Mus musculus OX=10090 GN=Rpn2 PE=1 SV=1	Q9DBG6	197.622	27	13	244	13	27	13	20014	Rpn2	99.8233	95.9338	104.243	57.911	72.81	88.9468	5.74719	13.8527	8.78797	62.2827	49.7639	78.5646	59.58	86.1641	75.347	83.11	66.4026	91.6846	4.96744e+08	4.95866e+08	4.76545e+08	5.1782e+08	2.87669e+08	3.61679e+08	4.41838e+08	2.85488e+07	6.88124e+07	4.36537e+07	3.09385e+08	2.47199e+08	3.90265e+08	295960240	4.28015e+08	3.74282e+08	4.12844e+08	3.29851e+08	4.55438e+08
26S proteasome non-ATPase regulatory subunit 12 OS=Mus musculus OX=10090 GN=Psmd12 PE=1 SV=4	Q9D8W5	197.565	57	26	291	26	57	26	66997	Psmd12	92.8857	91.2707	115.844	56.8068	80.2671	71.6239	24.2769	11.2046	18.8806	54.2782	27.0908	65.3265	70.6315	90.6879	89.8888	41.1386	34.6072	29.2451	6.71465e+08	6.23694e+08	6.12851e+08	7.77849e+08	3.81438e+08	5.38965e+08	4.80929e+08	1.63011e+08	7.52348e+07	1.26776e+08	3.64459e+08	1.81905e+08	4.38644e+08	474265719	6.08937e+08	6.03571e+08	2.76231e+08	2.32375e+08	1.9637e+08
Glycogen phosphorylase, brain form OS=Mus musculus OX=10090 GN=Pygb PE=1 SV=3	Q8CI94	197.505	43	27	236	27	43	27	110078	Pygb	50.78	114.167	135.053	#VALUE!	#VALUE!	#VALUE!	19.045	43.7912	31.3194	132.931	94.5757	149.27	105.973	144.336	126.906	136.429	151.706	160.857	9.23149e+07	4.68775e+07	1.05393e+08	1.24674e+08				1.75814e+07	4.04258e+07	2.89125e+07	1.22715e+08	8.73075e+07	1.37799e+08	97828500	1.33244e+08	1.17153e+08	1.25945e+08	1.40047e+08	1.48495e+08
Extracellular matrix protein 1 OS=Mus musculus OX=10090 GN=Ecm1 PE=1 SV=2	Q61508	196.837	65	23	287	23	65	23	13601	Ecm1	90.9697	112.124	96.9058	381.022	375.684	464.591	276.277	198.528	226.106	1087.12	1459.05	1332.01	619.264	845.79	961.276	809.52	906.39	1095.68	1.05206e+08	9.57053e+07	1.17961e+08	1.0195e+08	4.00856e+08	3.95241e+08	4.88776e+08	2.90659e+08	2.08863e+08	2.37877e+08	1.14371e+09	1.535e+09	1.40135e+09	6.51501e+08	8.89819e+08	1.01132e+09	8.51661e+08	9.53574e+08	1.15272e+09
Epidermal growth factor receptor substrate 15 OS=Mus musculus OX=10090 GN=Eps15 PE=1 SV=1	P42567	196.602	32	19	227	19	32	19	13858	Eps15	77.4137	104.553	118.034	116.443	93.7421	137.442	#VALUE!	#VALUE!	#VALUE!	67.816	138.99	115.158	52.8593	63.437	77.2434	#VALUE!	#VALUE!	#VALUE!	6.13911e+07	4.75251e+07	6.41862e+07	7.24621e+07	7.14856e+07	5.75494e+07	8.43775e+07				4.1633e+07	8.53274e+07	7.06971e+07	32450940	3.89447e+07	4.74206e+07
Transforming protein RhoA OS=Mus musculus OX=10090 GN=Rhoa PE=1 SV=1	Q9QUI0	196.565	52	14	705	5	52	14	11848	Rhoa	92.8321	111.953	95.215	60.8743	58.6521	76.2414	83.9743	54.7494	71.5254	103.408	77.3155	85.8143	93.8065	95.8196	92.9205	92.2807	74.8591	77.9464	2.86516e+09	2.65979e+09	3.20762e+09	2.72806e+09	1.74415e+09	1.68047e+09	2.18444e+09	2.406e+09	1.56866e+09	2.04932e+09	2.96279e+09	2.21521e+09	2.45871e+09	2.6877e+09	2.74538e+09	2.66232e+09	2.64399e+09	2.14483e+09	2.23329e+09
ERO1-like protein alpha OS=Mus musculus OX=10090 GN=Ero1a PE=1 SV=2	Q8R180	196.53	47	20	240	20	47	20	50527	Ero1l	97.1088	117.058	85.8329	363.967	500.726	530.066	1491.85	1139.01	1432.45	284.333	270.731	306.073	177.8	260.107	242.935	402.68	597.365	505.57	1.34874e+08	1.30975e+08	1.57881e+08	1.15766e+08	4.90896e+08	6.75349e+08	7.14921e+08	2.01212e+09	1.53622e+09	1.93201e+09	3.83491e+08	3.65145e+08	4.12813e+08	239806148	3.50816e+08	3.27656e+08	5.43111e+08	8.0569e+08	6.81882e+08
40S ribosomal protein S18 OS=Mus musculus OX=10090 GN=Rps18 PE=1 SV=3	P62270	196.508	67	18	692	18	67	18	20084	Rps18	108.978	92.1532	98.8686	74.5488	109.142	108.709	87.4726	49.5954	65.7871	88.9509	63.039	124.644	98.4406	106.342	120.843	93.5676	95.4342	92.3661	7.46071e+09	8.13055e+09	6.87529e+09	7.3763e+09	5.56187e+09	8.14274e+09	8.11044e+09	6.52608e+09	3.70017e+09	4.90818e+09	6.63637e+09	4.70316e+09	9.29931e+09	7.34437e+09	7.93389e+09	9.01572e+09	6.98081e+09	7.12007e+09	6.89117e+09
E3 ubiquitin-protein ligase HUWE1 OS=Mus musculus OX=10090 GN=Huwe1 PE=1 SV=5	Q7TMY8	196.223	11	29	225	29	11	29	59026	Huwe1	86.7386	116.003	97.2588	31.2122	43.5294	48.4898	60.4539	49.1787	66.3772	#VALUE!	#VALUE!	#VALUE!	51.7765	71.807	62.687	51.1103	48.7431	46.3235	2.40473e+08	2.08583e+08	2.78955e+08	2.33881e+08	7.50569e+07	1.04676e+08	1.16605e+08	1.45375e+08	1.18261e+08	1.59619e+08				124508495	1.72676e+08	1.50745e+08	1.22906e+08	1.17214e+08	1.11396e+08
CTTNBP2 N-terminal-like protein OS=Mus musculus OX=10090 GN=Cttnbp2nl PE=1 SV=1	Q99LJ0	196.058	53	25	263	25	53	25	80281	Cttnbp2nl	96.2184	101.179	102.603	93.7025	132.954	161.676	110.694	104.896	155.294	138.313	121.807	167.638	122.859	130.569	152.919	139.372	140.22	139.639	1.89346e+09	1.82186e+09	1.91577e+09	1.94275e+09	1.77422e+09	2.51742e+09	3.06126e+09	2.09594e+09	1.98617e+09	2.94044e+09	2.6189e+09	2.30636e+09	3.17417e+09	2326282849	2.47228e+09	2.89545e+09	2.63896e+09	2.65501e+09	2.64401e+09
Ubiquitin carboxyl-terminal hydrolase 14 OS=Mus musculus OX=10090 GN=Usp14 PE=1 SV=3	Q9JMA1	196.043	51	19	384	19	51	19	59025	Usp14	100.187	104.191	95.6222	77.7487	69.3493	74.1583	79.2545	47.6091	66.4379	87.9786	67.1747	80.7343	101.669	83.4695	94.604	111.424	94.6466	100.548	5.15579e+08	5.16541e+08	5.37187e+08	4.93008e+08	4.00856e+08	3.5755e+08	3.82345e+08	4.08619e+08	2.45463e+08	3.4254e+08	4.53599e+08	3.46339e+08	4.16249e+08	524182866	4.30351e+08	4.87758e+08	5.74481e+08	4.87978e+08	5.18407e+08
TAR DNA-binding protein 43 OS=Mus musculus OX=10090 GN=Tardbp PE=1 SV=1	Q921F2	196.026	34	14	474	14	34	14	230908	Tardbp	92.5971	98.9386	108.464	81.2991	107.364	103.474	96.4121	83.2823	95.9781	121.793	104.441	128.92	125.56	116.44	133.856	93.9219	97.6886	117.603	1.75066e+09	1.62106e+09	1.73208e+09	1.89884e+09	1.42327e+09	1.87958e+09	1.81148e+09	1.68785e+09	1.45799e+09	1.68025e+09	2.13217e+09	1.8284e+09	2.25695e+09	2198134120	2.03847e+09	2.34337e+09	1.64425e+09	1.71019e+09	2.05883e+09
Pre-mRNA-processing factor 6 OS=Mus musculus OX=10090 GN=Prpf6 PE=1 SV=1	Q91YR7	195.895	40	33	272	33	40	33	68879	Prpf6	111.537	127.563	60.9001	73.1583	43.9939	28.9521	33.6836	91.2463	48.502	22.6381	27.0615	35.4958	86.0649	100.032	110.264	87.8263	71.5466	76.8055	4.59285e+08	5.12272e+08	5.85878e+08	2.79705e+08	3.36005e+08	2.02057e+08	1.32973e+08	1.54704e+08	4.19081e+08	2.22763e+08	1.03973e+08	1.24289e+08	1.63027e+08	395282962	4.59434e+08	5.06424e+08	4.03373e+08	3.28603e+08	3.52756e+08
Cytoplasmic dynein 1 light intermediate chain 1 OS=Mus musculus OX=10090 GN=Dync1li1 PE=1 SV=1	Q8R1Q8	195.769	37	21	228	21	37	21	235661	Dync1li1	110.182	97.4358	92.3827	188.74	249.281	234.05	262.466	214.65	248.885	132.316	126.076	226.634	235.336	277.936	250.444	248.917	174.892	187.467	1.73615e+08	1.91292e+08	1.69164e+08	1.60391e+08	3.27681e+08	4.32791e+08	4.06347e+08	4.55681e+08	3.72665e+08	4.32103e+08	2.29721e+08	2.18888e+08	3.93472e+08	408580288	4.8254e+08	4.3481e+08	4.32158e+08	3.0364e+08	3.25471e+08
Myosin-11 OS=Mus musculus OX=10090 GN=Myh11 PE=1 SV=1	O08638	195.722	8	18	860	2	8	18	17880	Myh11	93.5283	112.813	93.6583	52.2483	94.7166	80.8223	#VALUE!	#VALUE!	#VALUE!	104.347	94.365	114.564	#VALUE!	#VALUE!	#VALUE!	100.399	87.8089	117.001	1.38421e+08	1.29463e+08	1.56157e+08	1.29643e+08	7.23227e+07	1.31108e+08	1.11875e+08				1.44438e+08	1.30621e+08	1.58581e+08				1.38973e+08	1.21546e+08	1.61954e+08
Rho guanine nucleotide exchange factor 1 OS=Mus musculus OX=10090 GN=Arhgef1 PE=1 SV=2	Q61210	195.074	39	22	249	22	39	22	16801	Arhgef1	76.6247	123.682	99.6934	95.0807	132.737	101.198	81.9588	89.3903	74.5009	30.0776	140.043	104.019	46.2148	107.443	96.2711	75.2488	78.4777	135.747	1.63507e+09	1.25287e+09	2.02229e+09	1.63006e+09	1.55464e+09	2.17035e+09	1.65465e+09	1.34008e+09	1.46159e+09	1.21814e+09	4.9179e+08	2.28979e+09	1.70078e+09	755643936	1.75677e+09	1.5741e+09	1.23037e+09	1.28317e+09	2.21956e+09
40S ribosomal protein S15 OS=Mus musculus OX=10090 GN=Rps15 PE=1 SV=2	P62843	195.035	60	7	367	7	60	7	20054	Rps15	105.704	93.36	100.936	65.7032	76.3066	104.472	58.4888	31.1844	46.8535	102.01	59.7082	105.123	90.959	90.8575	100.951	81.54	94.047	73.5421	3.66521e+09	3.87429e+09	3.42184e+09	3.6995e+09	2.40816e+09	2.7968e+09	3.82911e+09	2.14374e+09	1.14297e+09	1.71728e+09	3.73888e+09	2.18843e+09	3.85298e+09	3.33384e+09	3.33012e+09	3.70006e+09	2.98861e+09	3.44702e+09	2.69547e+09
Beta-actin-like protein 2 OS=Mus musculus OX=10090 GN=Actbl2 PE=1 SV=1	Q8BFZ3	194.664	31	12	889	3	31	12	238880	Actbl2	108.862	124.371	66.7673	#VALUE!	#VALUE!	#VALUE!	#VALUE!	#VALUE!	#VALUE!	#VALUE!	#VALUE!	#VALUE!	199.258	79.7036	99.4317	#VALUE!	#VALUE!	#VALUE!	2.77909e+07	3.02537e+07	3.45637e+07	1.85553e+07										55375664	2.21504e+07	2.7633e+07
Trinucleotide repeat-containing gene 6B protein OS=Mus musculus OX=10090 GN=Tnrc6b PE=1 SV=2	Q8BKI2	194.309	20	18	213	18	20	18	213988	Tnrc6b	89.9714	103.604	106.424	47.9081	71.5559	56.5402	105.258	87.8173	115.711	96.3118	80.6272	94.3286	115.748	134.929	99.6789	78.4936	91.1224	96.2175	7.0742e+08	6.36476e+08	7.32917e+08	7.52867e+08	3.38912e+08	5.06201e+08	3.99977e+08	7.44615e+08	6.21237e+08	8.18565e+08	6.81329e+08	5.70373e+08	6.673e+08	818827776	9.54512e+08	7.05149e+08	5.55279e+08	6.44618e+08	6.80662e+08
Fumarate hydratase, mitochondrial OS=Mus musculus OX=10090 GN=Fh PE=1 SV=3	P97807	194.244	54	19	302	19	54	19	14194	Fh1	101.352	90.5171	108.131	53.1937	62.4839	75.4202	38.7065	21.6746	34.9411	102.863	91.7949	135.634	85.9801	120.738	123.139	89.5098	93.1771	94.5659	3.94804e+08	4.00141e+08	3.57365e+08	4.26906e+08	2.10011e+08	2.46689e+08	2.97762e+08	1.52815e+08	8.55721e+07	1.37949e+08	4.06108e+08	3.6241e+08	5.35488e+08	339452820	4.76678e+08	4.86158e+08	3.53388e+08	3.67867e+08	3.7335e+08
Coatomer subunit gamma-1 OS=Mus musculus OX=10090 GN=Copg1 PE=1 SV=1	Q9QZE5	194.228	36	21	310	20	36	21	54161	Copg; Copg1	89.148	104.272	106.58	77.9389	114.376	123.839	138.487	85.2063	120.459	98.9191	100.974	126.155	123.584	117.441	131.19	115.911	120.976	110.739	3.04413e+08	2.71378e+08	3.17417e+08	3.24443e+08	2.37256e+08	3.48175e+08	3.7698e+08	4.21572e+08	2.59379e+08	3.66691e+08	3.01122e+08	3.07377e+08	3.84033e+08	376205064	3.57504e+08	3.99358e+08	3.52847e+08	3.68267e+08	3.37103e+08
Serrate RNA effector molecule homolog OS=Mus musculus OX=10090 GN=Srrt PE=1 SV=1	Q99MR6	194.179	35	25	415	25	35	25	83701	Srrt	100.709	106.512	92.7784	40.6573	53.041	61.7864	81.8946	67.1702	78.8998	115.738	130.989	143.298	112.175	109.434	94.7042	125.924	130.488	159.947	5.72512e+08	5.76573e+08	6.09795e+08	5.31167e+08	2.32768e+08	3.03666e+08	3.53735e+08	4.68856e+08	3.84557e+08	4.51711e+08	6.62613e+08	7.49927e+08	8.20398e+08	642214226	6.26525e+08	5.42193e+08	7.20928e+08	7.47061e+08	9.15715e+08
SWI/SNF-related matrix-associated actin-dependent regulator of chromatin subfamily E member 1 OS=Mus musculus OX=10090 GN=Smarce1 PE=1 SV=1	O54941	193.772	60	16	253	16	60	16	57376	Smarce1	104.912	109.522	85.5657	56.4016	74.1762	74.8855	17.9793	10.3667	12.4899	42.6944	141.735	96.1049	#VALUE!	#VALUE!	#VALUE!	#VALUE!	#VALUE!	#VALUE!	1.26527e+08	1.32743e+08	1.38575e+08	1.08264e+08	7.13636e+07	9.38533e+07	9.47507e+07	2.27488e+07	1.31167e+07	1.58031e+07	5.40201e+07	1.79334e+08	1.21599e+08
Nardilysin OS=Mus musculus OX=10090 GN=Nrdc PE=1 SV=1	Q8BHG1	193.733	29	21	215	21	29	21	230598	Nrd1	100.351	97.4034	102.246	27.2756	39.0578	53.6336	#VALUE!	#VALUE!	#VALUE!	60.5424	58.2764	99.1371	137.533	166.332	171.404	50.9942	71.6629	80.0175	1.60525e+08	1.61088e+08	1.56357e+08	1.6413e+08	4.37842e+07	6.26975e+07	8.60954e+07				9.71857e+07	9.35482e+07	1.5914e+08	220775256	2.67004e+08	2.75146e+08	8.18585e+07	1.15037e+08	1.28448e+08
40S ribosomal protein S15a OS=Mus musculus OX=10090 GN=Rps15a PE=1 SV=2	P62245	193.704	74	14	475	14	74	14	267019	Rps15a	107.456	95.4683	97.0757	88.6517	102.814	110.789	91.3864	53.4727	71.1851	111.759	67.6662	118.742	96.5746	112.573	103.987	92.1223	88.3068	80.8831	4.50263e+09	4.83835e+09	4.29859e+09	4.37096e+09	3.99166e+09	4.62931e+09	4.98844e+09	4.11479e+09	2.40768e+09	3.20521e+09	5.03208e+09	3.04676e+09	5.34653e+09	4348397912	5.06873e+09	4.68214e+09	4.14793e+09	3.97613e+09	3.64187e+09
Insulin-like growth factor 2 mRNA-binding protein 1 OS=Mus musculus OX=10090 GN=Igf2bp1 PE=1 SV=1	O88477	193.33	48	25	360	24	48	25	140486	Igf2bp1	99.154	103.607	97.2389	103.239	118.518	116.407	75.6532	57.2878	73.2623	107.408	92.3888	116.715	98.9076	117.048	106.371	95.1062	95.014	96.916	9.29807e+08	9.21941e+08	9.63346e+08	9.04134e+08	9.59922e+08	1.10199e+09	1.08236e+09	7.03429e+08	5.32666e+08	6.81198e+08	9.9869e+08	8.59037e+08	1.08522e+09	919649281	1.08832e+09	9.89046e+08	8.84304e+08	8.83447e+08	9.01132e+08
Clustered mitochondria protein homolog OS=Mus musculus OX=10090 GN=Cluh PE=1 SV=2	Q5SW19	193.31	28	24	199	24	28	24	74148	1300001I01Rik; Cluh	105.752	85.3744	108.873	68.5693	103.713	92.3058	45.2817	44.8982	32.2992	72.3704	40.7056	85.0682	72.2743	83.1201	72.1231	73.1034	87.3206	95.2906	3.13669e+08	3.31712e+08	2.67793e+08	3.41502e+08	2.15081e+08	3.25315e+08	2.89535e+08	1.42035e+08	1.40832e+08	1.01313e+08	2.27004e+08	1.27681e+08	2.66833e+08	226702313	2.60722e+08	2.26228e+08	2.29303e+08	2.73898e+08	2.98897e+08
Transportin-1 OS=Mus musculus OX=10090 GN=Tnpo1 PE=1 SV=2	Q8BFY9	192.946	29	22	347	16	29	22	238799	Tnpo1	82.973	90.4228	126.604	35.5896	68.0105	48.5689	47.6341	47.5421	56.7395	75.2569	47.7968	87.5595	62.8401	76.443	77.9112	55.5647	89.7401	72.7043	5.01722e+08	4.16294e+08	4.53672e+08	6.35202e+08	1.78561e+08	3.41224e+08	2.43681e+08	2.38991e+08	2.38529e+08	2.84675e+08	3.77581e+08	2.39807e+08	4.39305e+08	315283004	3.83532e+08	3.90898e+08	2.78781e+08	4.50246e+08	3.64774e+08
26S proteasome non-ATPase regulatory subunit 4 OS=Mus musculus OX=10090 GN=Psmd4 PE=1 SV=1	O35226	192.605	44	15	428	15	44	15	19185	Psmd4	102.091	100.947	96.9622	87.4972	93.4107	91.1251	40.1288	31.3213	40.4962	106.17	127.259	93.7801	92.0628	101.474	88.7734	91.3606	77.7739	100.54	9.01624e+08	9.2048e+08	9.10158e+08	8.74234e+08	7.88896e+08	8.42213e+08	8.21606e+08	3.61811e+08	2.82401e+08	3.65124e+08	9.5725e+08	1.1474e+09	8.45544e+08	830060122	9.14912e+08	8.00402e+08	8.23729e+08	7.01228e+08	9.0649e+08
Nucleolar transcription factor 1 OS=Mus musculus OX=10090 GN=Ubtf PE=1 SV=1	P25976	192.421	35	25	290	25	35	25	21429	Ubtf	92.0242	108.689	99.287	72.7577	80.4509	136.352	77.0751	62.4966	80.7532	8.26068	42.67	45.5333	155.65	113.89	139.296	42.9337	35.7179	41.0897	1.8593e+08	1.711e+08	2.02085e+08	1.84604e+08	1.35278e+08	1.49582e+08	2.53519e+08	1.43306e+08	1.162e+08	1.50144e+08	1.53591e+07	7.93363e+07	8.466e+07	289400310	2.11756e+08	2.58993e+08	7.98266e+07	6.64103e+07	7.6398e+07
Sorting nexin-9 OS=Mus musculus OX=10090 GN=Snx9 PE=1 SV=1	Q91VH2	192.098	44	19	255	19	44	19	66616	Snx9	104.17	101.921	93.9093	5.58566	6.39982	5.40735	59.6676	72.4843	64.5666	24.3937	23.2516	29.9082	41.0992	55.224	44.0885	68.6935	55.8066	47.2086	4.28046e+08	4.45895e+08	4.36268e+08	4.01975e+08	2.39092e+07	2.73942e+07	2.31459e+07	2.55405e+08	3.10266e+08	2.76374e+08	1.04416e+08	9.95275e+07	1.28021e+08	175923200	2.36384e+08	1.88719e+08	2.94039e+08	2.38878e+08	2.02075e+08
CD2-associated protein OS=Mus musculus OX=10090 GN=Cd2ap PE=1 SV=3	Q9JLQ0	191.723	50	22	362	22	50	22	12488	Cd2ap	103.103	101.719	95.1777	85.3662	93.4219	93.8067	42.5723	31.7529	35.3801	94.2971	104.747	92.8983	91.7474	88.9281	77.5488	73.0899	65.7916	88.883	5.69662e+08	5.87339e+08	5.79455e+08	5.4219e+08	4.86299e+08	5.32189e+08	5.3438e+08	2.42518e+08	1.80884e+08	2.01547e+08	5.37174e+08	5.96706e+08	5.29206e+08	522649438	5.06589e+08	4.41765e+08	4.16365e+08	3.7479e+08	5.06332e+08
Acidic leucine-rich nuclear phosphoprotein 32 family member A OS=Mus musculus OX=10090 GN=Anp32a PE=1 SV=1	O35381	191.638	55	15	409	13	55	15	11737	Anp32a	101.377	101.883	96.7401	105.873	112.639	94.1525	114.76	101.073	106.143	120.918	142.744	107.613	89.9928	105.492	97.6871	75.5313	75.8668	121.338	1.52343e+09	1.54441e+09	1.55211e+09	1.47377e+09	1.61291e+09	1.71598e+09	1.43435e+09	1.74829e+09	1.53978e+09	1.61701e+09	1.8421e+09	2.17461e+09	1.6394e+09	1370975504	1.60709e+09	1.48819e+09	1.15067e+09	1.15578e+09	1.84849e+09
Serine/threonine-protein kinase MRCK beta OS=Mus musculus OX=10090 GN=Cdc42bpb PE=1 SV=2	Q7TT50	191.212	26	32	241	32	26	32	217866	Cdc42bpb	104.782	95.0665	100.151	74.3269	81.0341	120.925	96.0165	60.6872	82.4171	180.516	92.5641	199.277	138.191	140.075	178.355	218.923	114.753	187.283	1.97471e+08	2.06914e+08	1.87729e+08	1.9777e+08	1.46774e+08	1.60019e+08	2.38792e+08	1.89605e+08	1.1984e+08	1.6275e+08	3.56467e+08	1.82787e+08	3.93513e+08	272887156	2.76607e+08	3.522e+08	4.32309e+08	2.26604e+08	3.6983e+08
Epiplakin OS=Mus musculus OX=10090 GN=Eppk1 PE=1 SV=2	Q8R0W0	191.001	19	15	298	11	19	15	223650	Eppk1	92.9933	100.264	106.743	60.2879	84.3337	75.6543	59.7476	50.065	63.6647	25.202	18.1054	37.4431	32.5087	45.9804	36.9913	80.0072	70.5518	65.3345	1.19805e+09	1.11411e+09	1.20121e+09	1.27883e+09	7.22279e+08	1.01036e+09	9.06376e+08	7.15806e+08	5.99803e+08	7.62734e+08	3.01932e+08	2.16911e+08	4.48587e+08	3.8947e+08	5.50868e+08	4.43173e+08	9.58525e+08	8.45245e+08	7.8274e+08
Cullin-1 OS=Mus musculus OX=10090 GN=Cul1 PE=1 SV=1	Q9WTX6	190.729	30	17	165	17	30	17	26965	Cul1	93.5584	123.31	83.132	#VALUE!	#VALUE!	#VALUE!	80.5417	55.9101	88.7024	#VALUE!	#VALUE!	#VALUE!	33.8801	15.9345	44.912	46.2734	37.3525	34.7255	6.14824e+07	5.75219e+07	7.58136e+07	5.11116e+07				4.9519e+07	3.43748e+07	5.45363e+07				20830282	9.7969e+06	2.7613e+07	2.845e+07	2.29652e+07	2.13501e+07
Serine/arginine-rich splicing factor 1 OS=Mus musculus OX=10090 GN=Srsf1 PE=1 SV=3	Q6PDM2	190.635	60	23	714	23	60	23	110809	Srsf1; LOC102641923	91.0856	103.047	105.867	108.252	126.007	133.677	119.242	92.3454	116.462	131.025	145.307	127.226	72.5501	59.9909	83.8142	96.635	91.9125	131.152	3.90345e+09	3.55548e+09	4.0224e+09	4.13247e+09	4.22557e+09	4.91864e+09	5.218e+09	4.65457e+09	3.60466e+09	4.54604e+09	5.11451e+09	5.67198e+09	4.96622e+09	2831957374	2.34172e+09	3.27165e+09	3.7721e+09	3.58776e+09	5.11944e+09
DNA repair protein RAD50 OS=Mus musculus OX=10090 GN=Rad50 PE=1 SV=1	P70388	190.526	26	27	183	27	26	27	19360	Rad50	104.747	115.474	79.7785	40.673	26.7627	32.7281	#VALUE!	#VALUE!	#VALUE!	66.2578	61.9101	65.1432	71.3117	64.7289	74.239	58.0213	64.1	75.1563	2.17783e+08	2.28122e+08	2.51483e+08	1.73744e+08	8.8579e+07	5.82846e+07	7.12762e+07				1.44298e+08	1.3483e+08	1.41871e+08	155304934	1.40969e+08	1.6168e+08	1.26361e+08	1.39599e+08	1.63678e+08
Tumor protein D54 OS=Mus musculus OX=10090 GN=Tpd52l2 PE=1 SV=1	Q9CYZ2	190.404	71	17	399	17	71	17	66314	Tpd52l2	79.9903	118.297	101.713	94.6642	134.874	138.053	58.2155	41.1993	50.6564	108.037	129.337	126.79	101.382	121.196	136.236	65.9258	80.617	116.314	6.97138e+08	5.57643e+08	8.24694e+08	7.09078e+08	6.59941e+08	9.40259e+08	9.6242e+08	4.05843e+08	2.87216e+08	3.53145e+08	7.53165e+08	9.01658e+08	8.83902e+08	706771388	8.44901e+08	9.49754e+08	4.59594e+08	5.62012e+08	8.10868e+08
Serine/threonine-protein phosphatase 2B catalytic subunit alpha isoform OS=Mus musculus OX=10090 GN=Ppp3ca PE=1 SV=1	P63328	190.192	46	19	301	19	46	19	19055	Ppp3ca	87.5972	102.869	109.533	30.0805	29.2277	35.5648	28.4546	30.0238	39.6454	59.3518	54.4802	76.3879	56.9688	59.4835	53.6912	76.6321	74.963	65.1047	5.97635e+08	5.23511e+08	6.14783e+08	6.5461e+08	1.79772e+08	1.74675e+08	2.12548e+08	1.70054e+08	1.79433e+08	2.36935e+08	3.54707e+08	3.25593e+08	4.56521e+08	340465608	3.55494e+08	3.20878e+08	4.5798e+08	4.48005e+08	3.89088e+08
Pyruvate dehydrogenase E1 component subunit beta, mitochondrial OS=Mus musculus OX=10090 GN=Pdhb PE=1 SV=1	Q9D051	190.093	43	17	355	17	43	17	68263	Pdhb	94.6803	97.756	107.564	30.0239	34.3802	30.8484	39.7933	26.6227	34.5284	79.1318	81.4641	109.052	79.5999	106.253	109.235	89.09	87.5596	99.6046	9.62862e+08	9.11641e+08	9.41256e+08	1.03569e+09	2.89089e+08	3.31034e+08	2.97028e+08	3.83155e+08	2.5634e+08	3.32461e+08	7.61931e+08	7.84387e+08	1.05002e+09	766437576	1.02307e+09	1.05178e+09	8.57814e+08	8.43079e+08	9.59056e+08
F-actin-capping protein subunit alpha-2 OS=Mus musculus OX=10090 GN=Capza2 PE=1 SV=3	P47754	189.946	80	16	299	13	80	16	12343	Capza2	107.856	111.973	80.1708	191.913	98.0497	101.283	130.748	330.612	165.906	30.4532	129.279	59.752	96.5531	61.9042	61.824	129.33	109.565	83.9454	8.39701e+08	9.0567e+08	9.40238e+08	6.73195e+08	1.61149e+09	8.23325e+08	8.50476e+08	1.09789e+09	2.77616e+09	1.39312e+09	2.55716e+08	1.08555e+09	5.01738e+08	810757424	5.1981e+08	5.19137e+08	1.08599e+09	9.20021e+08	7.04891e+08
Aldo-keto reductase family 1 member A1 OS=Mus musculus OX=10090 GN=Akr1a1 PE=1 SV=3	Q9JII6	189.826	75	23	443	22	75	23	58810	Akr1a1	98.9491	106.759	94.2923	92.3781	125.348	141.584	131.585	103.492	132.171	107.871	101.581	115.719	100.356	121.719	119.586	114.479	110.572	128.757	2.85194e+09	2.82197e+09	3.04469e+09	2.68916e+09	2.63457e+09	3.57485e+09	4.03788e+09	3.75272e+09	2.95152e+09	3.76944e+09	3.07643e+09	2.89704e+09	3.30022e+09	2862089585	3.47134e+09	3.41051e+09	3.26487e+09	3.15345e+09	3.67207e+09
Lysosomal alpha-glucosidase OS=Mus musculus OX=10090 GN=Gaa PE=1 SV=2	P70699	189.286	29	22	328	22	29	22	14387	Gaa	99.8533	97.7097	102.437	54.6476	46.1755	49.2322	14.6491	8.60018	30.889	61.2725	41.7429	55.5864	109.98	118.018	116.847	64.599	66.1659	74.9905	4.50061e+08	4.494e+08	4.39753e+08	4.61028e+08	2.45947e+08	2.07818e+08	2.21575e+08	6.59298e+07	3.8706e+07	1.39019e+08	2.75763e+08	1.87868e+08	2.50172e+08	494977866	5.31154e+08	5.25881e+08	2.90734e+08	2.97787e+08	3.37503e+08
Zinc finger CCCH domain-containing protein 11A OS=Mus musculus OX=10090 GN=Zc3h11a PE=1 SV=1	Q6NZF1	189.207	33	17	313	17	33	17	70579	Zc3h11a	85.848	101.905	112.247	11.9618	41.5605	39.553	56.8511	73.7804	99.0122	181.173	279.317	242.142	120.728	157.545	220.924	169.211	175.048	288.262	7.95227e+07	6.82686e+07	8.10379e+07	8.92616e+07	9.51235e+06	3.305e+07	3.14536e+07	4.52096e+07	5.86722e+07	7.87372e+07	1.44074e+08	2.2212e+08	1.92558e+08	9.60065e+07	1.25284e+08	1.75685e+08	1.34561e+08	1.39203e+08	2.29234e+08
Protein SON OS=Mus musculus OX=10090 GN=Son PE=1 SV=2	Q9QX47	189.164	19	26	272	26	19	26	20658	Son	91.6046	93.3243	115.071	90.8631	92.9731	110.97	68.0658	55.6081	72.0654	43.0158	53.6353	41.7776	39.6703	26.8852	45.9794	111.752	93.4563	101.707	2.63296e+08	2.41191e+08	2.45719e+08	3.02978e+08	2.39239e+08	2.44794e+08	2.9218e+08	1.79215e+08	1.46414e+08	1.89745e+08	1.13259e+08	1.4122e+08	1.09999e+08	104450371	7.07877e+07	1.21062e+08	2.94239e+08	2.46067e+08	2.67789e+08
Calponin-2 OS=Mus musculus OX=10090 GN=Cnn2 PE=1 SV=1	Q08093	189.125	78	19	274	18	78	19	12798	Cnn2	97.4413	96.3346	106.224	80.5717	118.347	96.724	59.9501	37.5607	47.4708	86.4216	62.2061	71.1078	75.9754	70.562	62.3496	62.1465	54.6882	68.1431	9.00646e+08	8.77601e+08	8.67633e+08	9.56704e+08	7.25666e+08	1.06589e+09	8.7114e+08	5.39938e+08	3.38288e+08	4.27544e+08	7.78353e+08	5.60257e+08	6.40429e+08	684268971	6.35514e+08	5.6155e+08	5.5972e+08	4.92547e+08	6.13728e+08
Ras-related protein Rab-1A OS=Mus musculus OX=10090 GN=Rab1A PE=1 SV=3	P62821	188.899	89	18	327	11	89	18	19324	Rab1; Rab1a	100.588	99.15	100.262	79.1139	90.3647	100.395	104.036	78.9895	103.713	86.6426	62.1877	108.237	87.8756	100.579	112.674	94.5577	101.929	89.1462	1.19201e+09	1.19902e+09	1.18187e+09	1.19512e+09	9.43041e+08	1.07715e+09	1.19671e+09	1.24012e+09	9.41559e+08	1.23627e+09	1.03278e+09	7.41281e+08	1.29019e+09	1047481104	1.1989e+09	1.34308e+09	1.12713e+09	1.215e+09	1.06263e+09
Scaffold attachment factor B2 OS=Mus musculus OX=10090 GN=Safb2 PE=1 SV=2	Q80YR5	188.375	30	18	192	9	30	18	224902	Safb2	88.6455	162.782	48.5726	#VALUE!	#VALUE!	#VALUE!	203.876	199.111	223.297	#VALUE!	#VALUE!	#VALUE!	#VALUE!	#VALUE!	#VALUE!	261.56	256.104	231.283	4.48952e+06	3.97976e+06	7.30813e+06	2.18068e+06				9.15306e+06	8.93915e+06	1.0025e+07							1.17428e+07	1.14979e+07	1.03835e+07
Transport and Golgi organization protein 1 homolog OS=Mus musculus OX=10090 GN=Mia3 PE=1 SV=2	Q8BI84	188.141	21	26	204	26	21	26	338366	Mia3	87.9278	112.657	99.4156	#VALUE!	#VALUE!	#VALUE!	95.7391	66.5751	81.5025	46.0841	33.2431	52.5636	98.0825	125.782	116.399	74.594	72.3443	69.7431	8.90386e+07	7.82897e+07	1.00308e+08	8.85182e+07				8.52447e+07	5.92775e+07	7.25687e+07	4.10326e+07	2.95992e+07	4.68019e+07	87331212	1.11994e+08	1.0364e+08	6.64174e+07	6.44143e+07	6.20983e+07
Ran-binding protein 3 OS=Mus musculus OX=10090 GN=Ranbp3 PE=1 SV=2	Q9CT10	188.043	54	18	291	18	54	18	71810	Ranbp3	89.8534	121.874	88.2724	117.243	93.0493	103.506	157.944	99.2016	135.927	176.622	188.414	149.75	133.513	110.997	123.42	139.94	105.241	126.03	2.04003e+08	1.83304e+08	2.48627e+08	1.80079e+08	2.39179e+08	1.89824e+08	2.11156e+08	3.22211e+08	2.02375e+08	2.77296e+08	3.60314e+08	3.8437e+08	3.05495e+08	272371897	2.26437e+08	2.51781e+08	2.85482e+08	2.14694e+08	2.57106e+08
Golgin subfamily A member 5 OS=Mus musculus OX=10090 GN=Golga5 PE=1 SV=2	Q9QYE6	187.914	56	22	175	22	56	22	27277	Golga5	#VALUE!	#VALUE!	#VALUE!	#VALUE!	#VALUE!	#VALUE!	#DIV/0!	#DIV/0!	#DIV/0!	#VALUE!	#VALUE!	#VALUE!	#VALUE!	#VALUE!	#VALUE!	#VALUE!	#VALUE!	#VALUE!	#DIV/0!							8.00591e+07	4.0763e+07	7.67476e+07
Heterogeneous nuclear ribonucleoprotein D-like OS=Mus musculus OX=10090 GN=Hnrnpdl PE=1 SV=1	Q9Z130	187.749	38	17	429	14	38	17	50926	Hnrnpdl; Hnrnpdl1; Hnrpdl	90.4896	105.578	103.932	155.444	233.946	163.011	82.399	69.8252	63.9072	162.737	177.761	120.595	124.668	97.6667	118.643	147.776	116.7	262.114	3.79659e+08	3.43552e+08	4.00838e+08	3.94587e+08	5.90156e+08	8.88197e+08	6.18886e+08	3.12835e+08	2.65098e+08	2.42629e+08	6.17846e+08	6.74886e+08	4.57848e+08	473312668	3.708e+08	4.50438e+08	5.61043e+08	4.43062e+08	9.95139e+08
Ferritin heavy chain OS=Mus musculus OX=10090 GN=Fth1 PE=1 SV=2	P09528	187.391	77	11	310	11	77	11	14319	Fth1	81.6513	87.5256	130.823	53.6785	137.152	61.7215	121.141	111.279	129.701	52.4451	67.04	80.0581	70.8298	117.629	94.5037	64.4326	98.0761	103.886	6.72557e+08	5.49152e+08	5.8866e+08	8.7986e+08	3.61019e+08	9.22427e+08	4.15112e+08	8.14745e+08	7.48418e+08	8.72311e+08	3.52723e+08	4.50882e+08	5.38436e+08	476370724	7.91124e+08	6.35591e+08	4.33346e+08	6.59618e+08	6.9869e+08
Long-chain specific acyl-CoA dehydrogenase, mitochondrial OS=Mus musculus OX=10090 GN=Acadl PE=1 SV=2	P51174	187.167	45	21	249	21	45	21	11363	Acadl	114.75	102.621	82.6282	3.64883	3.91164	5.36167	24.2046	10.3984	12.9884	11.0761	8.65885	18.969	18.5849	23.5219	27.6181	60.7746	53.3705	64.1861	9.12178e+08	1.04673e+09	9.3609e+08	7.53716e+08	3.32838e+07	3.56811e+07	4.8908e+07	2.20789e+08	9.4852e+07	1.18477e+08	1.01033e+08	7.89841e+07	1.73031e+08	169526968	2.14561e+08	2.51926e+08	5.54372e+08	4.86834e+08	5.85491e+08
Mitochondrial import receptor subunit TOM40 homolog OS=Mus musculus OX=10090 GN=Tomm40 PE=1 SV=3	Q9QYA2	187.158	36	10	178	10	36	10	53333	Tomm40	96.1474	97.19	106.663	43.9419	59.8748	50.3556	60.4728	57.7324	50.4038	42.1535	46.0736	37.1339	60.1339	115.382	84.5435	70.5796	81.2063	84.9928	3.67505e+08	3.53346e+08	3.57178e+08	3.9199e+08	1.61489e+08	2.20042e+08	1.85059e+08	2.2224e+08	2.12169e+08	1.85236e+08	1.54916e+08	1.69322e+08	1.36469e+08	220994670	4.24034e+08	3.10701e+08	2.59383e+08	2.98437e+08	3.12353e+08
Zinc finger CCCH domain-containing protein 4 OS=Mus musculus OX=10090 GN=Zc3h4 PE=1 SV=2	Q6ZPZ3	186.971	33	20	276	20	33	20	330474	Zc3h4	103.488	107.477	89.035	87.9086	75.4533	77.9229	81.696	60.2324	80.4189	130.305	104.974	105.033	102.962	76.0079	86.2006	91.5673	73.2651	102.686	4.37615e+08	4.52881e+08	4.70333e+08	3.8963e+08	3.84701e+08	3.30195e+08	3.41002e+08	3.57514e+08	2.63586e+08	3.51925e+08	5.70232e+08	4.59381e+08	4.59639e+08	450579141	3.32622e+08	3.77227e+08	4.00712e+08	3.20619e+08	4.49371e+08
Inorganic pyrophosphatase 2, mitochondrial OS=Mus musculus OX=10090 GN=Ppa2 PE=1 SV=1	Q91VM9	186.965	71	15	168	15	71	15	74776	Ppa2	107.919	95.9964	96.0846	#VALUE!	#VALUE!	#VALUE!	29.7617	19.0525	22.5503	65.6418	100.387	88.7191	54.9851	76.5444	63.659	89.3226	106.232	104.554	1.968e+08	2.12385e+08	1.88921e+08	1.89095e+08				5.85711e+07	3.74954e+07	4.4379e+07	1.29183e+08	1.97561e+08	1.74599e+08	108210720	1.50639e+08	1.25281e+08	1.75787e+08	2.09065e+08	2.05762e+08
Coiled-coil domain-containing protein 47 OS=Mus musculus OX=10090 GN=Ccdc47 PE=1 SV=2	Q9D024	186.658	41	17	269	17	41	17	67163	Ccdc47	94.411	85.9333	119.656	66.3859	85.1043	106.391	24.3905	21.0376	23.2824	#VALUE!	#VALUE!	#VALUE!	70.3908	75.2123	54.2673	46.4813	60.7773	68.7257	3.42464e+08	3.23324e+08	2.94291e+08	4.09778e+08	2.27348e+08	2.91452e+08	3.64351e+08	8.35286e+07	7.20463e+07	7.9734e+07				241063196	2.57575e+08	1.85846e+08	1.59182e+08	2.0814e+08	2.35361e+08
ADP/ATP translocase 1 OS=Mus musculus OX=10090 GN=Slc25a4 PE=1 SV=4	P48962	186.142	55	24	383	15	55	24	11739	Slc25a4	104.828	82.7255	112.446	28.4166	36.7232	41.3073	115.502	82.1393	86.5791	#VALUE!	#VALUE!	#VALUE!	22.9134	34.8742	48.5072	116.468	108.662	114.147	2.6818e+08	2.81129e+08	2.21853e+08	3.01558e+08	7.62078e+07	9.84843e+07	1.10778e+08	3.09752e+08	2.20281e+08	2.32188e+08				61449258	9.35256e+07	1.30087e+08	3.12343e+08	2.9141e+08	3.0612e+08
60S ribosomal protein L11 OS=Mus musculus OX=10090 GN=Rpl11 PE=1 SV=4	Q9CXW4	186.059	57	16	593	16	57	16	67025	Rpl11	98.1682	104.601	97.2305	94.4411	99.5704	103.764	98.0402	72.3304	81.6913	106.733	112.716	118.157	93.4067	101.305	104.257	104.105	91.4476	111.449	6.82721e+09	6.70215e+09	7.14135e+09	6.63813e+09	6.44769e+09	6.79788e+09	7.08421e+09	6.69341e+09	4.93815e+09	5.57724e+09	7.28689e+09	7.69537e+09	8.06683e+09	6.37707e+09	6.91629e+09	7.11786e+09	7.1075e+09	6.24332e+09	7.60887e+09
Protein transport protein Sec23A OS=Mus musculus OX=10090 GN=Sec23a PE=1 SV=2	Q01405	185.98	35	17	262	15	35	17	20334	Sec23a	67.487	82.8231	149.69	8.02883	28.645	30.5185	38.2683	43.7874	52.1767	86.2263	60.466	119.258	62.3974	90.3399	84.9435	72.6284	96.2899	97.0852	1.94455e+08	1.31232e+08	1.61054e+08	2.91079e+08	1.56125e+07	5.57016e+07	5.93448e+07	7.44147e+07	8.51467e+07	1.0146e+08	1.67671e+08	1.17579e+08	2.31903e+08	121334825	1.7567e+08	1.65177e+08	1.41229e+08	1.8724e+08	1.88787e+08
cAMP-dependent protein kinase type II-beta regulatory subunit OS=Mus musculus OX=10090 GN=Prkar2b PE=1 SV=3	P31324	185.907	60	20	253	17	60	20	19088	Prkar2b	103.051	93.3635	103.585	78.6766	84.1579	83.2964	40.5785	29.5697	34.0748	58.6728	53.4013	75.2762	148.183	162.033	173.206	130.211	84.7506	90.7776	1.4384e+08	1.48228e+08	1.34294e+08	1.48997e+08	1.13168e+08	1.21052e+08	1.19813e+08	5.83679e+07	4.2533e+07	4.9013e+07	8.43948e+07	7.68123e+07	1.08277e+08	213145678	2.33068e+08	2.49139e+08	1.87295e+08	1.21905e+08	1.30574e+08
Glyoxalase domain-containing protein 4 OS=Mus musculus OX=10090 GN=Glod4 PE=1 SV=1	Q9CPV4	185.885	69	20	279	20	69	20	67201	Glod4	104.265	97.4149	98.3203	47.0708	53.1622	57.5416	42.8679	41.8224	47.5106	59.5107	70.8152	74.0547	69.7548	79.0384	70.6801	87.9248	65.365	76.7201	6.65521e+08	6.93904e+08	6.48317e+08	6.54342e+08	3.13266e+08	3.53806e+08	3.82952e+08	2.85295e+08	2.78337e+08	3.16193e+08	3.96056e+08	4.7129e+08	4.9285e+08	464232532	5.26017e+08	4.70391e+08	5.85158e+08	4.35018e+08	5.10589e+08
Histidine--tRNA ligase, cytoplasmic OS=Mus musculus OX=10090 GN=Hars PE=1 SV=2	Q61035	185.45	53	27	281	9	53	27	15115	Hars	98.3725	103.517	98.1106	118.516	130.467	127.171	60.8961	45.4464	48.4696	164.217	133.965	106.272	88.8865	86.8661	92.3174	206.699	151.461	178.88	1.74128e+08	1.71294e+08	1.80252e+08	1.70838e+08	2.0637e+08	2.2718e+08	2.21441e+08	1.06037e+08	7.91347e+07	8.43989e+07	2.85947e+08	2.3327e+08	1.85049e+08	154776056	1.51258e+08	1.6075e+08	3.5992e+08	2.63736e+08	3.11479e+08
Branched-chain-amino-acid aminotransferase, cytosolic OS=Mus musculus OX=10090 GN=Bcat1 PE=1 SV=2	P24288	184.936	42	17	458	17	42	17	12035	Bcat1	102.087	101.307	96.6061	152.59	208.41	200.9	90.9878	61.5898	72.3291	142.638	104.387	117.698	164.969	172.422	169.002	142.638	132.046	121.351	1.21638e+09	1.24178e+09	1.23228e+09	1.1751e+09	1.85608e+09	2.53507e+09	2.44371e+09	1.10676e+09	7.49168e+08	8.798e+08	1.73503e+09	1.26974e+09	1.43165e+09	2006663790	2.09731e+09	2.05571e+09	1.73502e+09	1.60619e+09	1.4761e+09
Protein ZNRD2 OS=Mus musculus OX=10090 GN=Znrd2 PE=1 SV=1	P56873	184.91	77	9	243	9	77	9	56390	Sssca1	94.2612	127.473	78.2655	133.095	233.529	209.213	29.7263	38.2645	39.9206	99.2909	157.894	88.937	64.8922	81.3084	69.8042	94.3467	98.087	119.001	5.1914e+08	4.89348e+08	6.61765e+08	4.06308e+08	6.90952e+08	1.21234e+09	1.08611e+09	1.54321e+08	1.98646e+08	2.07244e+08	5.15459e+08	8.19689e+08	4.61708e+08	336881540	4.22105e+08	3.62382e+08	4.89792e+08	5.09209e+08	6.17782e+08
THO complex subunit 4 OS=Mus musculus OX=10090 GN=Alyref PE=1 SV=3	O08583	184.878	51	10	283	10	51	10	21681	Alyref	101.493	93.3529	105.154	140.016	179.449	179.742	163.296	134.396	192.354	121.187	122.353	113.274	86.8152	117.812	113.729	113.752	131.681	143.855	7.32442e+08	7.43378e+08	6.83756e+08	7.70193e+08	1.02554e+09	1.31436e+09	1.31651e+09	1.19605e+09	9.84372e+08	1.40888e+09	8.87625e+08	8.96163e+08	8.29664e+08	635871286	8.62908e+08	8.32996e+08	8.33165e+08	9.64487e+08	1.05366e+09
Ras GTPase-activating protein-binding protein 2 OS=Mus musculus OX=10090 GN=G3bp2 PE=1 SV=2	P97379	184.366	34	13	260	12	34	13	23881	G3bp2	99.464	109.754	90.7824	75.3759	85.1264	85.6188	58.4157	36.5909	54.4848	87.4918	80.8784	74.9595	91.0744	77.6711	93.964	98.0125	68.8937	88.6007	4.08627e+08	4.06436e+08	4.48483e+08	3.70961e+08	3.08006e+08	3.47849e+08	3.49861e+08	2.38702e+08	1.4952e+08	2.22639e+08	3.57515e+08	3.3049e+08	3.06304e+08	372154155	3.17385e+08	3.83962e+08	4.00505e+08	2.81518e+08	3.62046e+08
Succinate--CoA ligase [GDP-forming] subunit beta, mitochondrial OS=Mus musculus OX=10090 GN=Suclg2 PE=1 SV=3	Q9Z2I8	184.198	55	21	318	21	55	21	20917	Suclg2	95.5618	94.1552	110.283	18.6024	29.816	25.3568	27.5804	23.4207	33.3594	52.5998	53.9764	75.3007	75.0586	106.556	110.757	79.7515	65.3124	67.0537	6.92403e+08	6.61673e+08	6.51934e+08	7.63603e+08	1.28804e+08	2.06447e+08	1.75571e+08	1.90968e+08	1.62165e+08	2.30982e+08	3.64203e+08	3.73735e+08	5.21384e+08	519708218	7.37799e+08	7.66883e+08	5.52202e+08	4.52225e+08	4.64282e+08
ADP/ATP translocase 2 OS=Mus musculus OX=10090 GN=Slc25a5 PE=1 SV=3	P51881	184.109	53	25	384	16	53	25	11740	Slc25a5	117.389	87.937	94.6739	28.8481	54.2607	44.8752	57.1671	42.3282	38.9427	62.9682	71.7995	93.9743	65.8947	100.919	111.916	88.4733	70.3019	74.1549	1.34818e+09	1.58261e+09	1.18555e+09	1.27637e+09	3.88925e+08	7.31531e+08	6.04998e+08	7.70715e+08	5.7066e+08	5.25017e+08	8.48923e+08	9.67985e+08	1.26694e+09	888378752	1.36056e+09	1.50882e+09	1.19278e+09	9.47795e+08	9.9974e+08
Obg-like ATPase 1 OS=Mus musculus OX=10090 GN=Ola1 PE=1 SV=1	Q9CZ30	184.081	45	16	291	16	45	16	67059	Ola1	96.0418	94.4006	109.558	51.8667	80.0783	86.1686	62.6553	54.2541	61.0709	83.9502	72.4344	91.034	75.2219	87.8084	82.2325	82.556	96.1549	95.917	9.47125e+08	9.09636e+08	8.94092e+08	1.03765e+09	4.91243e+08	7.58442e+08	8.16124e+08	5.93424e+08	5.13854e+08	5.78418e+08	7.95113e+08	6.86044e+08	8.62206e+08	712445672	8.31656e+08	7.78845e+08	7.81909e+08	9.10707e+08	9.08454e+08
Caveolin-1 OS=Mus musculus OX=10090 GN=Cav1 PE=1 SV=1	P49817	183.967	56	10	298	10	56	10	12389	Cav1	70.7765	84.791	144.432	195.201	126.161	109.371	157.064	130.799	119.864	105.775	85.2649	127.745	168.692	120.549	133.338	46.4689	34.2078	29.4959	5.85584e+08	4.14456e+08	4.96523e+08	8.45773e+08	1.14306e+09	7.38778e+08	6.4046e+08	9.19741e+08	7.65935e+08	7.01902e+08	6.19404e+08	4.99298e+08	7.48055e+08	987834952	7.05914e+08	7.80808e+08	2.72114e+08	2.00315e+08	1.72723e+08
Elongation factor G, mitochondrial OS=Mus musculus OX=10090 GN=Gfm1 PE=1 SV=1	Q8K0D5	183.864	36	21	239	21	36	21	28030	Gfm1	96.4776	104.97	98.5522	34.0546	42.4056	41.3701	39.5043	32.8052	35.2159	71.6696	75.3891	114.963	106.455	145.887	144.736	97.9048	86.9172	95.5947	3.90386e+08	3.76635e+08	4.09789e+08	3.84734e+08	1.32944e+08	1.65545e+08	1.61503e+08	1.54219e+08	1.28067e+08	1.37478e+08	2.79788e+08	2.94308e+08	4.48798e+08	415586900	5.6952e+08	5.6503e+08	3.82206e+08	3.39312e+08	3.73188e+08
Peptidyl-prolyl cis-trans isomerase FKBP10 OS=Mus musculus OX=10090 GN=Fkbp10 PE=1 SV=2	Q61576	183.849	41	24	394	24	41	24	14230	Fkbp10	92.5665	109.688	97.745	13.8912	16.7765	15.5385	16.1048	31.8448	14.323	98.3788	99.4227	98.6331	133.415	150.079	128.879	105.263	120.687	94.8651	6.46115e+08	5.98086e+08	7.08714e+08	6.31546e+08	8.97529e+07	1.08396e+08	1.00397e+08	1.04056e+08	2.05754e+08	9.25428e+07	6.3564e+08	6.42386e+08	6.37284e+08	862014078	9.69683e+08	8.32705e+08	6.8012e+08	7.79779e+08	6.12938e+08
Cell division cycle and apoptosis regulator protein 1 OS=Mus musculus OX=10090 GN=Ccar1 PE=1 SV=1	Q8CH18	183.8	22	21	203	21	22	21	67500	Ccar1	97.7658	100.014	102.22	69.4883	104.531	121.374	151.932	89.2203	132.942	139.396	148.646	166.588	161.415	193.761	191.28	160.788	155.43	167.781	3.99784e+08	3.90852e+08	3.9984e+08	4.0866e+08	2.77803e+08	4.17898e+08	4.85235e+08	6.07398e+08	3.56689e+08	5.3148e+08	5.57281e+08	5.94261e+08	6.65992e+08	645312297	7.74626e+08	7.64706e+08	6.42807e+08	6.21386e+08	6.70763e+08
[truncated: 4,587 more rows]

## Sheet: Target fishing w_o band 1
protein.key	protein.Entry	protein.Accession	protein.Description	protein.dataBaseType	protein.score	protein.falsePositiveRate	protein.avgMass	protein.MatchedProducts	protein.matchedPeptides	protein.digestPeps	protein.seqCover(%)	protein.MatchedPeptideIntenSum	protein.top3MatchedPeptideIntenSum	protein.MatchedProductIntenSum	protein.fmolOnColumn	protein.ngramOnColumn	protein.AutoCurate	protein.Key_ForHomologs
[truncated: 78 more rows]

[truncated: 7 more sheets: Target fishing w_o band 2, Target fishing CAY band 1, Target fishing CAY band 2, Target fishing w_o iso band 1, Target fishing w_o iso band 2, Target fishing CAY iso band 1, Target fishing CAY iso band 2]
