# Supplementary material for: PI(18:1/18:1) is a SCD1-derived lipokine that limits stress signaling
Source: Nat Commun. 2022 May 27;13:2982. doi: 10.1038/s41467-022-30374-9 (PMC9142606; doi:10.1038/s41467-022-30374-9)
Supplement: Supplementary file 5 — Supplementary Data 2 [file 41467_2022_30374_MOESM5_ESM.xlsx]

## Sheet: Protein input
Checked	Group ID	Pathway Accession	Pathway Level	Pathway Description	Pathway Source	# Master Proteins	# Proteins
TRUE	1196	mmu04070	Leaf	Phosphatidylinositol signaling system	Kegg	38	43
	Description	Accession
	Inositol 1,4,5-trisphosphate receptor type 3 OS=Mus musculus OX=10090 GN=Itpr3 PE=1 SV=3	P70227
	Protein kinase C alpha type OS=Mus musculus OX=10090 GN=Prkca PE=1 SV=3	P20444
	1-phosphatidylinositol 4,5-bisphosphate phosphodiesterase beta-3 OS=Mus musculus OX=10090 GN=Plcb3 PE=1 SV=2	P51432
	Calmodulin-2 OS=Mus musculus OX=10090 GN=Calm2 PE=1 SV=1	P0DP27
	1-phosphatidylinositol 4,5-bisphosphate phosphodiesterase delta-1 OS=Mus musculus OX=10090 GN=Plcd1 PE=1 SV=2	Q8R3B1
	Phosphatidylinositol 3,4,5-trisphosphate 5-phosphatase 2 OS=Mus musculus OX=10090 GN=Inppl1 PE=1 SV=1	Q6P549
	Inositol 1,4,5-trisphosphate receptor type 2 OS=Mus musculus OX=10090 GN=Itpr2 PE=1 SV=4	Q9Z329
	Phosphatidylinositol 4-kinase type 2-alpha OS=Mus musculus OX=10090 GN=Pi4k2a PE=1 SV=1	Q2TBE6
	Inositol hexakisphosphate and diphosphoinositol-pentakisphosphate kinase 2 OS=Mus musculus OX=10090 GN=Ppip5k2 PE=1 SV=3	Q6ZQB6
	Inositol 1,4,5-trisphosphate receptor type 1 OS=Mus musculus OX=10090 GN=Itpr1 PE=1 SV=2	P11881
	Type 2 phosphatidylinositol 4,5-bisphosphate 4-phosphatase OS=Mus musculus OX=10090 GN=Pip4p2 PE=1 SV=1	Q9CZX7
	Phosphatidylinositol 5-phosphate 4-kinase type-2 gamma OS=Mus musculus OX=10090 GN=Pip4k2c PE=1 SV=1	Q91XU3
	Myotubularin-related protein 2 OS=Mus musculus OX=10090 GN=Mtmr2 PE=1 SV=3	Q9Z2D1
	Inositol monophosphatase 3 OS=Mus musculus OX=10090 GN=Impad1 PE=1 SV=1	Q80V26
	Phosphatidylinositol 5-phosphate 4-kinase type-2 beta OS=Mus musculus OX=10090 GN=Pip4k2b PE=1 SV=1	Q80XI4
	1-phosphatidylinositol 3-phosphate 5-kinase OS=Mus musculus OX=10090 GN=Pikfyve PE=1 SV=3	Q9Z1T6
	Phosphatidylinositol 5-phosphate 4-kinase type-2 alpha OS=Mus musculus OX=10090 GN=Pip4k2a PE=1 SV=1	O70172
	Inositol polyphosphate 1-phosphatase OS=Mus musculus OX=10090 GN=Inpp1 PE=1 SV=2	P49442
	1-phosphatidylinositol 4,5-bisphosphate phosphodiesterase gamma-1 OS=Mus musculus OX=10090 GN=Plcg1 PE=1 SV=2	Q62077
	Phosphatidylinositol 4-phosphate 3-kinase C2 domain-containing subunit alpha OS=Mus musculus OX=10090 GN=Pik3c2a PE=1 SV=2	Q61194
	Phosphatidylinositol 3,4,5-trisphosphate 3-phosphatase and dual-specificity protein phosphatase PTEN OS=Mus musculus OX=10090 GN=Pten PE=1 SV=1	O08586
	Phosphatidate cytidylyltransferase 2 OS=Mus musculus OX=10090 GN=Cds2 PE=1 SV=1	Q99L43
	Type 1 phosphatidylinositol 4,5-bisphosphate 4-phosphatase OS=Mus musculus OX=10090 GN=Pip4p1 PE=1 SV=1	Q3TWL2
	Inositol monophosphatase 2 OS=Mus musculus OX=10090 GN=Impa2 PE=1 SV=1	Q91UZ5
	Inositol-tetrakisphosphate 1-kinase OS=Mus musculus OX=10090 GN=Itpk1 PE=2 SV=1	Q8BYN3
	Synaptojanin-2 OS=Mus musculus OX=10090 GN=Synj2 PE=1 SV=2	Q9D2G5
	Phosphatidylinositol 4,5-bisphosphate 3-kinase catalytic subunit beta isoform OS=Mus musculus OX=10090 GN=Pik3cb PE=1 SV=2	Q8BTI9
	Phosphatidylinositol 4-phosphate 5-kinase type-1 gamma OS=Mus musculus OX=10090 GN=Pip5k1c PE=1 SV=2	O70161
	Phosphatidylinositol 3-kinase regulatory subunit beta OS=Mus musculus OX=10090 GN=Pik3r2 PE=1 SV=2	O08908
	Myotubularin-related protein 6 OS=Mus musculus OX=10090 GN=Mtmr6 PE=1 SV=1	Q8VE11
	Phosphatidylinositol 3-kinase catalytic subunit type 3 OS=Mus musculus OX=10090 GN=Pik3c3 PE=1 SV=1	Q6PF93
	Phosphatidylinositol 4-kinase beta OS=Mus musculus OX=10090 GN=Pi4kb PE=1 SV=2	Q8BKC8
TRUE	1334	mmu00562	Leaf	Inositol phosphate metabolism	Kegg	32	33
	Description	Accession
	Triosephosphate isomerase OS=Mus musculus OX=10090 GN=Tpi1 PE=1 SV=4	P17751
	1-phosphatidylinositol 4,5-bisphosphate phosphodiesterase beta-3 OS=Mus musculus OX=10090 GN=Plcb3 PE=1 SV=2	P51432
	1-phosphatidylinositol 4,5-bisphosphate phosphodiesterase delta-1 OS=Mus musculus OX=10090 GN=Plcd1 PE=1 SV=2	Q8R3B1
	Methylmalonate-semialdehyde dehydrogenase [acylating], mitochondrial OS=Mus musculus OX=10090 GN=Aldh6a1 PE=1 SV=1	Q9EQ20
	Phosphatidylinositol 3,4,5-trisphosphate 5-phosphatase 2 OS=Mus musculus OX=10090 GN=Inppl1 PE=1 SV=1	Q6P549
	Phosphatidylinositol 4-kinase type 2-alpha OS=Mus musculus OX=10090 GN=Pi4k2a PE=1 SV=1	Q2TBE6
	Phosphatidylinositol 5-phosphate 4-kinase type-2 gamma OS=Mus musculus OX=10090 GN=Pip4k2c PE=1 SV=1	Q91XU3
	Myotubularin-related protein 2 OS=Mus musculus OX=10090 GN=Mtmr2 PE=1 SV=3	Q9Z2D1
	Multiple inositol polyphosphate phosphatase 1 OS=Mus musculus OX=10090 GN=Minpp1 PE=1 SV=3	Q9Z2L6
	Inositol monophosphatase 3 OS=Mus musculus OX=10090 GN=Impad1 PE=1 SV=1	Q80V26
	Phosphatidylinositol 5-phosphate 4-kinase type-2 beta OS=Mus musculus OX=10090 GN=Pip4k2b PE=1 SV=1	Q80XI4
	1-phosphatidylinositol 3-phosphate 5-kinase OS=Mus musculus OX=10090 GN=Pikfyve PE=1 SV=3	Q9Z1T6
	Phosphatidylinositol 5-phosphate 4-kinase type-2 alpha OS=Mus musculus OX=10090 GN=Pip4k2a PE=1 SV=1	O70172
	Inositol polyphosphate 1-phosphatase OS=Mus musculus OX=10090 GN=Inpp1 PE=1 SV=2	P49442
	1-phosphatidylinositol 4,5-bisphosphate phosphodiesterase gamma-1 OS=Mus musculus OX=10090 GN=Plcg1 PE=1 SV=2	Q62077
	Phosphatidylinositol 4-phosphate 3-kinase C2 domain-containing subunit alpha OS=Mus musculus OX=10090 GN=Pik3c2a PE=1 SV=2	Q61194
	Phosphatidylinositol 3,4,5-trisphosphate 3-phosphatase and dual-specificity protein phosphatase PTEN OS=Mus musculus OX=10090 GN=Pten PE=1 SV=1	O08586
	Inositol monophosphatase 2 OS=Mus musculus OX=10090 GN=Impa2 PE=1 SV=1	Q91UZ5
	Inositol-tetrakisphosphate 1-kinase OS=Mus musculus OX=10090 GN=Itpk1 PE=2 SV=1	Q8BYN3
	Synaptojanin-2 OS=Mus musculus OX=10090 GN=Synj2 PE=1 SV=2	Q9D2G5
	Phosphatidylinositol 4,5-bisphosphate 3-kinase catalytic subunit beta isoform OS=Mus musculus OX=10090 GN=Pik3cb PE=1 SV=2	Q8BTI9
	Phosphatidylinositol 4-phosphate 5-kinase type-1 gamma OS=Mus musculus OX=10090 GN=Pip5k1c PE=1 SV=2	O70161
	Myotubularin-related protein 6 OS=Mus musculus OX=10090 GN=Mtmr6 PE=1 SV=1	Q8VE11
	Phosphatidylinositol 3-kinase catalytic subunit type 3 OS=Mus musculus OX=10090 GN=Pik3c3 PE=1 SV=1	Q6PF93
	Phosphatidylinositol 4-kinase beta OS=Mus musculus OX=10090 GN=Pi4kb PE=1 SV=2	Q8BKC8
TRUE	710	R-MMU-1483249	Intermediate	Inositol phosphate metabolism	Reactome	13	15
	Description	Accession
	1-phosphatidylinositol 4,5-bisphosphate phosphodiesterase beta-3 OS=Mus musculus OX=10090 GN=Plcb3 PE=1 SV=2	P51432
	1-phosphatidylinositol 4,5-bisphosphate phosphodiesterase delta-1 OS=Mus musculus OX=10090 GN=Plcd1 PE=1 SV=2	Q8R3B1
	Phosphatidylinositol 3,4,5-trisphosphate 5-phosphatase 2 OS=Mus musculus OX=10090 GN=Inppl1 PE=1 SV=1	Q6P549
	Diphosphoinositol polyphosphate phosphohydrolase 2 OS=Mus musculus OX=10090 GN=Nudt4 PE=1 SV=1	Q8R2U6
	Inositol hexakisphosphate and diphosphoinositol-pentakisphosphate kinase 2 OS=Mus musculus OX=10090 GN=Ppip5k2 PE=1 SV=3	Q6ZQB6
	Multiple inositol polyphosphate phosphatase 1 OS=Mus musculus OX=10090 GN=Minpp1 PE=1 SV=3	Q9Z2L6
	Inositol polyphosphate 1-phosphatase OS=Mus musculus OX=10090 GN=Inpp1 PE=1 SV=2	P49442
	1-phosphatidylinositol 4,5-bisphosphate phosphodiesterase gamma-1 OS=Mus musculus OX=10090 GN=Plcg1 PE=1 SV=2	Q62077
	Diphosphoinositol polyphosphate phosphohydrolase 1 OS=Mus musculus OX=10090 GN=Nudt3 PE=1 SV=1	Q9JI46
	Phosphatidylinositol 3,4,5-trisphosphate 3-phosphatase and dual-specificity protein phosphatase PTEN OS=Mus musculus OX=10090 GN=Pten PE=1 SV=1	O08586
	Inositol monophosphatase 2 OS=Mus musculus OX=10090 GN=Impa2 PE=1 SV=1	Q91UZ5
	Inositol-tetrakisphosphate 1-kinase OS=Mus musculus OX=10090 GN=Itpk1 PE=2 SV=1	Q8BYN3
TRUE	1162	R-MMU-1660514	Leaf	Synthesis of PIPs at the Golgi membrane	Reactome	9	10
	Description	Accession
	ADP-ribosylation factor 3 OS=Mus musculus OX=10090 GN=Arf3 PE=2 SV=2	P61205
	Phosphatidylinositide phosphatase SAC1 OS=Mus musculus OX=10090 GN=Sacm1l PE=1 SV=1	Q9EP69
	Phosphatidylinositol 4-kinase type 2-alpha OS=Mus musculus OX=10090 GN=Pi4k2a PE=1 SV=1	Q2TBE6
	Phosphoinositide 3-kinase regulatory subunit 4 OS=Mus musculus OX=10090 GN=Pik3r4 PE=1 SV=3	Q8VD65
	1-phosphatidylinositol 3-phosphate 5-kinase OS=Mus musculus OX=10090 GN=Pikfyve PE=1 SV=3	Q9Z1T6
	Protein VAC14 homolog OS=Mus musculus OX=10090 GN=Vac14 PE=1 SV=1	Q80WQ2
	Phosphatidylinositol 3-kinase catalytic subunit type 3 OS=Mus musculus OX=10090 GN=Pik3c3 PE=1 SV=1	Q6PF93
	Phosphatidylinositol 4-kinase beta OS=Mus musculus OX=10090 GN=Pi4kb PE=1 SV=2	Q8BKC8
TRUE	1163	R-MMU-1483255	Intermediate	PI Metabolism	Reactome	32	35
	Description	Accession
	Ras-related protein Rab-14 OS=Mus musculus OX=10090 GN=Rab14 PE=1 SV=3	Q91V41
	Phosphatidylinositol transfer protein beta isoform OS=Mus musculus OX=10090 GN=Pitpnb PE=1 SV=2	P53811
	Ras-related protein Rab-5A OS=Mus musculus OX=10090 GN=Rab5a PE=1 SV=1	Q9CQD1
	ADP-ribosylation factor 3 OS=Mus musculus OX=10090 GN=Arf3 PE=2 SV=2	P61205
	Phosphatidylinositide phosphatase SAC1 OS=Mus musculus OX=10090 GN=Sacm1l PE=1 SV=1	Q9EP69
	Phosphatidylinositol 3,4,5-trisphosphate 5-phosphatase 2 OS=Mus musculus OX=10090 GN=Inppl1 PE=1 SV=1	Q6P549
	RUN and FYVE domain-containing protein 1 OS=Mus musculus OX=10090 GN=Rufy1 PE=1 SV=1	Q8BIJ7
	Phosphatidylinositol 4-kinase type 2-alpha OS=Mus musculus OX=10090 GN=Pi4k2a PE=1 SV=1	Q2TBE6
	Phosphatidylinositol 5-phosphate 4-kinase type-2 gamma OS=Mus musculus OX=10090 GN=Pip4k2c PE=1 SV=1	Q91XU3
	Myotubularin-related protein 2 OS=Mus musculus OX=10090 GN=Mtmr2 PE=1 SV=3	Q9Z2D1
	Phosphatidylinositol 5-phosphate 4-kinase type-2 beta OS=Mus musculus OX=10090 GN=Pip4k2b PE=1 SV=1	Q80XI4
	Phosphoinositide 3-kinase regulatory subunit 4 OS=Mus musculus OX=10090 GN=Pik3r4 PE=1 SV=3	Q8VD65
	Myotubularin-related protein 5 OS=Mus musculus OX=10090 GN=Sbf1 PE=1 SV=2	Q6ZPE2
	1-phosphatidylinositol 3-phosphate 5-kinase OS=Mus musculus OX=10090 GN=Pikfyve PE=1 SV=3	Q9Z1T6
	Phosphatidylinositol 5-phosphate 4-kinase type-2 alpha OS=Mus musculus OX=10090 GN=Pip4k2a PE=1 SV=1	O70172
	Phosphatidylinositol 3,4,5-trisphosphate 3-phosphatase and dual-specificity protein phosphatase PTEN OS=Mus musculus OX=10090 GN=Pten PE=1 SV=1	O08586
	Protein VAC14 homolog OS=Mus musculus OX=10090 GN=Vac14 PE=1 SV=1	Q80WQ2
	Type 1 phosphatidylinositol 4,5-bisphosphate 4-phosphatase OS=Mus musculus OX=10090 GN=Pip4p1 PE=1 SV=1	Q3TWL2
	Phosphatidylinositide phosphatase SAC2 OS=Mus musculus OX=10090 GN=Inpp5f PE=1 SV=1	Q8CDA1
	Synaptojanin-2 OS=Mus musculus OX=10090 GN=Synj2 PE=1 SV=2	Q9D2G5
	Phosphatidylinositol 4,5-bisphosphate 3-kinase catalytic subunit beta isoform OS=Mus musculus OX=10090 GN=Pik3cb PE=1 SV=2	Q8BTI9
	Pleckstrin homology domain-containing family A member 1 OS=Mus musculus OX=10090 GN=Plekha1 PE=1 SV=1	Q8BUL6
	Phosphatidylinositol 4-phosphate 5-kinase type-1 gamma OS=Mus musculus OX=10090 GN=Pip5k1c PE=1 SV=2	O70161
	Phosphatidylinositol 3-kinase regulatory subunit beta OS=Mus musculus OX=10090 GN=Pik3r2 PE=1 SV=2	O08908
	Myotubularin-related protein 6 OS=Mus musculus OX=10090 GN=Mtmr6 PE=1 SV=1	Q8VE11
	Phosphatidylinositol 3-kinase catalytic subunit type 3 OS=Mus musculus OX=10090 GN=Pik3c3 PE=1 SV=1	Q6PF93
	Phosphatidylinositol 4-kinase beta OS=Mus musculus OX=10090 GN=Pi4kb PE=1 SV=2	Q8BKC8
	Myotubularin-related protein 12 OS=Mus musculus OX=10090 GN=Mtmr12 PE=1 SV=2	Q80TA6
TRUE	1345	R-MMU-1660516	Leaf	Synthesis of PIPs at the early endosome membrane	Reactome	10	11
	Description	Accession
	Phosphatidylinositol 4-kinase type 2-alpha OS=Mus musculus OX=10090 GN=Pi4k2a PE=1 SV=1	Q2TBE6
	Myotubularin-related protein 2 OS=Mus musculus OX=10090 GN=Mtmr2 PE=1 SV=3	Q9Z2D1
	Phosphoinositide 3-kinase regulatory subunit 4 OS=Mus musculus OX=10090 GN=Pik3r4 PE=1 SV=3	Q8VD65
	1-phosphatidylinositol 3-phosphate 5-kinase OS=Mus musculus OX=10090 GN=Pikfyve PE=1 SV=3	Q9Z1T6
	Protein VAC14 homolog OS=Mus musculus OX=10090 GN=Vac14 PE=1 SV=1	Q80WQ2
	Phosphatidylinositide phosphatase SAC2 OS=Mus musculus OX=10090 GN=Inpp5f PE=1 SV=1	Q8CDA1
	Phosphatidylinositol 3-kinase catalytic subunit type 3 OS=Mus musculus OX=10090 GN=Pik3c3 PE=1 SV=1	Q6PF93
	Myotubularin-related protein 12 OS=Mus musculus OX=10090 GN=Mtmr12 PE=1 SV=2	Q80TA6
TRUE	1347	R-MMU-1660517	Leaf	Synthesis of PIPs at the late endosome membrane	Reactome	6	7
	Description	Accession
	Myotubularin-related protein 2 OS=Mus musculus OX=10090 GN=Mtmr2 PE=1 SV=3	Q9Z2D1
	Phosphoinositide 3-kinase regulatory subunit 4 OS=Mus musculus OX=10090 GN=Pik3r4 PE=1 SV=3	Q8VD65
	1-phosphatidylinositol 3-phosphate 5-kinase OS=Mus musculus OX=10090 GN=Pikfyve PE=1 SV=3	Q9Z1T6
	Protein VAC14 homolog OS=Mus musculus OX=10090 GN=Vac14 PE=1 SV=1	Q80WQ2
	Phosphatidylinositol 3-kinase catalytic subunit type 3 OS=Mus musculus OX=10090 GN=Pik3c3 PE=1 SV=1	Q6PF93
TRUE	1461	R-MMU-1660499	Leaf	Synthesis of PIPs at the plasma membrane	Reactome	19	21
	Description	Accession
	Ras-related protein Rab-14 OS=Mus musculus OX=10090 GN=Rab14 PE=1 SV=3	Q91V41
	Ras-related protein Rab-5A OS=Mus musculus OX=10090 GN=Rab5a PE=1 SV=1	Q9CQD1
	Phosphatidylinositol 3,4,5-trisphosphate 5-phosphatase 2 OS=Mus musculus OX=10090 GN=Inppl1 PE=1 SV=1	Q6P549
	RUN and FYVE domain-containing protein 1 OS=Mus musculus OX=10090 GN=Rufy1 PE=1 SV=1	Q8BIJ7
	Phosphatidylinositol 4-kinase type 2-alpha OS=Mus musculus OX=10090 GN=Pi4k2a PE=1 SV=1	Q2TBE6
	Phosphatidylinositol 5-phosphate 4-kinase type-2 gamma OS=Mus musculus OX=10090 GN=Pip4k2c PE=1 SV=1	Q91XU3
	Phosphatidylinositol 5-phosphate 4-kinase type-2 beta OS=Mus musculus OX=10090 GN=Pip4k2b PE=1 SV=1	Q80XI4
	Phosphatidylinositol 5-phosphate 4-kinase type-2 alpha OS=Mus musculus OX=10090 GN=Pip4k2a PE=1 SV=1	O70172
	Phosphatidylinositol 3,4,5-trisphosphate 3-phosphatase and dual-specificity protein phosphatase PTEN OS=Mus musculus OX=10090 GN=Pten PE=1 SV=1	O08586
	Synaptojanin-2 OS=Mus musculus OX=10090 GN=Synj2 PE=1 SV=2	Q9D2G5
	Phosphatidylinositol 4,5-bisphosphate 3-kinase catalytic subunit beta isoform OS=Mus musculus OX=10090 GN=Pik3cb PE=1 SV=2	Q8BTI9
	Pleckstrin homology domain-containing family A member 1 OS=Mus musculus OX=10090 GN=Plekha1 PE=1 SV=1	Q8BUL6
	Phosphatidylinositol 4-phosphate 5-kinase type-1 gamma OS=Mus musculus OX=10090 GN=Pip5k1c PE=1 SV=2	O70161
	Phosphatidylinositol 3-kinase regulatory subunit beta OS=Mus musculus OX=10090 GN=Pik3r2 PE=1 SV=2	O08908
	Myotubularin-related protein 6 OS=Mus musculus OX=10090 GN=Mtmr6 PE=1 SV=1	Q8VE11
TRUE	1501	R-MMU-1483248	Leaf	Synthesis of PIPs at the ER membrane	Reactome	4	4
	Description	Accession
	Phosphatidylinositide phosphatase SAC1 OS=Mus musculus OX=10090 GN=Sacm1l PE=1 SV=1	Q9EP69
	Myotubularin-related protein 2 OS=Mus musculus OX=10090 GN=Mtmr2 PE=1 SV=3	Q9Z2D1
	Myotubularin-related protein 5 OS=Mus musculus OX=10090 GN=Sbf1 PE=1 SV=2	Q6ZPE2
TRUE	1769	R-MMU-429593	Leaf	Inositol transporters	Reactome	1	1
	Description	Accession
	Sodium/myo-inositol cotransporter OS=Mus musculus OX=10090 GN=Slc5a3 PE=1 SV=2	Q9JKZ2
TRUE	1796	R-MMU-1483196	Leaf	PI and PC transport between ER and Golgi membranes	Reactome	1	1
	Description	Accession
	Phosphatidylinositol transfer protein beta isoform OS=Mus musculus OX=10090 GN=Pitpnb PE=1 SV=2	P53811
TRUE	1813	R-MMU-1482922	Leaf	Acyl chain remodelling of PI	Reactome	3	3
	Description	Accession
	Cytosolic phospholipase A2 OS=Mus musculus OX=10090 GN=Pla2g4a PE=1 SV=1	P47713
	Group XIIA secretory phospholipase A2 OS=Mus musculus OX=10090 GN=Pla2g12a PE=1 SV=2	Q9EPR2
TRUE	1825	R-MMU-8847453	Leaf	Synthesis of PIPs in the nucleus	Reactome	3	3
	Description	Accession
	Phosphatidylinositol 5-phosphate 4-kinase type-2 beta OS=Mus musculus OX=10090 GN=Pip4k2b PE=1 SV=1	Q80XI4
	Phosphatidylinositol 5-phosphate 4-kinase type-2 alpha OS=Mus musculus OX=10090 GN=Pip4k2a PE=1 SV=1	O70172
	Type 1 phosphatidylinositol 4,5-bisphosphate 4-phosphatase OS=Mus musculus OX=10090 GN=Pip4p1 PE=1 SV=1	Q3TWL2
TRUE	1875	R-MMU-1483226	Leaf	Synthesis of PI	Reactome	2	2
	Description	Accession
	Membrane-associated phosphatidylinositol transfer protein 1 OS=Mus musculus OX=10090 GN=Pitpnm1 PE=1 SV=1	O35954
	Proteins found in literature partially including additional isoforms or related proteins
	Balla, T. Phosphoinositides: tiny lipids with giant impact on cell regulation. Physiol Rev 93, 1019-1137 (2013).
	Description	Accession
	1-phosphatidylinositol 3-phosphate 5-kinase OS=Mus musculus OX=10090 GN=Pikfyve PE=1 SV=3	Q9Z1T6
	1-phosphatidylinositol 4,5-bisphosphate phosphodiesterase beta-3 OS=Mus musculus OX=10090 GN=Plcb3 PE=1 SV=2	P51432
	1-phosphatidylinositol 4,5-bisphosphate phosphodiesterase delta-1 OS=Mus musculus OX=10090 GN=Plcd1 PE=1 SV=2	Q8R3B1
	1-phosphatidylinositol 4,5-bisphosphate phosphodiesterase gamma-1 OS=Mus musculus OX=10090 GN=Plcg1 PE=1 SV=2	Q62077
	CTP synthase 1 OS=Mus musculus OX=10090 GN=Ctps1 PE=1 SV=2	P70698
	CTP synthase 2 OS=Mus musculus OX=10090 GN=Ctps2 PE=1 SV=1	P70303
	Inositol monophosphatase 1 OS=Mus musculus OX=10090 GN=Impa1 PE=1 SV=1	O55023
	Inositol monophosphatase 2 OS=Mus musculus OX=10090 GN=Impa2 PE=1 SV=1	Q91UZ5
	Membrane-associated phosphatidylinositol transfer protein 1 OS=Mus musculus OX=10090 GN=Pitpnm1 PE=1 SV=1	O35954
	Multiple inositol polyphosphate phosphatase 1 OS=Mus musculus OX=10090 GN=Minpp1 PE=1 SV=3	Q9Z2L6
	Myotubularin-related protein 10 OS=Mus musculus OX=10090 GN=Mtmr10 PE=1 SV=2	Q7TPM9
	Myotubularin-related protein 12 OS=Mus musculus OX=10090 GN=Mtmr12 PE=1 SV=2	Q80TA6
	Myotubularin-related protein 2 OS=Mus musculus OX=10090 GN=Mtmr2 PE=1 SV=3	Q9Z2D1
	Myotubularin-related protein 3 OS=Mus musculus OX=10090 GN=Mtmr3 PE=1 SV=2	Q8K296
	Myotubularin-related protein 5 OS=Mus musculus OX=10090 GN=Sbf1 PE=1 SV=2	Q6ZPE2
	Myotubularin-related protein 6 OS=Mus musculus OX=10090 GN=Mtmr6 PE=1 SV=1	Q8VE11
	Phosphatidate cytidylyltransferase 2 OS=Mus musculus OX=10090 GN=Cds2 PE=1 SV=1	Q99L43
	Phosphatidylinositide phosphatase SAC1 OS=Mus musculus OX=10090 GN=Sacm1l PE=1 SV=1	Q9EP69
	Phosphatidylinositide phosphatase SAC2 OS=Mus musculus OX=10090 GN=Inpp5f PE=1 SV=1	Q8CDA1
	Phosphatidylinositol 3,4,5-trisphosphate 3-phosphatase and dual-specificity protein phosphatase PTEN OS=Mus musculus OX=10090 GN=Pten PE=1 SV=1	O08586
	Phosphatidylinositol 3,4,5-trisphosphate 5-phosphatase 2 OS=Mus musculus OX=10090 GN=Inppl1 PE=1 SV=1	Q6P549
	Phosphatidylinositol 3-kinase catalytic subunit type 3 OS=Mus musculus OX=10090 GN=Pik3c3 PE=1 SV=1	Q6PF93
	Phosphatidylinositol 4,5-bisphosphate 3-kinase catalytic subunit beta isoform OS=Mus musculus OX=10090 GN=Pik3cb PE=1 SV=2	Q8BTI9
	Phosphatidylinositol 4-kinase beta OS=Mus musculus OX=10090 GN=Pi4kb PE=1 SV=2	Q8BKC8
	Phosphatidylinositol 4-kinase type 2-alpha OS=Mus musculus OX=10090 GN=Pi4k2a PE=1 SV=1	Q2TBE6
	Phosphatidylinositol 4-phosphate 3-kinase C2 domain-containing subunit alpha OS=Mus musculus OX=10090 GN=Pik3c2a PE=1 SV=2	Q61194
	Phosphatidylinositol 4-phosphate 5-kinase type-1 gamma OS=Mus musculus OX=10090 GN=Pip5k1c PE=1 SV=2	O70161
	Phosphatidylinositol 5-phosphate 4-kinase type-2 alpha OS=Mus musculus OX=10090 GN=Pip4k2a PE=1 SV=1	O70172
	Phosphatidylinositol 5-phosphate 4-kinase type-2 beta OS=Mus musculus OX=10090 GN=Pip4k2b PE=1 SV=1	Q80XI4
	Phosphatidylinositol 5-phosphate 4-kinase type-2 gamma OS=Mus musculus OX=10090 GN=Pip4k2c PE=1 SV=1	Q91XU3
	Phosphatidylinositol transfer protein alpha isoform OS=Mus musculus OX=10090 GN=Pitpna PE=1 SV=2	P53810
	Phosphatidylinositol transfer protein beta isoform OS=Mus musculus OX=10090 GN=Pitpnb PE=1 SV=2	P53811
	Synaptojanin-1 OS=Mus musculus OX=10090 GN=Synj1 PE=1 SV=3	Q8CHC4
	Synaptojanin-2 OS=Mus musculus OX=10090 GN=Synj2 PE=1 SV=2	Q9D2G5
	Type 1 phosphatidylinositol 4,5-bisphosphate 4-phosphatase OS=Mus musculus OX=10090 GN=Pip4p1 PE=1 SV=1	Q3TWL2
	Type 2 phosphatidylinositol 4,5-bisphosphate 4-phosphatase OS=Mus musculus OX=10090 GN=Pip4p2 PE=1 SV=1	Q9CZX7
	Valentine, W. J. et al. Update and nomenclature proposal for mammalian lysophospholipid acyltransferases which create membrane phospholipid diversity. J Biol Chem, 101470 (2021).
	Description	Accession
	1-acyl-sn-glycerol-3-phosphate acyltransferase gamma OS=Mus musculus OX=10090 GN=Agpat3 PE=1 SV=2	Q9D517
	Lysocardiolipin acyltransferase 1 OS=Mus musculus OX=10090 GN=Lclat1 PE=1 SV=2	Q3UN02
	Park, J. B. et al. Phospholipase signalling networks in cancer. Nat Rev Cancer 12, 782-792 (2012).
	Description	Accession
	Calcium-independent phospholipase A2-gamma OS=Mus musculus OX=10090 GN=Pnpla8 PE=1 SV=1	Q8K1N1
	Cytosolic phospholipase A2 OS=Mus musculus OX=10090 GN=Pla2g4a PE=1 SV=1	P47713
	Group XIIA secretory phospholipase A2 OS=Mus musculus OX=10090 GN=Pla2g12a PE=1 SV=2	Q9EPR2
	Group XV phospholipase A2 OS=Mus musculus OX=10090 GN=Pla2g15 PE=1 SV=1	Q8VEB4
	Patatin-like phospholipase domain-containing protein 2 OS=Mus musculus OX=10090 GN=Pnpla2 PE=1 SV=1	Q8BJ56
	Patatin-like phospholipase domain-containing protein 7 OS=Mus musculus OX=10090 GN=Pnpla7 PE=1 SV=1	A2AJ88
	Phospholipase D3 OS=Mus musculus OX=10090 GN=Pld3 PE=1 SV=1	O35405
	Platelet-activating factor acetylhydrolase OS=Mus musculus OX=10090 GN=Pla2g7 PE=2 SV=2	Q60963

## Sheet: Filtered protein output
Description	Accession	Sum PEP Score	Coverage [%]	# Peptides	# PSMs	# Unique Peptides	Coverage [%] (by Search Engine): Sequest HT	# Peptides (by Search Engine): Sequest HT	Entrez Gene ID	Gene Symbol	DMSO 1	DMSO 2	DMSO 3	VAL 1	VAL 2	VAL 3	MCA 1	MCA 2	MCA 3	CAY 1	CAY 2	CAY 3	CAY + 18:1 PI 1	CAY + 18:1 PI 2	CAY + 18:1 PI 3	CAY + 16:0 PI 1	CAY + 16:0 PI 2	CAY + 16:0 PI 3
Cytosolic phospholipase A2 OS=Mus musculus OX=10090 GN=Pla2g4a PE=1 SV=1	P47713	231.017	40	28	309	28	40	28	18783	Pla2g4a	103.958	87.3087	108.733	106.609	157.689	181.9	276.651	136.74	203.083	273.814	252.06	423.515	97.1983	152.219	157.352	147.261	179.017	175.876
Triosephosphate isomerase OS=Mus musculus OX=10090 GN=Tpi1 PE=1 SV=4	P17751	602.222	78	32	1424	32	78	32	21991	Tpi1	91.8281	112.739	95.4333	74.9023	94.835	78.2004	91.4187	99.8186	102.387	115.637	138.818	84.8365	95.2196	92.6169	97.6866	97.5548	96.0551	126.986
Inositol monophosphatase 1 OS=Mus musculus OX=10090 GN=Impa1 PE=1 SV=1	O55023	140.157	47	18	293	18	47	18	55980	Impa1	97.0977	106.703	96.1993	94.9174	101.773	103.254	84.9536	83.37	81.4762	125.77	108.846	83.3252	115.623	116.442	112.342	99.2463	78.3736	79.8275
CTP synthase 1 OS=Mus musculus OX=10090 GN=Ctps1 PE=1 SV=2	P70698	288.251	50	28	572	26	50	28	51797	Ctps	104.269	94.7621	100.969	73.7246	100.316	95.2993	81.7465	55.4549	60.401	62.2188	57.1277	64.2919	92.45	100.209	100.87	116.893	112.744	116.5
CTP synthase 2 OS=Mus musculus OX=10090 GN=Ctps2 PE=1 SV=1	P70303	53.842	24	8	58	6	24	8	55936; 12309	Ctps2; S100g	157.739	63.7417	78.5192	77.3108	51.3544	58.9502	0	0	0	101.524	116.804	193.932	121.408	92.4516	101.668	157.539	124.879	91.1265
Lysocardiolipin acyltransferase 1 OS=Mus musculus OX=10090 GN=Lclat1 PE=1 SV=2	Q3UN02	48.56	19	5	34	5	19	5	225010	Lclat1	98.2351	102.357	99.4075	0	0	0	0	0	0	0	0	0	79.7997	118.083	123.595	45.2191	49.2136	32.0619
Methylmalonate-semialdehyde dehydrogenase [acylating], mitochondrial OS=Mus musculus OX=10090 GN=Aldh6a1 PE=1 SV=1	Q9EQ20	68.778	36	10	51	10	36	10	104776	Aldh6a1	91.7944	98.569	109.637	0	0	0	0	0	0	0	0	0	0	0	0	41.7187	100.299	97.2137
Inositol polyphosphate 1-phosphatase OS=Mus musculus OX=10090 GN=Inpp1 PE=1 SV=2	P49442	17.132	13	4	20	4	13	4	16329	Inpp1	93.8703	94.0793	112.05	137.324	512.275	242.947	137.493	217.432	142.491	0	0	0	0	0	0	404.501	426.848	503.926
Phosphatidylinositol 4-phosphate 3-kinase C2 domain-containing subunit alpha OS=Mus musculus OX=10090 GN=Pik3c2a PE=1 SV=2	Q61194	13.528	3	3	4	3	3	3	18704	Pik3c2a	97.5984	111.345	91.0563	178.17	162.344	182.766	107.898	92.4127	129.769	102.917	155.653	156.051	78.4477	120.449	138.248	137.104	106.389	149.567
1-phosphatidylinositol 4,5-bisphosphate phosphodiesterase delta-1 OS=Mus musculus OX=10090 GN=Plcd1 PE=1 SV=2	Q8R3B1	95.909	33	14	38	14	33	14	18799	Plcd1	72.4602	91.0088	136.531	66.0366	107.561	102.312	0	0	0	281.09	141.547	332.923	156.213	135.343	146.605	99.4767	95.667	108.9
Phosphatidylinositol 4-kinase type 2-alpha OS=Mus musculus OX=10090 GN=Pi4k2a PE=1 SV=1	Q2TBE6	41.467	23	6	52	6	23	6	84095	Pi4k2a	83.0685	122.253	94.6783	73.0264	64.89	105.022	85.1634	96.0744	82.6118	83.3056	92.77	90.9096	71.783	115.359	635.343	46.5873	60.8017	73.1142
Calmodulin-2 OS=Mus musculus OX=10090 GN=Calm2 PE=1 SV=1	P0DP27	103.194	61	7	168	7	61	7	12315; 12313; 12314	Calm3; Calm1; Calm2	83.264	104.8	111.936	48.9148	64.603	57.0839	90.985	49.0433	80.9308	94.1769	95.5753	105.925	138.348	162.723	141.551	83.1319	100.465	112.492
Inositol hexakisphosphate and diphosphoinositol-pentakisphosphate kinase 2 OS=Mus musculus OX=10090 GN=Ppip5k2 PE=1 SV=3	Q6ZQB6	37.437	10	8	40	8	10	8	227399	Ppip5k2	75.3703	122.3	102.329	103.038	134.714	123.755	101.018	68.2804	91.1613	0	0	0	0	0	0	75.5296	102.092	93.8992
RUN and FYVE domain-containing protein 1 OS=Mus musculus OX=10090 GN=Rufy1 PE=1 SV=1	Q8BIJ7	52.904	16	8	17	7	16	8	216724	Rufy1	55.4102	87.754	156.836	47.4195	130.062	139.564	46.5797	97.1508	115.262	0	0	0	0	0	0	45.0961	152.701	158.498
1-phosphatidylinositol 4,5-bisphosphate phosphodiesterase beta-3 OS=Mus musculus OX=10090 GN=Plcb3 PE=1 SV=2	P51432	122.149	28	22	125	22	28	22	18797	Plcb3	91.7919	105.829	102.379	68.1067	50.2085	60.5945	56.5697	40.077	37.811	70.8127	88.1245	69.4454	44.9094	58.449	53.7794	52.847	38.6466	38.0461
Ras-related protein Rab-14 OS=Mus musculus OX=10090 GN=Rab14 PE=1 SV=3	Q91V41	253.412	86	19	306	17	86	19	68365	Rab14	92.9675	103.663	103.369	69.8754	91.0151	94.4354	55.8851	27.6196	40.3619	35.4135	36.1543	52.4102	40.911	50.0912	50.522	82.1839	90.2492	83.8471
Ras-related protein Rab-5A OS=Mus musculus OX=10090 GN=Rab5a PE=1 SV=1	Q9CQD1	95.07	53	8	166	6	53	8	271457	Rab5a	98.1734	101.431	100.396	64.6914	78.3745	103.621	79.2427	46.8255	70.7488	0	0	0	47.0376	66.0621	77.5171	63.2044	55.1125	62.1372
Inositol 1,4,5-trisphosphate receptor type 3 OS=Mus musculus OX=10090 GN=Itpr3 PE=1 SV=3	P70227	204.499	17	31	192	29	17	31	16440	Itpr3	101.331	86.1394	112.529	21.4845	19.0914	13.2827	107.395	69.4528	97.799	21.854	22.5485	65.8034	69.097	69.778	84.3034	52.6596	56.3847	67.4257
Protein kinase C alpha type OS=Mus musculus OX=10090 GN=Prkca PE=1 SV=3	P20444	123.433	34	16	248	16	34	16	18750	Prkca	96.0219	101.309	102.669	30.3856	47.4109	48.019	60.8733	43.4798	51.8112	16.4851	19.6318	19.2633	46.1094	49.3078	56.2775	56.6606	62.8802	57.6726
Inositol 1,4,5-trisphosphate receptor type 1 OS=Mus musculus OX=10090 GN=Itpr1 PE=1 SV=2	P11881	30.994	5	8	13	6	5	8	16438	Itpr1	123.124	47.6285	129.248	114.631	86.2046	105.9	0	0	0	0	0	0	138.532	160.41	45.5453	108.483	94.7076	117.337
ADP-ribosylation factor 3 OS=Mus musculus OX=10090 GN=Arf3 PE=2 SV=2	P61205	87.404	57	8	148	5	57	8	11842	Arf3	75.269	87.3867	137.344	0	0	0	0	0	0	14.5806	16.8806	24.9105	5.89369	8.52687	9.40102	62.2083	108.597	89.2072
Phosphatidylinositide phosphatase SAC1 OS=Mus musculus OX=10090 GN=Sacm1l PE=1 SV=1	Q9EP69	72.737	23	11	126	11	23	11	83493	Sacm1l	107.697	105.004	87.2986	0	0	0	0	0	0	0	0	0	49.3664	63.6714	69.363	44.7946	43.3122	43.3933
Phosphatidylinositol 3,4,5-trisphosphate 5-phosphatase 2 OS=Mus musculus OX=10090 GN=Inppl1 PE=1 SV=1	Q6P549	54.103	12	10	46	9	12	10	16332	Inppl1	92.3567	108.032	99.6115	0	0	0	0	0	0	0	0	0	159.161	69.7716	69.1615	0	0	0
Multiple inositol polyphosphate phosphatase 1 OS=Mus musculus OX=10090 GN=Minpp1 PE=1 SV=3	Q9Z2L6	25.616	16	5	29	5	16	5	17330	Minpp1	122.249	84.6511	93.0998	0	0	0	0	0	0	0	0	0	31.1533	56.9357	53.3685	35.1248	33.2932	35.0212
1-phosphatidylinositol 3-phosphate 5-kinase OS=Mus musculus OX=10090 GN=Pikfyve PE=1 SV=3	Q9Z1T6	20.458	4	6	10	6	4	6	18711	Pikfyve	105.035	93.1602	101.805	0	0	0	0	0	0	0	0	0	0	0	0	0	0	0
Phosphatidylinositol transfer protein alpha isoform OS=Mus musculus OX=10090 GN=Pitpna PE=1 SV=2	P53810	113.059	63	13	165	11	63	13	18738	Pitpna	92.6099	90.3765	117.014	137.291	131.922	157.218	312.25	293.493	363.462	140.672	136.111	159.074	228.336	198.259	178.871	86.0185	129.996	117.904
Phosphatidylinositol transfer protein beta isoform OS=Mus musculus OX=10090 GN=Pitpnb PE=1 SV=2	P53811	121.913	52	12	175	10	52	12	56305	Pitpnb	104.137	98.473	97.3904	75.3264	80.6153	75.7361	99.9466	50.5964	69.7028	141.686	89.3605	114.428	115.196	121.453	119.217	84.1996	90.2374	84.9579
