# Supplementary material for: PI(18:1/18:1) is a SCD1-derived lipokine that limits stress signaling
Source: Nat Commun. 2022 May 27;13:2982. doi: 10.1038/s41467-022-30374-9 (PMC9142606; doi:10.1038/s41467-022-30374-9)
Supplement: Supplementary file 7 — Supplementary Data 4 [file 41467_2022_30374_MOESM7_ESM.xlsx]

## Sheet: Supplementary Data 4
Checked	Group ID	Pathway Accession	Pathway Level	Pathway Description	Pathway Source	# Master Proteins	# Proteins
TRUE	536	mmu04141	Leaf	Protein processing in endoplasmic reticulum	Kegg	114	121
	Description	Accession
	Heat shock cognate 71 kDa protein OS=Mus musculus OX=10090 GN=Hspa8 PE=1 SV=1	P63017
	Endoplasmic reticulum chaperone BiP OS=Mus musculus OX=10090 GN=Hspa5 PE=1 SV=3	P20029
	Endoplasmin OS=Mus musculus OX=10090 GN=Hsp90b1 PE=1 SV=2	P08113
	Protein disulfide-isomerase OS=Mus musculus OX=10090 GN=P4hb PE=1 SV=2	P09103
	Cytoskeleton-associated protein 4 OS=Mus musculus OX=10090 GN=Ckap4 PE=1 SV=2	Q8BMK4
	Calpain-2 catalytic subunit OS=Mus musculus OX=10090 GN=Capn2 PE=1 SV=4	O08529
	Eukaryotic translation initiation factor 2 subunit 1 OS=Mus musculus OX=10090 GN=Eif2s1 PE=1 SV=3	Q6ZWX6
	Heat shock 70 kDa protein 1A OS=Mus musculus OX=10090 GN=Hspa1a PE=1 SV=2	Q61696
	Heat shock-related 70 kDa protein 2 OS=Mus musculus OX=10090 GN=Hspa2 PE=1 SV=2	P17156
	Glucosidase 2 subunit beta OS=Mus musculus OX=10090 GN=Prkcsh PE=1 SV=1	O08795
	ERO1-like protein alpha OS=Mus musculus OX=10090 GN=Ero1a PE=1 SV=2	Q8R180
	Cullin-1 OS=Mus musculus OX=10090 GN=Cul1 PE=1 SV=1	Q9WTX6
	Calpain-1 catalytic subunit OS=Mus musculus OX=10090 GN=Capn1 PE=1 SV=1	O35350
	Heat shock 70 kDa protein 1-like OS=Mus musculus OX=10090 GN=Hspa1l PE=1 SV=4	P16627
	S-phase kinase-associated protein 1 OS=Mus musculus OX=10090 GN=Skp1 PE=1 SV=3	Q9WTX5
	Apoptosis regulator BAX OS=Mus musculus OX=10090 GN=Bax PE=1 SV=1	Q07813
	B-cell receptor-associated protein 31 OS=Mus musculus OX=10090 GN=Bcap31 PE=1 SV=4	Q61335
	DnaJ homolog subfamily C member 3 OS=Mus musculus OX=10090 GN=Dnajc3 PE=1 SV=1	Q91YW3
	E3 ubiquitin-protein ligase RBX1 OS=Mus musculus OX=10090 GN=Rbx1 PE=1 SV=1	P62878
	DnaJ homolog subfamily B member 1 OS=Mus musculus OX=10090 GN=Dnajb1 PE=1 SV=3	Q9QYJ3
	Translocation protein SEC63 homolog OS=Mus musculus OX=10090 GN=Sec63 PE=1 SV=4	Q8VHE0
	Bcl-2 homologous antagonist/killer OS=Mus musculus OX=10090 GN=Bak1 PE=1 SV=3	O08734
	Translocation protein SEC62 OS=Mus musculus OX=10090 GN=Sec62 PE=1 SV=1	Q8BU14
	Protein transport protein Sec61 subunit alpha isoform 1 OS=Mus musculus OX=10090 GN=Sec61a1 PE=1 SV=2	P61620
	Protein transport protein Sec61 subunit beta OS=Mus musculus OX=10090 GN=Sec61b PE=1 SV=3	Q9CQS8
	Protein transport protein Sec61 subunit gamma OS=Mus musculus OX=10090 GN=Sec61g PE=3 SV=1	P60060
	Dual specificity mitogen-activated protein kinase kinase 7 OS=Mus musculus OX=10090 GN=Map2k7 PE=1 SV=1	Q8CE90
	Wolframin OS=Mus musculus OX=10090 GN=Wfs1 PE=1 SV=1	P56695
	Apoptosis regulator Bcl-2 OS=Mus musculus OX=10090 GN=Bcl2 PE=1 SV=3	P10417
	Mitogen-activated protein kinase 9 OS=Mus musculus OX=10090 GN=Mapk9 PE=1 SV=2	Q9WTU6
	Cyclic AMP-dependent transcription factor ATF-4 OS=Mus musculus OX=10090 GN=Atf4 PE=1 SV=2	Q06507
	TNF receptor-associated factor 2 OS=Mus musculus OX=10090 GN=Traf2 PE=1 SV=1	P39429
	DNA damage-inducible transcript 3 protein OS=Mus musculus OX=10090 GN=Ddit3 PE=1 SV=1	P35639
TRUE	1396	R-MMU-381119	Intermediate	Unfolded Protein Response (UPR)	Reactome	8	10
	Description	Accession
	Eukaryotic translation initiation factor 2 subunit 1 OS=Mus musculus OX=10090 GN=Eif2s1 PE=1 SV=3	Q6ZWX6
	ATPase Asna1 OS=Mus musculus OX=10090 GN=Asna1 PE=1 SV=2	O54984
	Translocation protein SEC63 homolog OS=Mus musculus OX=10090 GN=Sec63 PE=1 SV=4	Q8VHE0
	Translocation protein SEC62 OS=Mus musculus OX=10090 GN=Sec62 PE=1 SV=1	Q8BU14
	Protein transport protein Sec61 subunit alpha isoform 1 OS=Mus musculus OX=10090 GN=Sec61a1 PE=1 SV=2	P61620
	Protein transport protein Sec61 subunit beta OS=Mus musculus OX=10090 GN=Sec61b PE=1 SV=3	Q9CQS8
	Protein transport protein Sec61 subunit gamma OS=Mus musculus OX=10090 GN=Sec61g PE=3 SV=1	P60060
	Proteins found in literature partially including additional isoforms or related proteins
	Hetz, C., Zhang, K. & Kaufman, R. J. Mechanisms, regulation and functions of the unfolded protein response. Nat Rev Mol Cell Biol 21, 421-438 (2020).
	Description	Accession
	Actin, alpha cardiac muscle 1 OS=Mus musculus OX=10090 GN=Actc1 PE=1 SV=1	P68033
	Actin, aortic smooth muscle OS=Mus musculus OX=10090 GN=Acta2 PE=1 SV=1	P62737
	Actin, cytoplasmic 1 OS=Mus musculus OX=10090 GN=Actb PE=1 SV=1	P60710
	Apoptosis regulator BAX OS=Mus musculus OX=10090 GN=Bax PE=1 SV=1	Q07813
	Bcl-2 homologous antagonist/killer OS=Mus musculus OX=10090 GN=Bak1 PE=1 SV=3	O08734
	Bcl-2-binding component 3 OS=Mus musculus OX=10090 GN=Bbc3 PE=1 SV=1	Q99ML1
	BH3-interacting domain death agonist OS=Mus musculus OX=10090 GN=Bid PE=1 SV=2	P70444
	cAMP-dependent protein kinase catalytic subunit alpha OS=Mus musculus OX=10090 GN=Prkaca PE=1 SV=3	P05132
	cAMP-dependent protein kinase catalytic subunit beta OS=Mus musculus OX=10090 GN=Prkacb PE=1 SV=2	P68181
	Caspase-8 OS=Mus musculus OX=10090 GN=Casp8 PE=1 SV=1	O89110
	COP9 signalosome complex subunit 5 OS=Mus musculus OX=10090 GN=Cops5 PE=1 SV=3	O35864
	Cyclic AMP-dependent transcription factor ATF-4 OS=Mus musculus OX=10090 GN=Atf4 PE=1 SV=2	Q06507
	DDRGK domain-containing protein 1 OS=Mus musculus OX=10090 GN=Ddrgk1 PE=1 SV=2	Q80WW9
	DNA damage-inducible transcript 3 protein OS=Mus musculus OX=10090 GN=Ddit3 PE=1 SV=1	P35639
	E3 ubiquitin-protein ligase MARCH5 OS=Mus musculus OX=10090 GN=March5 PE=1 SV=1	Q3KNM2
	E3 ubiquitin-protein ligase synoviolin OS=Mus musculus OX=10090 GN=Syvn1 PE=1 SV=3	Q9DBY1
	Endoplasmic reticulum chaperone BiP OS=Mus musculus OX=10090 GN=Hspa5 PE=1 SV=3	P20029
	Endoplasmin OS=Mus musculus OX=10090 GN=Hsp90b1 PE=1 SV=2	P08113
	Eukaryotic translation initiation factor 2 subunit 1 OS=Mus musculus OX=10090 GN=Eif2s1 PE=1 SV=3	Q6ZWX6
	Eukaryotic translation initiation factor 2 subunit 2 OS=Mus musculus OX=10090 GN=Eif2s2 PE=1 SV=1	Q99L45
	Filamin-A OS=Mus musculus OX=10090 GN=Flna PE=1 SV=5	Q8BTM8
	Glucosidase 2 subunit beta OS=Mus musculus OX=10090 GN=Prkcsh PE=1 SV=1	O08795
	Heat shock 70 kDa protein 1A OS=Mus musculus OX=10090 GN=Hspa1a PE=1 SV=2	Q61696
	Heat shock protein HSP 90-beta OS=Mus musculus OX=10090 GN=Hsp90ab1 PE=1 SV=3	P11499
	Heat shock-related 70 kDa protein 2 OS=Mus musculus OX=10090 GN=Hspa2 PE=1 SV=2	P17156
	Hsp90 co-chaperone Cdc37 OS=Mus musculus OX=10090 GN=Cdc37 PE=1 SV=1	Q61081
	Inositol 1,4,5-trisphosphate receptor type 1 OS=Mus musculus OX=10090 GN=Itpr1 PE=1 SV=2	P11881
	Inositol 1,4,5-trisphosphate receptor type 2 OS=Mus musculus OX=10090 GN=Itpr2 PE=1 SV=4	Q9Z329
	Inositol 1,4,5-trisphosphate receptor type 3 OS=Mus musculus OX=10090 GN=Itpr3 PE=1 SV=3	P70227
	Mitogen-activated protein kinase 9 OS=Mus musculus OX=10090 GN=Mapk9 PE=1 SV=2	Q9WTU6
	Myosin-10 OS=Mus musculus OX=10090 GN=Myh10 PE=1 SV=2	Q61879
	N-myc-interactor OS=Mus musculus OX=10090 GN=Nmi PE=1 SV=1	O35309
	Optineurin OS=Mus musculus OX=10090 GN=Optn PE=1 SV=1	Q8K3K8
	Protein disulfide-isomerase A6 OS=Mus musculus OX=10090 GN=Pdia6 PE=1 SV=3	Q922R8
	Protein disulfide-isomerase OS=Mus musculus OX=10090 GN=P4hb PE=1 SV=2	P09103
	Protein kinase C alpha type OS=Mus musculus OX=10090 GN=Prkca PE=1 SV=3	P20444
	Protein kinase C delta type OS=Mus musculus OX=10090 GN=Prkcd PE=1 SV=3	P28867
	Protein kinase C iota type OS=Mus musculus OX=10090 GN=Prkci PE=1 SV=3	Q62074
	Protein transport protein Sec61 subunit alpha isoform 1 OS=Mus musculus OX=10090 GN=Sec61a1 PE=1 SV=2	P61620
	Protein YIPF5 OS=Mus musculus OX=10090 GN=Yipf5 PE=1 SV=1	Q9EQQ2
	Receptor of activated protein C kinase 1 OS=Mus musculus OX=10090 GN=Rack1 PE=1 SV=3	P68040
	Serine/threonine-protein kinase TAO3 OS=Mus musculus OX=10090 GN=Taok3 PE=1 SV=2	Q8BYC6
	Serine/threonine-protein phosphatase 2A 55 kDa regulatory subunit B alpha isoform OS=Mus musculus OX=10090 GN=Ppp2r2a PE=1 SV=1	Q6P1F6
	Serine/threonine-protein phosphatase 2A 55 kDa regulatory subunit B delta isoform OS=Mus musculus OX=10090 GN=Ppp2r2d PE=1 SV=1	Q925E7
	Serine/threonine-protein phosphatase 2A 56 kDa regulatory subunit beta isoform OS=Mus musculus OX=10090 GN=Ppp2r5b PE=1 SV=1	Q6PD28
	Serine/threonine-protein phosphatase 2A 56 kDa regulatory subunit epsilon isoform OS=Mus musculus OX=10090 GN=Ppp2r5e PE=1 SV=3	Q61151
	Serine/threonine-protein phosphatase 2A 56 kDa regulatory subunit gamma isoform OS=Mus musculus OX=10090 GN=Ppp2r5c PE=1 SV=2	Q60996
	Serine/threonine-protein phosphatase 2A 65 kDa regulatory subunit A alpha isoform OS=Mus musculus OX=10090 GN=Ppp2r1a PE=1 SV=3	Q76MZ3
	Serine/threonine-protein phosphatase 2A 65 kDa regulatory subunit A beta isoform OS=Mus musculus OX=10090 GN=Ppp2r1b PE=1 SV=2	Q7TNP2
	Serine/threonine-protein phosphatase 2A activator OS=Mus musculus OX=10090 GN=Ptpa PE=1 SV=1	P58389
	Serine/threonine-protein phosphatase 2A catalytic subunit alpha isoform OS=Mus musculus OX=10090 GN=Ppp2ca PE=1 SV=1	P63330
	Serine/threonine-protein phosphatase 2A catalytic subunit beta isoform OS=Mus musculus OX=10090 GN=Ppp2cb PE=1 SV=1	P62715
	Serpin H1 OS=Mus musculus OX=10090 GN=Serpinh1 PE=1 SV=3	P19324
	Sigma non-opioid intracellular receptor 1 OS=Mus musculus OX=10090 GN=Sigmar1 PE=1 SV=1	O55242
	STIP1 homology and U box-containing protein 1 OS=Mus musculus OX=10090 GN=Stub1 PE=1 SV=1	Q9WUD1
	TNF receptor-associated factor 2 OS=Mus musculus OX=10090 GN=Traf2 PE=1 SV=1	P39429
	Translationally-controlled tumor protein OS=Mus musculus OX=10090 GN=Tpt1 PE=1 SV=1	P63028
	Tyrosine-protein kinase ABL1 OS=Mus musculus OX=10090 GN=Abl1 PE=1 SV=3	P00520
	Tyrosine-protein phosphatase non-receptor type 1 OS=Mus musculus OX=10090 GN=Ptpn1 PE=1 SV=2	P35821
	Ubiquitin carboxyl-terminal hydrolase 14 OS=Mus musculus OX=10090 GN=Usp14 PE=1 SV=3	Q9JMA1
	Ubiquitin-fold modifier 1 OS=Mus musculus OX=10090 GN=Ufm1 PE=1 SV=1	P61961
