# Supplementary material for: PI(18:1/18:1) is a SCD1-derived lipokine that limits stress signaling
Source: Nat Commun. 2022 May 27;13:2982. doi: 10.1038/s41467-022-30374-9 (PMC9142606; doi:10.1038/s41467-022-30374-9)
Supplement: Supplementary file 9 — Supplementary Data 6 [file 41467_2022_30374_MOESM9_ESM.xlsx]

## Sheet: Supplementary Data 6
Checked	Group ID	Pathway Accession	Pathway Level	Pathway Description	Pathway Source	# Master Proteins	# Proteins
TRUE	407	mmu04210	Leaf	Apoptosis	Kegg	69	77
	Description	Accession
	Actin, cytoplasmic 1 OS=Mus musculus OX=10090 GN=Actb PE=1 SV=1	P60710
	Actin, cytoplasmic 2 OS=Mus musculus OX=10090 GN=Actg1 PE=1 SV=1	P63260
	Prelamin-A/C OS=Mus musculus OX=10090 GN=Lmna PE=1 SV=2	P48678
	Tubulin alpha-1A chain OS=Mus musculus OX=10090 GN=Tuba1a PE=1 SV=1	P68369
	Tubulin alpha-1C chain OS=Mus musculus OX=10090 GN=Tuba1c PE=1 SV=1	P68373
	Tubulin alpha-4A chain OS=Mus musculus OX=10090 GN=Tuba4a PE=1 SV=1	P68368
	Lamin-B1 OS=Mus musculus OX=10090 GN=Lmnb1 PE=1 SV=3	P14733
	Calpain-2 catalytic subunit OS=Mus musculus OX=10090 GN=Capn2 PE=1 SV=4	O08529
	Cathepsin L1 OS=Mus musculus OX=10090 GN=Ctsl PE=1 SV=2	P06797
	Eukaryotic translation initiation factor 2 subunit 1 OS=Mus musculus OX=10090 GN=Eif2s1 PE=1 SV=3	Q6ZWX6
	Cathepsin B OS=Mus musculus OX=10090 GN=Ctsb PE=1 SV=2	P10605
	Cathepsin D OS=Mus musculus OX=10090 GN=Ctsd PE=1 SV=1	P18242
	Inositol 1,4,5-trisphosphate receptor type 3 OS=Mus musculus OX=10090 GN=Itpr3 PE=1 SV=3	P70227
	Dual specificity mitogen-activated protein kinase kinase 1 OS=Mus musculus OX=10090 GN=Map2k1 PE=1 SV=2	P31938
	Calpain-1 catalytic subunit OS=Mus musculus OX=10090 GN=Capn1 PE=1 SV=1	O35350
	Mitogen-activated protein kinase 1 OS=Mus musculus OX=10090 GN=Mapk1 PE=1 SV=3	P63085
	Mitogen-activated protein kinase 3 OS=Mus musculus OX=10090 GN=Mapk3 PE=1 SV=5	Q63844
	Lamin-B2 OS=Mus musculus OX=10090 GN=Lmnb2 PE=1 SV=2	P21619
	Dual specificity mitogen-activated protein kinase kinase 2 OS=Mus musculus OX=10090 GN=Map2k2 PE=1 SV=2	Q63932
	Apoptosis-inducing factor 1, mitochondrial OS=Mus musculus OX=10090 GN=Aifm1 PE=1 SV=1	Q9Z0X1
	Caspase-3 OS=Mus musculus OX=10090 GN=Casp3 PE=1 SV=1	P70677
	Apoptosis regulator BAX OS=Mus musculus OX=10090 GN=Bax PE=1 SV=1	Q07813
	Transcription factor AP-1 OS=Mus musculus OX=10090 GN=Jun PE=1 SV=3	P05627
	Nuclear factor NF-kappa-B p105 subunit OS=Mus musculus OX=10090 GN=Nfkb1 PE=1 SV=2	P25799
	Cathepsin Z OS=Mus musculus OX=10090 GN=Ctsz PE=1 SV=1	Q9WUU7
	GTPase KRas OS=Mus musculus OX=10090 GN=Kras PE=1 SV=1	P32883
	Tumor necrosis factor receptor type 1-associated DEATH domain protein OS=Mus musculus OX=10090 GN=Tradd PE=1 SV=1	Q3U0V2
	Bcl-2 homologous antagonist/killer OS=Mus musculus OX=10090 GN=Bak1 PE=1 SV=3	O08734
	BH3-interacting domain death agonist OS=Mus musculus OX=10090 GN=Bid PE=1 SV=2	P70444
	RAC-alpha serine/threonine-protein kinase OS=Mus musculus OX=10090 GN=Akt1 PE=1 SV=2	P31750
	Cytochrome c, somatic OS=Mus musculus OX=10090 GN=Cycs PE=1 SV=2	P62897
	NF-kappa-B essential modulator OS=Mus musculus OX=10090 GN=Ikbkg PE=1 SV=2	O88522
	Protein mono-ADP-ribosyltransferase PARP3 OS=Mus musculus OX=10090 GN=Parp3 PE=2 SV=1	Q3ULW8
	Bcl2-associated agonist of cell death OS=Mus musculus OX=10090 GN=Bad PE=1 SV=1	Q61337
	Caspase-8 OS=Mus musculus OX=10090 GN=Casp8 PE=1 SV=1	O89110
	Inositol 1,4,5-trisphosphate receptor type 2 OS=Mus musculus OX=10090 GN=Itpr2 PE=1 SV=4	Q9Z329
	Transcription factor p65 OS=Mus musculus OX=10090 GN=Rela PE=1 SV=1	Q04207
	Caspase-7 OS=Mus musculus OX=10090 GN=Casp7 PE=1 SV=2	P97864
	Receptor-interacting serine/threonine-protein kinase 1 OS=Mus musculus OX=10090 GN=Ripk1 PE=1 SV=1	Q60855
	Serine protease HTRA2, mitochondrial OS=Mus musculus OX=10090 GN=Htra2 PE=1 SV=2	Q9JIY5
	Inositol 1,4,5-trisphosphate receptor type 1 OS=Mus musculus OX=10090 GN=Itpr1 PE=1 SV=2	P11881
	Inhibitor of nuclear factor kappa-B kinase subunit beta OS=Mus musculus OX=10090 GN=Ikbkb PE=1 SV=1	O88351
	Induced myeloid leukemia cell differentiation protein Mcl-1 homolog OS=Mus musculus OX=10090 GN=Mcl1 PE=1 SV=3	P97287
	Diablo homolog, mitochondrial OS=Mus musculus OX=10090 GN=Diablo PE=1 SV=2	Q9JIQ3
	3-phosphoinositide-dependent protein kinase 1 OS=Mus musculus OX=10090 GN=Pdpk1 PE=1 SV=2	Q9Z2A0
	RAC-beta serine/threonine-protein kinase OS=Mus musculus OX=10090 GN=Akt2 PE=1 SV=1	Q60823
	Protein mono-ADP-ribosyltransferase PARP4 OS=Mus musculus OX=10090 GN=Parp4 PE=1 SV=1	E9PYK3
	NF-kappa-B inhibitor alpha OS=Mus musculus OX=10090 GN=Nfkbia PE=1 SV=2	Q9Z1E3
	Caspase-6 OS=Mus musculus OX=10090 GN=Casp6 PE=1 SV=1	O08738
	RAF proto-oncogene serine/threonine-protein kinase OS=Mus musculus OX=10090 GN=Raf1 PE=1 SV=2	Q99N57
	Apoptosis regulator Bcl-2 OS=Mus musculus OX=10090 GN=Bcl2 PE=1 SV=3	P10417
	Mitogen-activated protein kinase 9 OS=Mus musculus OX=10090 GN=Mapk9 PE=1 SV=2	Q9WTU6
	Phosphatidylinositol 4,5-bisphosphate 3-kinase catalytic subunit beta isoform OS=Mus musculus OX=10090 GN=Pik3cb PE=1 SV=2	Q8BTI9
	FAS-associated death domain protein OS=Mus musculus OX=10090 GN=Fadd PE=1 SV=1	Q61160
	Bcl-2-like protein 1 OS=Mus musculus OX=10090 GN=Bcl2l1 PE=1 SV=1	Q64373
	Phosphatidylinositol 3-kinase regulatory subunit beta OS=Mus musculus OX=10090 GN=Pik3r2 PE=1 SV=2	O08908
	Cyclic AMP-dependent transcription factor ATF-4 OS=Mus musculus OX=10090 GN=Atf4 PE=1 SV=2	Q06507
	Bcl-2-binding component 3 OS=Mus musculus OX=10090 GN=Bbc3 PE=1 SV=1	Q99ML1
	TNF receptor-associated factor 2 OS=Mus musculus OX=10090 GN=Traf2 PE=1 SV=1	P39429
	DNA damage-inducible transcript 3 protein OS=Mus musculus OX=10090 GN=Ddit3 PE=1 SV=1	P35639
	Death domain-associated protein 6 OS=Mus musculus OX=10090 GN=Daxx PE=1 SV=1	O35613
	Caspase-9 OS=Mus musculus OX=10090 GN=Casp9 PE=1 SV=1	Q8C3Q9
	DNA fragmentation factor subunit alpha OS=Mus musculus OX=10090 GN=Dffa PE=1 SV=2	O54786
	E3 ubiquitin-protein ligase XIAP OS=Mus musculus OX=10090 GN=Xiap PE=1 SV=2	Q60989
TRUE	402	mmu04215	Leaf	Apoptosis - multiple species	Kegg	18	21
	Description	Accession
	Caspase-3 OS=Mus musculus OX=10090 GN=Casp3 PE=1 SV=1	P70677
	Apoptosis regulator BAX OS=Mus musculus OX=10090 GN=Bax PE=1 SV=1	Q07813
	Baculoviral IAP repeat-containing protein 6 OS=Mus musculus OX=10090 GN=Birc6 PE=1 SV=2	O88738
	Bcl-2 homologous antagonist/killer OS=Mus musculus OX=10090 GN=Bak1 PE=1 SV=3	O08734
	BH3-interacting domain death agonist OS=Mus musculus OX=10090 GN=Bid PE=1 SV=2	P70444
	Cytochrome c, somatic OS=Mus musculus OX=10090 GN=Cycs PE=1 SV=2	P62897
	Caspase-8 OS=Mus musculus OX=10090 GN=Casp8 PE=1 SV=1	O89110
	Caspase-7 OS=Mus musculus OX=10090 GN=Casp7 PE=1 SV=2	P97864
	Serine protease HTRA2, mitochondrial OS=Mus musculus OX=10090 GN=Htra2 PE=1 SV=2	Q9JIY5
	Diablo homolog, mitochondrial OS=Mus musculus OX=10090 GN=Diablo PE=1 SV=2	Q9JIQ3
	Beclin-1 OS=Mus musculus OX=10090 GN=Becn1 PE=1 SV=3	O88597
	Apoptosis regulator Bcl-2 OS=Mus musculus OX=10090 GN=Bcl2 PE=1 SV=3	P10417
	Mitogen-activated protein kinase 9 OS=Mus musculus OX=10090 GN=Mapk9 PE=1 SV=2	Q9WTU6
	FAS-associated death domain protein OS=Mus musculus OX=10090 GN=Fadd PE=1 SV=1	Q61160
	Bcl-2-like protein 1 OS=Mus musculus OX=10090 GN=Bcl2l1 PE=1 SV=1	Q64373
	Bcl-2-binding component 3 OS=Mus musculus OX=10090 GN=Bbc3 PE=1 SV=1	Q99ML1
	Caspase-9 OS=Mus musculus OX=10090 GN=Casp9 PE=1 SV=1	Q8C3Q9
	E3 ubiquitin-protein ligase XIAP OS=Mus musculus OX=10090 GN=Xiap PE=1 SV=2	Q60989
TRUE	434	R-MMU-109581	Intermediate	Apoptosis	Reactome	53	57
	Description	Accession
	Plectin OS=Mus musculus OX=10090 GN=Plec PE=1 SV=3	Q9QXS1
	Vimentin OS=Mus musculus OX=10090 GN=Vim PE=1 SV=3	P20152
	Spectrin alpha chain, non-erythrocytic 1 OS=Mus musculus OX=10090 GN=Sptan1 PE=1 SV=4	P16546
	Prelamin-A/C OS=Mus musculus OX=10090 GN=Lmna PE=1 SV=2	P48678
	Gelsolin OS=Mus musculus OX=10090 GN=Gsn PE=1 SV=3	P13020
	Lamin-B1 OS=Mus musculus OX=10090 GN=Lmnb1 PE=1 SV=3	P14733
	High mobility group protein B1 OS=Mus musculus OX=10090 GN=Hmgb1 PE=1 SV=2	P63158
	14-3-3 protein zeta/delta OS=Mus musculus OX=10090 GN=Ywhaz PE=1 SV=1	P63101
	14-3-3 protein epsilon OS=Mus musculus OX=10090 GN=Ywhae PE=1 SV=1	P62259
	14-3-3 protein gamma OS=Mus musculus OX=10090 GN=Ywhag PE=1 SV=2	P61982
	14-3-3 protein theta OS=Mus musculus OX=10090 GN=Ywhaq PE=1 SV=1	P68254
	14-3-3 protein beta/alpha OS=Mus musculus OX=10090 GN=Ywhab PE=1 SV=3	Q9CQV8
	High mobility group protein B2 OS=Mus musculus OX=10090 GN=Hmgb2 PE=1 SV=3	P30681
	Importin subunit beta-1 OS=Mus musculus OX=10090 GN=Kpnb1 PE=1 SV=2	P70168
	Apoptotic chromatin condensation inducer in the nucleus OS=Mus musculus OX=10090 GN=Acin1 PE=1 SV=3	Q9JIX8
	Drebrin-like protein OS=Mus musculus OX=10090 GN=Dbnl PE=1 SV=2	Q62418
	Alpha-adducin OS=Mus musculus OX=10090 GN=Add1 PE=1 SV=2	Q9QYC0
	Histone H1.0 OS=Mus musculus OX=10090 GN=H1f0 PE=2 SV=4	P10922
	Dynamin-1-like protein OS=Mus musculus OX=10090 GN=Dnm1l PE=1 SV=2	Q8K1M6
	14-3-3 protein eta OS=Mus musculus OX=10090 GN=Ywhah PE=1 SV=2	P68510
	Catenin beta-1 OS=Mus musculus OX=10090 GN=Ctnnb1 PE=1 SV=1	Q02248
	Glycylpeptide N-tetradecanoyltransferase 1 OS=Mus musculus OX=10090 GN=Nmt1 PE=1 SV=1	O70310
	Dynein light chain 1, cytoplasmic OS=Mus musculus OX=10090 GN=Dynll1 PE=1 SV=1	P63168
	Caspase-3 OS=Mus musculus OX=10090 GN=Casp3 PE=1 SV=1	P70677
	Serine/threonine-protein kinase 24 OS=Mus musculus OX=10090 GN=Stk24 PE=1 SV=1	Q99KH8
	Apoptosis regulator BAX OS=Mus musculus OX=10090 GN=Bax PE=1 SV=1	Q07813
	B-cell receptor-associated protein 31 OS=Mus musculus OX=10090 GN=Bcap31 PE=1 SV=4	Q61335
	Dynamin-like 120 kDa protein, mitochondrial OS=Mus musculus OX=10090 GN=Opa1 PE=1 SV=1	P58281
	Growth arrest-specific protein 2 OS=Mus musculus OX=10090 GN=Gas2 PE=1 SV=1	P11862
	Tumor necrosis factor receptor type 1-associated DEATH domain protein OS=Mus musculus OX=10090 GN=Tradd PE=1 SV=1	Q3U0V2
	Dynein light chain 2, cytoplasmic OS=Mus musculus OX=10090 GN=Dynll2 PE=1 SV=1	Q9D0M5
	Bcl-2 homologous antagonist/killer OS=Mus musculus OX=10090 GN=Bak1 PE=1 SV=3	O08734
	BH3-interacting domain death agonist OS=Mus musculus OX=10090 GN=Bid PE=1 SV=2	P70444
	Cytochrome c, somatic OS=Mus musculus OX=10090 GN=Cycs PE=1 SV=2	P62897
	Rho-associated protein kinase 1 OS=Mus musculus OX=10090 GN=Rock1 PE=1 SV=1	P70335
	Bcl2-associated agonist of cell death OS=Mus musculus OX=10090 GN=Bad PE=1 SV=1	Q61337
	Caspase-8 OS=Mus musculus OX=10090 GN=Casp8 PE=1 SV=1	O89110
	DCC-interacting protein 13-alpha OS=Mus musculus OX=10090 GN=Appl1 PE=1 SV=1	Q8K3H0
	Caspase-7 OS=Mus musculus OX=10090 GN=Casp7 PE=1 SV=2	P97864
	Importin subunit alpha-5 OS=Mus musculus OX=10090 GN=Kpna1 PE=1 SV=2	Q60960
	Receptor-interacting serine/threonine-protein kinase 1 OS=Mus musculus OX=10090 GN=Ripk1 PE=1 SV=1	Q60855
	Diablo homolog, mitochondrial OS=Mus musculus OX=10090 GN=Diablo PE=1 SV=2	Q9JIQ3
	Calcineurin subunit B type 1 OS=Mus musculus OX=10090 GN=Ppp3r1 PE=1 SV=3	Q63810
	Protein farnesyltransferase/geranylgeranyltransferase type-1 subunit alpha OS=Mus musculus OX=10090 GN=Fnta PE=1 SV=1	Q61239
	Protein kinase C delta type OS=Mus musculus OX=10090 GN=Prkcd PE=1 SV=3	P28867
	Caspase-6 OS=Mus musculus OX=10090 GN=Casp6 PE=1 SV=1	O08738
	Apoptosis regulator Bcl-2 OS=Mus musculus OX=10090 GN=Bcl2 PE=1 SV=3	P10417
	FAS-associated death domain protein OS=Mus musculus OX=10090 GN=Fadd PE=1 SV=1	Q61160
	Bcl-2-like protein 1 OS=Mus musculus OX=10090 GN=Bcl2l1 PE=1 SV=1	Q64373
	TNF receptor-associated factor 2 OS=Mus musculus OX=10090 GN=Traf2 PE=1 SV=1	P39429
	Caspase-9 OS=Mus musculus OX=10090 GN=Casp9 PE=1 SV=1	Q8C3Q9
	DNA fragmentation factor subunit alpha OS=Mus musculus OX=10090 GN=Dffa PE=1 SV=2	O54786
TRUE	420	R-MMU-109606	Intermediate	Intrinsic Pathway for Apoptosis	Reactome	22	25
	Description	Accession
	14-3-3 protein zeta/delta OS=Mus musculus OX=10090 GN=Ywhaz PE=1 SV=1	P63101
	14-3-3 protein epsilon OS=Mus musculus OX=10090 GN=Ywhae PE=1 SV=1	P62259
	14-3-3 protein gamma OS=Mus musculus OX=10090 GN=Ywhag PE=1 SV=2	P61982
	14-3-3 protein theta OS=Mus musculus OX=10090 GN=Ywhaq PE=1 SV=1	P68254
	14-3-3 protein beta/alpha OS=Mus musculus OX=10090 GN=Ywhab PE=1 SV=3	Q9CQV8
	14-3-3 protein eta OS=Mus musculus OX=10090 GN=Ywhah PE=1 SV=2	P68510
	Glycylpeptide N-tetradecanoyltransferase 1 OS=Mus musculus OX=10090 GN=Nmt1 PE=1 SV=1	O70310
	Dynein light chain 1, cytoplasmic OS=Mus musculus OX=10090 GN=Dynll1 PE=1 SV=1	P63168
	Caspase-3 OS=Mus musculus OX=10090 GN=Casp3 PE=1 SV=1	P70677
	Apoptosis regulator BAX OS=Mus musculus OX=10090 GN=Bax PE=1 SV=1	Q07813
	Dynein light chain 2, cytoplasmic OS=Mus musculus OX=10090 GN=Dynll2 PE=1 SV=1	Q9D0M5
	Bcl-2 homologous antagonist/killer OS=Mus musculus OX=10090 GN=Bak1 PE=1 SV=3	O08734
	BH3-interacting domain death agonist OS=Mus musculus OX=10090 GN=Bid PE=1 SV=2	P70444
	Cytochrome c, somatic OS=Mus musculus OX=10090 GN=Cycs PE=1 SV=2	P62897
	Bcl2-associated agonist of cell death OS=Mus musculus OX=10090 GN=Bad PE=1 SV=1	Q61337
	Caspase-8 OS=Mus musculus OX=10090 GN=Casp8 PE=1 SV=1	O89110
	Caspase-7 OS=Mus musculus OX=10090 GN=Casp7 PE=1 SV=2	P97864
	Diablo homolog, mitochondrial OS=Mus musculus OX=10090 GN=Diablo PE=1 SV=2	Q9JIQ3
	Calcineurin subunit B type 1 OS=Mus musculus OX=10090 GN=Ppp3r1 PE=1 SV=3	Q63810
	Apoptosis regulator Bcl-2 OS=Mus musculus OX=10090 GN=Bcl2 PE=1 SV=3	P10417
	Bcl-2-like protein 1 OS=Mus musculus OX=10090 GN=Bcl2l1 PE=1 SV=1	Q64373
	Caspase-9 OS=Mus musculus OX=10090 GN=Casp9 PE=1 SV=1	Q8C3Q9
TRUE	1014	R-MMU-111453	Leaf	BH3-only proteins associate with and inactivate anti-apoptotic BCL-2 members	Reactome	4	4
	Description	Accession
	BH3-interacting domain death agonist OS=Mus musculus OX=10090 GN=Bid PE=1 SV=2	P70444
	Bcl2-associated agonist of cell death OS=Mus musculus OX=10090 GN=Bad PE=1 SV=1	Q61337
	Apoptosis regulator Bcl-2 OS=Mus musculus OX=10090 GN=Bcl2 PE=1 SV=3	P10417
	Bcl-2-like protein 1 OS=Mus musculus OX=10090 GN=Bcl2l1 PE=1 SV=1	Q64373
TRUE	705	R-MMU-111457	Leaf	Release of apoptotic factors from the mitochondria	Reactome	2	2
	Description	Accession
	Cytochrome c, somatic OS=Mus musculus OX=10090 GN=Cycs PE=1 SV=2	P62897
	Diablo homolog, mitochondrial OS=Mus musculus OX=10090 GN=Diablo PE=1 SV=2	Q9JIQ3
TRUE	422	R-MMU-111461	Intermediate	Cytochrome c-mediated apoptotic response	Reactome	4	4
	Description	Accession
	Caspase-3 OS=Mus musculus OX=10090 GN=Casp3 PE=1 SV=1	P70677
	Cytochrome c, somatic OS=Mus musculus OX=10090 GN=Cycs PE=1 SV=2	P62897
	Caspase-7 OS=Mus musculus OX=10090 GN=Casp7 PE=1 SV=2	P97864
	Caspase-9 OS=Mus musculus OX=10090 GN=Casp9 PE=1 SV=1	Q8C3Q9
TRUE	419	R-MMU-111465	Intermediate	Apoptotic cleavage of cellular proteins	Reactome	19	20
	Description	Accession
	Plectin OS=Mus musculus OX=10090 GN=Plec PE=1 SV=3	Q9QXS1
	Vimentin OS=Mus musculus OX=10090 GN=Vim PE=1 SV=3	P20152
	Spectrin alpha chain, non-erythrocytic 1 OS=Mus musculus OX=10090 GN=Sptan1 PE=1 SV=4	P16546
	Prelamin-A/C OS=Mus musculus OX=10090 GN=Lmna PE=1 SV=2	P48678
	Gelsolin OS=Mus musculus OX=10090 GN=Gsn PE=1 SV=3	P13020
	Lamin-B1 OS=Mus musculus OX=10090 GN=Lmnb1 PE=1 SV=3	P14733
	Apoptotic chromatin condensation inducer in the nucleus OS=Mus musculus OX=10090 GN=Acin1 PE=1 SV=3	Q9JIX8
	Drebrin-like protein OS=Mus musculus OX=10090 GN=Dbnl PE=1 SV=2	Q62418
	Alpha-adducin OS=Mus musculus OX=10090 GN=Add1 PE=1 SV=2	Q9QYC0
	Catenin beta-1 OS=Mus musculus OX=10090 GN=Ctnnb1 PE=1 SV=1	Q02248
	Caspase-3 OS=Mus musculus OX=10090 GN=Casp3 PE=1 SV=1	P70677
	B-cell receptor-associated protein 31 OS=Mus musculus OX=10090 GN=Bcap31 PE=1 SV=4	Q61335
	Growth arrest-specific protein 2 OS=Mus musculus OX=10090 GN=Gas2 PE=1 SV=1	P11862
	Rho-associated protein kinase 1 OS=Mus musculus OX=10090 GN=Rock1 PE=1 SV=1	P70335
	Caspase-8 OS=Mus musculus OX=10090 GN=Casp8 PE=1 SV=1	O89110
	Caspase-7 OS=Mus musculus OX=10090 GN=Casp7 PE=1 SV=2	P97864
	Protein farnesyltransferase/geranylgeranyltransferase type-1 subunit alpha OS=Mus musculus OX=10090 GN=Fnta PE=1 SV=1	Q61239
	Protein kinase C delta type OS=Mus musculus OX=10090 GN=Prkcd PE=1 SV=3	P28867
	Caspase-6 OS=Mus musculus OX=10090 GN=Casp6 PE=1 SV=1	O08738
TRUE	436	R-MMU-111471	Intermediate	Apoptotic factor-mediated response	Reactome	4	4
	Description	Accession
	Caspase-3 OS=Mus musculus OX=10090 GN=Casp3 PE=1 SV=1	P70677
	Cytochrome c, somatic OS=Mus musculus OX=10090 GN=Cycs PE=1 SV=2	P62897
	Caspase-7 OS=Mus musculus OX=10090 GN=Casp7 PE=1 SV=2	P97864
	Caspase-9 OS=Mus musculus OX=10090 GN=Casp9 PE=1 SV=1	Q8C3Q9
TRUE	432	R-MMU-140342	Intermediate	Apoptosis induced DNA fragmentation	Reactome	7	7
	Description	Accession
	High mobility group protein B1 OS=Mus musculus OX=10090 GN=Hmgb1 PE=1 SV=2	P63158
	High mobility group protein B2 OS=Mus musculus OX=10090 GN=Hmgb2 PE=1 SV=3	P30681
	Importin subunit beta-1 OS=Mus musculus OX=10090 GN=Kpnb1 PE=1 SV=2	P70168
	Histone H1.0 OS=Mus musculus OX=10090 GN=H1f0 PE=2 SV=4	P10922
	Caspase-3 OS=Mus musculus OX=10090 GN=Casp3 PE=1 SV=1	P70677
	Importin subunit alpha-5 OS=Mus musculus OX=10090 GN=Kpna1 PE=1 SV=2	Q60960
	DNA fragmentation factor subunit alpha OS=Mus musculus OX=10090 GN=Dffa PE=1 SV=2	O54786
TRUE	1877	R-MMU-169911	Leaf	Regulation of Apoptosis	Reactome	1	1
	Description	Accession
	Dynamin-like 120 kDa protein, mitochondrial OS=Mus musculus OX=10090 GN=Opa1 PE=1 SV=1	P58281
TRUE	869	R-MMU-2562578	Leaf	TRIF-mediated programmed cell death	Reactome	4	4
	Description	Accession
	Caspase-8 OS=Mus musculus OX=10090 GN=Casp8 PE=1 SV=1	O89110
	Receptor-interacting serine/threonine-protein kinase 1 OS=Mus musculus OX=10090 GN=Ripk1 PE=1 SV=1	Q60855
	Receptor-interacting serine/threonine-protein kinase 3 OS=Mus musculus OX=10090 GN=Ripk3 PE=1 SV=2	Q9QZL0
	FAS-associated death domain protein OS=Mus musculus OX=10090 GN=Fadd PE=1 SV=1	Q61160
TRUE	433	R-MMU-351906	Leaf	Apoptotic cleavage of cell adhesion proteins	Reactome	2	2
	Description	Accession
	Catenin beta-1 OS=Mus musculus OX=10090 GN=Ctnnb1 PE=1 SV=1	Q02248
	Caspase-3 OS=Mus musculus OX=10090 GN=Casp3 PE=1 SV=1	P70677
TRUE	426	R-MMU-5357769	Intermediate	Caspase activation via extrinsic apoptotic signalling pathway	Reactome	9	9
	Description	Accession
	Caspase-3 OS=Mus musculus OX=10090 GN=Casp3 PE=1 SV=1	P70677
	Tumor necrosis factor receptor type 1-associated DEATH domain protein OS=Mus musculus OX=10090 GN=Tradd PE=1 SV=1	Q3U0V2
	Caspase-8 OS=Mus musculus OX=10090 GN=Casp8 PE=1 SV=1	O89110
	DCC-interacting protein 13-alpha OS=Mus musculus OX=10090 GN=Appl1 PE=1 SV=1	Q8K3H0
	Receptor-interacting serine/threonine-protein kinase 1 OS=Mus musculus OX=10090 GN=Ripk1 PE=1 SV=1	Q60855
	FAS-associated death domain protein OS=Mus musculus OX=10090 GN=Fadd PE=1 SV=1	Q61160
	TNF receptor-associated factor 2 OS=Mus musculus OX=10090 GN=Traf2 PE=1 SV=1	P39429
	Caspase-9 OS=Mus musculus OX=10090 GN=Casp9 PE=1 SV=1	Q8C3Q9
TRUE	428	R-MMU-5357801	Root	Programmed Cell Death	Reactome	58	63
	Description	Accession
	Plectin OS=Mus musculus OX=10090 GN=Plec PE=1 SV=3	Q9QXS1
	Vimentin OS=Mus musculus OX=10090 GN=Vim PE=1 SV=3	P20152
	Spectrin alpha chain, non-erythrocytic 1 OS=Mus musculus OX=10090 GN=Sptan1 PE=1 SV=4	P16546
	Prelamin-A/C OS=Mus musculus OX=10090 GN=Lmna PE=1 SV=2	P48678
	Gelsolin OS=Mus musculus OX=10090 GN=Gsn PE=1 SV=3	P13020
	Lamin-B1 OS=Mus musculus OX=10090 GN=Lmnb1 PE=1 SV=3	P14733
	High mobility group protein B1 OS=Mus musculus OX=10090 GN=Hmgb1 PE=1 SV=2	P63158
	14-3-3 protein zeta/delta OS=Mus musculus OX=10090 GN=Ywhaz PE=1 SV=1	P63101
	14-3-3 protein epsilon OS=Mus musculus OX=10090 GN=Ywhae PE=1 SV=1	P62259
	14-3-3 protein gamma OS=Mus musculus OX=10090 GN=Ywhag PE=1 SV=2	P61982
	14-3-3 protein theta OS=Mus musculus OX=10090 GN=Ywhaq PE=1 SV=1	P68254
	14-3-3 protein beta/alpha OS=Mus musculus OX=10090 GN=Ywhab PE=1 SV=3	Q9CQV8
	Ubiquitin-40S ribosomal protein S27a OS=Mus musculus OX=10090 GN=Rps27a PE=1 SV=2	P62983
	High mobility group protein B2 OS=Mus musculus OX=10090 GN=Hmgb2 PE=1 SV=3	P30681
	Importin subunit beta-1 OS=Mus musculus OX=10090 GN=Kpnb1 PE=1 SV=2	P70168
	Apoptotic chromatin condensation inducer in the nucleus OS=Mus musculus OX=10090 GN=Acin1 PE=1 SV=3	Q9JIX8
	Drebrin-like protein OS=Mus musculus OX=10090 GN=Dbnl PE=1 SV=2	Q62418
	Alpha-adducin OS=Mus musculus OX=10090 GN=Add1 PE=1 SV=2	Q9QYC0
	Histone H1.0 OS=Mus musculus OX=10090 GN=H1f0 PE=2 SV=4	P10922
	Polyubiquitin-B OS=Mus musculus OX=10090 GN=Ubb PE=2 SV=1	P0CG49
	Ubiquitin-60S ribosomal protein L40 OS=Mus musculus OX=10090 GN=Uba52 PE=1 SV=2	P62984
	Dynamin-1-like protein OS=Mus musculus OX=10090 GN=Dnm1l PE=1 SV=2	Q8K1M6
	14-3-3 protein eta OS=Mus musculus OX=10090 GN=Ywhah PE=1 SV=2	P68510
	Catenin beta-1 OS=Mus musculus OX=10090 GN=Ctnnb1 PE=1 SV=1	Q02248
	Glycylpeptide N-tetradecanoyltransferase 1 OS=Mus musculus OX=10090 GN=Nmt1 PE=1 SV=1	O70310
	Dynein light chain 1, cytoplasmic OS=Mus musculus OX=10090 GN=Dynll1 PE=1 SV=1	P63168
	Caspase-3 OS=Mus musculus OX=10090 GN=Casp3 PE=1 SV=1	P70677
	Serine/threonine-protein kinase 24 OS=Mus musculus OX=10090 GN=Stk24 PE=1 SV=1	Q99KH8
	Apoptosis regulator BAX OS=Mus musculus OX=10090 GN=Bax PE=1 SV=1	Q07813
	B-cell receptor-associated protein 31 OS=Mus musculus OX=10090 GN=Bcap31 PE=1 SV=4	Q61335
	Dynamin-like 120 kDa protein, mitochondrial OS=Mus musculus OX=10090 GN=Opa1 PE=1 SV=1	P58281
	Mixed lineage kinase domain-like protein OS=Mus musculus OX=10090 GN=Mlkl PE=1 SV=1	Q9D2Y4
	Growth arrest-specific protein 2 OS=Mus musculus OX=10090 GN=Gas2 PE=1 SV=1	P11862
	Tumor necrosis factor receptor type 1-associated DEATH domain protein OS=Mus musculus OX=10090 GN=Tradd PE=1 SV=1	Q3U0V2
	Dynein light chain 2, cytoplasmic OS=Mus musculus OX=10090 GN=Dynll2 PE=1 SV=1	Q9D0M5
	Bcl-2 homologous antagonist/killer OS=Mus musculus OX=10090 GN=Bak1 PE=1 SV=3	O08734
	BH3-interacting domain death agonist OS=Mus musculus OX=10090 GN=Bid PE=1 SV=2	P70444
	Cytochrome c, somatic OS=Mus musculus OX=10090 GN=Cycs PE=1 SV=2	P62897
	Rho-associated protein kinase 1 OS=Mus musculus OX=10090 GN=Rock1 PE=1 SV=1	P70335
	Bcl2-associated agonist of cell death OS=Mus musculus OX=10090 GN=Bad PE=1 SV=1	Q61337
	Caspase-8 OS=Mus musculus OX=10090 GN=Casp8 PE=1 SV=1	O89110
	DCC-interacting protein 13-alpha OS=Mus musculus OX=10090 GN=Appl1 PE=1 SV=1	Q8K3H0
	Caspase-7 OS=Mus musculus OX=10090 GN=Casp7 PE=1 SV=2	P97864
	Importin subunit alpha-5 OS=Mus musculus OX=10090 GN=Kpna1 PE=1 SV=2	Q60960
	Receptor-interacting serine/threonine-protein kinase 1 OS=Mus musculus OX=10090 GN=Ripk1 PE=1 SV=1	Q60855
	Receptor-interacting serine/threonine-protein kinase 3 OS=Mus musculus OX=10090 GN=Ripk3 PE=1 SV=2	Q9QZL0
	Diablo homolog, mitochondrial OS=Mus musculus OX=10090 GN=Diablo PE=1 SV=2	Q9JIQ3
	Calcineurin subunit B type 1 OS=Mus musculus OX=10090 GN=Ppp3r1 PE=1 SV=3	Q63810
	Protein farnesyltransferase/geranylgeranyltransferase type-1 subunit alpha OS=Mus musculus OX=10090 GN=Fnta PE=1 SV=1	Q61239
	Protein kinase C delta type OS=Mus musculus OX=10090 GN=Prkcd PE=1 SV=3	P28867
	Caspase-6 OS=Mus musculus OX=10090 GN=Casp6 PE=1 SV=1	O08738
	Apoptosis regulator Bcl-2 OS=Mus musculus OX=10090 GN=Bcl2 PE=1 SV=3	P10417
	FAS-associated death domain protein OS=Mus musculus OX=10090 GN=Fadd PE=1 SV=1	Q61160
	Bcl-2-like protein 1 OS=Mus musculus OX=10090 GN=Bcl2l1 PE=1 SV=1	Q64373
	TNF receptor-associated factor 2 OS=Mus musculus OX=10090 GN=Traf2 PE=1 SV=1	P39429
	Caspase-9 OS=Mus musculus OX=10090 GN=Casp9 PE=1 SV=1	Q8C3Q9
	DNA fragmentation factor subunit alpha OS=Mus musculus OX=10090 GN=Dffa PE=1 SV=2	O54786
TRUE	423	R-MMU-75153	Intermediate	Apoptotic execution phase	Reactome	27	28
	Description	Accession
	Plectin OS=Mus musculus OX=10090 GN=Plec PE=1 SV=3	Q9QXS1
	Vimentin OS=Mus musculus OX=10090 GN=Vim PE=1 SV=3	P20152
	Spectrin alpha chain, non-erythrocytic 1 OS=Mus musculus OX=10090 GN=Sptan1 PE=1 SV=4	P16546
	Prelamin-A/C OS=Mus musculus OX=10090 GN=Lmna PE=1 SV=2	P48678
	Gelsolin OS=Mus musculus OX=10090 GN=Gsn PE=1 SV=3	P13020
	Lamin-B1 OS=Mus musculus OX=10090 GN=Lmnb1 PE=1 SV=3	P14733
	High mobility group protein B1 OS=Mus musculus OX=10090 GN=Hmgb1 PE=1 SV=2	P63158
	High mobility group protein B2 OS=Mus musculus OX=10090 GN=Hmgb2 PE=1 SV=3	P30681
	Importin subunit beta-1 OS=Mus musculus OX=10090 GN=Kpnb1 PE=1 SV=2	P70168
	Apoptotic chromatin condensation inducer in the nucleus OS=Mus musculus OX=10090 GN=Acin1 PE=1 SV=3	Q9JIX8
	Drebrin-like protein OS=Mus musculus OX=10090 GN=Dbnl PE=1 SV=2	Q62418
	Alpha-adducin OS=Mus musculus OX=10090 GN=Add1 PE=1 SV=2	Q9QYC0
	Histone H1.0 OS=Mus musculus OX=10090 GN=H1f0 PE=2 SV=4	P10922
	Dynamin-1-like protein OS=Mus musculus OX=10090 GN=Dnm1l PE=1 SV=2	Q8K1M6
	Catenin beta-1 OS=Mus musculus OX=10090 GN=Ctnnb1 PE=1 SV=1	Q02248
	Caspase-3 OS=Mus musculus OX=10090 GN=Casp3 PE=1 SV=1	P70677
	Serine/threonine-protein kinase 24 OS=Mus musculus OX=10090 GN=Stk24 PE=1 SV=1	Q99KH8
	B-cell receptor-associated protein 31 OS=Mus musculus OX=10090 GN=Bcap31 PE=1 SV=4	Q61335
	Growth arrest-specific protein 2 OS=Mus musculus OX=10090 GN=Gas2 PE=1 SV=1	P11862
	Rho-associated protein kinase 1 OS=Mus musculus OX=10090 GN=Rock1 PE=1 SV=1	P70335
	Caspase-8 OS=Mus musculus OX=10090 GN=Casp8 PE=1 SV=1	O89110
	Caspase-7 OS=Mus musculus OX=10090 GN=Casp7 PE=1 SV=2	P97864
	Importin subunit alpha-5 OS=Mus musculus OX=10090 GN=Kpna1 PE=1 SV=2	Q60960
	Protein farnesyltransferase/geranylgeranyltransferase type-1 subunit alpha OS=Mus musculus OX=10090 GN=Fnta PE=1 SV=1	Q61239
	Protein kinase C delta type OS=Mus musculus OX=10090 GN=Prkcd PE=1 SV=3	P28867
	Caspase-6 OS=Mus musculus OX=10090 GN=Casp6 PE=1 SV=1	O08738
	DNA fragmentation factor subunit alpha OS=Mus musculus OX=10090 GN=Dffa PE=1 SV=2	O54786
TRUE	409	WP166	Leaf	Apoptosis Modulation by HSP70	WikiPathways	11	12
	Description	Accession
	Heat shock 70 kDa protein 1A OS=Mus musculus OX=10090 GN=Hspa1a PE=1 SV=2	Q61696
	Apoptosis-inducing factor 1, mitochondrial OS=Mus musculus OX=10090 GN=Aifm1 PE=1 SV=1	Q9Z0X1
	Caspase-3 OS=Mus musculus OX=10090 GN=Casp3 PE=1 SV=1	P70677
	Nuclear factor NF-kappa-B p105 subunit OS=Mus musculus OX=10090 GN=Nfkb1 PE=1 SV=2	P25799
	BH3-interacting domain death agonist OS=Mus musculus OX=10090 GN=Bid PE=1 SV=2	P70444
	Caspase-8 OS=Mus musculus OX=10090 GN=Casp8 PE=1 SV=1	O89110
	Caspase-7 OS=Mus musculus OX=10090 GN=Casp7 PE=1 SV=2	P97864
	Receptor-interacting serine/threonine-protein kinase 1 OS=Mus musculus OX=10090 GN=Ripk1 PE=1 SV=1	Q60855
	Caspase-6 OS=Mus musculus OX=10090 GN=Casp6 PE=1 SV=1	O08738
	FAS-associated death domain protein OS=Mus musculus OX=10090 GN=Fadd PE=1 SV=1	Q61160
	Caspase-9 OS=Mus musculus OX=10090 GN=Casp9 PE=1 SV=1	Q8C3Q9
