# Supplementary material for: PI(18:1/18:1) is a SCD1-derived lipokine that limits stress signaling
Source: Nat Commun. 2022 May 27;13:2982. doi: 10.1038/s41467-022-30374-9 (PMC9142606; doi:10.1038/s41467-022-30374-9)
Supplement: Supplementary file 11 — Source Data [file 41467_2022_30374_MOESM11_ESM.zip]

Archive with 9 entries (9 files):
- Fig_1.xlsx
- Fig_2.xlsx
- Fig_3.xlsx
- Fig_4.xlsx
- Fig_5.xlsx
- Fig_6.xlsx
- Fig_7.xlsx
- Fig_8.xlsx
- Fig_9.xlsx
