# Supplementary material for: PI(18:1/18:1) is a SCD1-derived lipokine that limits stress signaling
Source: Nat Commun. 2022 May 27;13:2982. doi: 10.1038/s41467-022-30374-9 (PMC9142606; doi:10.1038/s41467-022-30374-9)
Supplement: Supplementary file 11 — Source Data [file 41467_2022_30374_MOESM11_ESM.zip › Fig_1.xlsx]

## Sheet: Fig. 1a
Fig. 1a	MUFA-PI, 48h	identical data for w/o used in Supplementary Fig. 13a and 16c
left panel
MUFA-PI / total PI [%]	w/o	TNFα	STS	CHX	ETO	TPG	VAL	Serum	MC	I3M
n1	41.5572	45.3501	20.2574	18.2986	34.3327	19.5158	27.4777	17.4951	34.9997	46.6144
n2	44.0509	56.7684	22.1267	22.5872	30.652	37.9151	30.4558	23.8885	40.2122	47.5402
n3	49.4244	58.2399	23.0161	20.3456	35.2804	37.8351	39.255	23.0818	46.3145	52.8316
n4	45.5022	50.3414	21.5437	16.9874	30.5612	45.2478	27.346	25.0776	37.5699	53.3879
right panel
PI(18:1/18:1) / total PI [%]	w/o	TNFα	STS	CHX	ETO	TPG	VAL	Serum	MC	I3M
n1	14.7665	16.0697	4.52873	5.56841	10.8239	5.84861	9.21982	3.68092	9.03306	10.1543
n2	16.671	24.9653	4.31692	5.42506	8.58432	12.3457	7.34832	4.10258	10.1311	12.2003
n3	20.8044	25.7009	3.6071	5.30011	11.0825	12.1686	9.12786	3.86957	13.5528	13.9302

## Sheet: Fig. 1b
Fig. 1d
total PI/cell
10 min	% of control								normalized peak area
	N1	N2	N3		mean	sem			N1	N2	N3
w/o	100	100	100		100				1.82085e+06	1.1782e+06	552266
TNF-α	120.557	102.719	135.031		119.435	7.62972			2.19516e+06	1.21023e+06	745728
STS	65.7833	67.5526	69.634		67.6567	0.908613			1.19782e+06	795904	384565
CHX	79.6068	120.736	122.905		107.749	11.5005			1.44952e+06	1.42251e+06	678760
ETO	106.992	150.316	111.076		122.795	11.2766			1.94817e+06	1.77102e+06	613436
TPG	96.0817	158.807	142.405		132.431	15.3349			1.7495e+06	1.87106e+06	786455
VAL	110.873	127.756	121.38		120.003	4.0187			2.01884e+06	1.50521e+06	670342
Serum	103.756	154.088	134.947		130.93	11.9762			1.88924e+06	1.81546e+06	745267
MC	99.6492	139.908	109.554		116.37	9.88865			1.81446e+06	1.64839e+06	605027
I3M	245.969	62.7385	204.797		171.168	45.3175			4.47873e+06	739184	1.13102e+06
total PI/cell
1 h	% of control								normalized peak area
	N1	N2	N3		mean	sem			N1	N2	N3
w/o	100	100	100		100				2.7301e+06	1.62191e+06	538401
TNF-α	87.1705	105.317	106.317		99.6013	5.08033			2.37984e+06	1.70815e+06	572410
STS	64.2685	48.5063	78.6709		63.8153	7.11228			1.7546e+06	786730	423565
CHX	127.903	115.686	113.091		118.893	3.72871			3.49188e+06	1.87632e+06	608881
ETO	87.1778	61.5164	147.029		98.5744	20.6856			2.38005e+06	997742	791607
TPG	108.954	168.589	146.723		141.422	14.2217			2.97456e+06	2.73436e+06	789958
VAL	100.412	96.0721	154.226		116.903	15.2713			2.74135e+06	1.55821e+06	830356
Serum	144.808	112.399	146.935		134.714	9.12369			3.95341e+06	1.82302e+06	791099
MC	108.348	83.4784	88.8818		93.5694	6.16627			2.95801e+06	1.35395e+06	478541
I3M	55.4622	105.566	96.8874		85.9719	12.6224			1.51418e+06	1.71219e+06	521643
total PI/cell
6 h	% of control								normalized peak area
	N1	N2	N3		mean	sem			N1	N2	N3
w/o	100	100	100		100				1.85616e+06	1.5181e+06	683192
TNF-α	73.9527	137.534	97.8454		103.111	15.1396			1.37268e+06	2.0879e+06	668472
STS	38.4807	41.9511	29.0604		36.4974	3.14439			714265	636858	198539
CHX	73.5694	116.179	93.0401		94.2629	10.0556			1365568	1.76371e+06	635642
ETO	91.8774	99.2245	75.8645		88.9888	5.63088			1.70539e+06	1.50633e+06	518300
TPG	84.7167	233.246	159.432		159.132	35.009			1572480	3.54091e+06	1.08923e+06
VAL	39.3406	86.9465	70.6124		65.6332	11.4035			730226	1.31993e+06	482418
Serum	94.7921	130.005	67.4744		97.4239	14.7777			1.7595e+06	1.97361e+06	460980
MC	107.185	95.9889	78.9408		94.0383	6.70475			1.98953e+06	1.45721e+06	539317
I3M	84.5506	109.658	84.964		93.0575	6.7778			1.5694e+06	1.66471e+06	580467
total PI/cell
24 h	% of control								normalized peak area
	N1	N2	N3		mean	sem			N1	N2	N3
w/o	100	100	100		100				1.96036e+06	973477	700097
TNF-α	90.3745	103.927	85.8885		93.3968	4.4272			1.77167e+06	1.01171e+06	601303
STS	40.5884	55.1634	54.6677		50.1398	3.9011			795681	537003	382727
CHX	72.6715	112.586	86.6095		90.6224	9.54954			1.42463e+06	1096000	606351
ETO	92.9117	150.555	88.5334		110.667	16.317			1.82141e+06	1.46562e+06	619820
TPG	100.499	374.56	137.978		204.346	70.0489			1.97014e+06	3.64625e+06	965981
VAL	43.6735	49.6508	58.6137		50.646	3.5448			856160	483339	410353
Serum	63.5733	43.4891	58.1725		55.0783	4.89953			1.24627e+06	423356	407264
MC	90.738	114.933	98.9991		101.557	5.79773			1.77879e+06	1.11885e+06	693090
I3M	106.009	75.3236	53.8166		78.3832	12.3652			2.07817e+06	733258	376769
total PI/cell
48 h	% of control								normalized peak area
	N1	N2	N3		mean	sem			N1	N2	N3
w/o	100	100	100		100				1.63397e+06	1.11524e+06	346918
TNF-α	82.461	96.8298	86.8004		88.6971	3.47415			1.34739e+06	1.07988e+06	301126
STS	77.1347	60.024	69.2576		68.8054	4.03727			1.26036e+06	669409	240267
CHX	118.891	149.039	102.717		123.549	11.0827			1.94264e+06	1.66214e+06	356342
ETO	114.903	78.4894	139.608		111	14.4937			1.87749e+06	875341	484325
TPG	93.1046	182.552	202.389		159.349	27.4452			1.5213e+06	2.03589e+06	702123
VAL	35.9765	78.0673	51.729		55.2576	10.0249			587847	870634	179457
Serum	47.2861	76.4081	95.8322		73.1755	11.5183			772642	852130	332459
MC	76.2918	117.858	70.0624		88.0707	12.2489			1.24659e+06	1.31439e+06	243059
I3M	101.382	131.208	119.837		117.476	7.09591			1.65655e+06	1.46328e+06	415736

## Sheet: Fig. 1c
Fig. 1c
relative change [% control]	10 min												1 h												6 h												24 h												48 h
			TNFα	STS	CHX	ETO	TPG	VAL	Serum	MC	I3M				TNFα	STS	CHX	ETO	TPG	VAL	Serum	MC	I3M				TNFα	STS	CHX	ETO	TPG	VAL	Serum	MC	I3M				TNFα	STS	CHX	ETO	TPG	VAL	Serum	MC	I3M
	16:0/18:1		150.202	120.326	79.6245	93.9986	319.234	122.25	52.4805	69.4271	123.464		16:0/18:1		229.632	56.3176	55.3007	83.4087	285.922	147.787	56.576	78.0841	181.898		16:0/18:1		173.349	113.438	105.459	91.4075	458.82	866.323	158.401	172.38	162.534		16:0/18:1		128.68	49.5912	57.3235	86.18	222.615	577.36	45.207	147.959	215.271		16:0/18:1
	16:1/18:1		147.257	122.178	77.7996	73.8643	266.734	88.9186	67.0148	76.6967	113.395		16:1/18:1		205.021	83.8103	70.6244	89.7464	275.609	88.8205	81.6888	77.1216	83.9001		16:1/18:1		175.354	84.0662	94.1336	87.261	274.895	251.139	105.262	182.817	183.564		16:1/18:1		109.838	39.6204	45.1093	83.0519	156.311	151.858	59.8722	123.57	99.9522		16:1/18:1
	18:1/18:1		139.525	112.808	79.5837	87.9152	213.773	92.0938	72.5025	72.0801	111.246		18:1/18:1		212.116	72.8468	73.8241	78.9993	221.933	90.2257	61.1741	80.7266	140.845		18:1/18:1		166.556	67.6575	78.3402	91.9428	292.915	173.146	86.2258	134.335	171.987		18:1/18:1		128.415	41.0845	38.0763	77.3821	144.111	114.312	37.4838	97.9207	125.617		18:1/18:1
	18:1/20:3 (n-6)		91.8718	115.225	100.598	98.5846	124.931	96.2471	78.5927	85.6547	98.0302		18:1/20:3 (n-6)		107.889	95.5674	99.1869	84.9286	126.341	84.7694	81.11	95.6908	96.8278		18:1/20:3 (n-6)		115.429	61.1998	81.2101	81.4177	165.157	62.6355	59.4461	120.686	138.702		18:1/20:3 (n-6)		117.907	50.6833	69.5283	98.4772	117.517	83.1674	53.2895	135.866	112.54		18:1/20:3 (n-6)
	18:1/20:4		99.1101	100.75	100.942	96.8873	107.112	103.862	107.923	105.676	95.7981		18:1/20:4		83.698	99.7394	96.5331	97.943	115.221	79.4938	103.912	101.409	97.4127		18:1/20:4		99.9874	78.6065	96.95	94.8998	80.3821	33.3289	77.6642	104.763	91.7647		18:1/20:4		106.419	77.081	61.3087	95.7484	64.0186	29.2441	67.6257	88.1081	78.1774		18:1/20:4
	18:1/20:5		97.0667	117.081	102.139	112.23	134.634	115.912	111.27	97.4849	96.0038		18:1/20:5		103.341	89.9206	94.3031	93.6923	123.682	88.1032	100.197	102.916	73.088		18:1/20:5		117.104	74.5855	101.689	101.085	110.743	36.3044	81.606	119.781	109.17		18:1/20:5		109.872	65.098	38.1392	76.4927	72.4256	31.0635	59.5702	92.1988	89.1605		18:1/20:5
	16:0/20:3 (n-6)		108.255	106.301	120.533	141.688	117.909	106.321	117.174	127.528	49.0923		16:0/20:3 (n-6)		123.291	66.8627	104.632	91.7424	158.402	124.484	90.7658	89.052	56.011		16:0/20:3 (n-6)		135.68	102.29	81.8568	94.0165	214.934	308.603	95.17	130.645	117.172		16:0/20:3 (n-6)		107.024	82.2174	71.3978	99.6701	204.292	336.207	67.8025	199.641	174.404		16:0/20:3 (n-6)
	16:0/20:4		87.3558	95.2434	98.4204	94.8803	107.829	105.321	105.239	93.4582	94.4679		16:0/20:4		78.3337	93.5389	82.9746	95.1659	103.955	106.926	98.89	103.984	101.558		16:0/20:4		92.8692	98.0374	86.9612	97.9079	80.698	103.945	77.0692	93.9171	79.6526		16:0/20:4		94.077	103.09	60.2942	95.1683	79.6157	80.4806	69.4894	77.3056	105.93		16:0/20:4
	18:0/20:3 (n-6)		106.492	97.9465	84.8408	103.576	86.3603	94.7821	87.0676	94.9132	107.413		18:0/20:3 (n-6)		122.016	111.627	93.8802	107.581	100.686	126.29	106.12	102.994	95.9952		18:0/20:3 (n-6)		109.898	100.694	87.7657	89.6268	153.235	225.52	107.512	124	138.294		18:0/20:3 (n-6)		94.8501	87.5783	98.4343	96.0088	190.614	263.869	108.281	162.821	164.207		18:0/20:3 (n-6)
	18:0/20:4		93.5678	97.0845	104.694	101.702	73.6994	99.0303	104.522	104.495	99.5637		18:0/20:4		80.7367	104.657	107.402	103.661	67.8792	101.026	105.082	101.328	96.5563		18:0/20:4		86.5672	112.495	107.731	105.401	64.5627	72.1968	109.505	87.5979	86.7723		18:0/20:4		88.8802	131.112	141.72	108.762	78.0651	48.1071	136.445	86.2074	84.0715		18:0/20:4
	18:0/22:5		113.846	91.189	94.8495	104.593	97.3598	96.9444	92.6651	104.266	115.905		18:0/22:5		179.2	110.245	116.302	116.959	131.506	147.675	113.348	115.641	89.57		18:0/22:5		133.333	96.2321	92.2428	101.89	148.48	279.526	122.719	105.11	127.106		18:0/22:5		105.125	120.201	106.754	128.55	227.074	595.542	116.982	198.96	149.089		18:0/22:5
	18:0/22:6		120.535	96.1611	93.5569	124.159	118.631	109.366	80.3912	89.1981	84.7739		18:0/22:6		192.296	114.889	115.338	115.503	141.596	157.623	100.263	133.809	99.8012		18:0/22:6		120.661	95.1014	71.5927	71.9749	153.534	290.242	123.572	126.945	113.925		18:0/22:6		120.038	97.3072	76.4572	105.778	184.208	700.337	94.9998	228.045	151.442		18:0/22:6
relative intensities [mean, %]	10 min												1 h												6 h												24 h												48 h
		w/o	TNFα	STS	CHX	ETO	TPG	VAL	Serum	MC	I3M			w/o	TNFα	STS	CHX	ETO	TPG	VAL	Serum	MC	I3M			w/o	TNFα	STS	CHX	ETO	TPG	VAL	Serum	MC	I3M			w/o	TNFα	STS	CHX	ETO	TPG	VAL	Serum	MC	I3M
	16:0/18:1	1.11263	1.6712	1.33879	0.885929	1.04586	3.5519	1.36019	0.583916	0.772469	1.3737		16:0/18:1	1.23972	2.8468	0.698181	0.685575	1.03403	3.54464	1.83215	0.701385	0.968025	2.25503		16:0/18:1	0.961189	1.66622	1.09036	1.01366	0.878599	4.41013	8.327	1.52254	1.6569	1.56226		16:0/18:1	1.97883	2.54636	0.981324	1.13433	1.70535	4.40517	11.425	0.894567	2.92784	4.25984		16:0/18:1
	16:1/18:1	1.36192	2.00554	1.66397	1.05957	1.00598	3.63272	1.211	0.912691	1.04455	1.54436		16:1/18:1	1.31154	2.68893	1.0992	0.926265	1.17706	3.61472	1.16491	1.07138	1.01148	1.10038		16:1/18:1	1.19777	2.10034	1.00692	1.1275	1.04519	3.29262	3.00807	1.2608	2.18973	2.19868		16:1/18:1	2.31472	2.54245	0.917102	1.04416	1.92242	3.61817	3.5151	1.38588	2.86029	2.31362		16:1/18:1
	18:1/18:1	6.44746	8.99584	7.27328	5.13113	5.66829	13.7829	5.93771	4.67457	4.64734	7.17252		18:1/18:1	6.77856	14.3784	4.93796	5.00421	5.35501	15.0439	6.11601	4.14672	5.4721	9.54724		18:1/18:1	5.86125	9.76227	3.96558	4.59172	5.389	17.1685	10.1485	5.05391	7.87371	10.0806		18:1/18:1	10.5972	13.6084	4.35381	4.03503	8.20036	15.2718	12.1139	3.97225	10.3769	13.3119		18:1/18:1
	18:1/20:3 (n-6)	2.62784	2.41424	3.02792	2.64356	2.59065	3.28299	2.52922	2.06529	2.25087	2.57608		18:1/20:3 (n-6)	2.52414	2.72327	2.41225	2.50361	2.14371	3.18902	2.13969	2.04733	2.41537	2.44406		18:1/20:3 (n-6)	2.57673	2.9743	1.57696	2.09257	2.09792	4.25566	1.61395	1.53177	3.10977	3.57398		18:1/20:3 (n-6)	2.87755	3.39282	1.45844	2.00071	2.83373	3.38162	2.39318	1.53343	3.90963	3.23841		18:1/20:3 (n-6)
	18:1/20:4	16.0965	15.9532	16.2172	16.2481	15.5954	17.2412	16.7181	17.3717	17.0101	15.4201		18:1/20:4	15.4145	12.9016	15.3743	14.8801	15.0974	17.7607	12.2536	16.0175	15.6317	15.0157		18:1/20:4	15.905	15.903	12.5023	15.4199	15.0938	12.7848	5.30096	12.3525	16.6625	14.5952		18:1/20:4	16.8517	17.9334	12.9895	10.3316	16.1352	10.7882	4.92813	11.3961	14.8477	13.1742		18:1/20:4
	18:1/20:5	1.86101	1.80642	2.17888	1.90082	2.08862	2.50554	2.15713	2.07074	1.8142	1.78664		18:1/20:5	1.96147	2.027	1.76376	1.84972	1.83774	2.42599	1.72812	1.96533	2.01867	1.4336		18:1/20:5	1.75675	2.05722	1.31028	1.78642	1.7758	1.94548	0.637777	1.43361	2.10425	1.91784		18:1/20:5	1.91004	2.0986	1.2434	0.728474	1.46104	1.38336	0.593325	1.13781	1.76103	1.703		18:1/20:5
	16:0/20:3 (n-6)	0.676315	0.732145	0.718932	0.815182	0.958258	0.797436	0.719067	0.792462	0.86249	0.332019		16:0/20:3 (n-6)	0.739971	0.912319	0.494765	0.774249	0.678867	1.17213	0.921145	0.671641	0.658959	0.414465		16:0/20:3 (n-6)	0.715326	0.970554	0.731705	0.585544	0.672525	1.53748	2.20752	0.680776	0.934542	0.838164		16:0/20:3 (n-6)	0.792027	0.847661	0.651184	0.56549	0.789414	1.61805	2.66285	0.537014	1.58121	1.38133		16:0/20:3 (n-6)
	16:0/20:4	5.87901	5.13566	5.59937	5.78615	5.57802	6.33928	6.19182	6.18699	5.49442	5.55378		16:0/20:4	5.75694	4.50962	5.38498	4.7768	5.47864	5.9846	6.15565	5.69303	5.98631	5.84664		16:0/20:4	6.03751	5.60699	5.91902	5.25029	5.9112	4.87215	6.27568	4.65306	5.67026	4.80903		16:0/20:4	5.79239	5.44931	5.97139	3.49248	5.51252	4.61165	4.66175	4.0251	4.47785	6.1359		16:0/20:4
	18:0/20:3 (n-6)	5.33448	5.68081	5.22494	4.52581	5.52523	4.60687	5.05613	4.6446	5.06312	5.7299		18:0/20:3 (n-6)	5.04146	6.15138	5.62763	4.73293	5.42363	5.07606	6.36687	5.35002	5.1924	4.83955		18:0/20:3 (n-6)	5.51443	6.06026	5.55272	4.83978	4.9424	8.45003	12.4361	5.92869	6.83788	7.6261		18:0/20:3 (n-6)	5.83122	5.53092	5.10688	5.73992	5.59848	11.1151	15.3868	6.31411	9.49445	9.57525		18:0/20:3 (n-6)
	18:0/20:4	55.2118	51.6604	53.602	57.8035	56.1514	40.6907	54.6763	57.7086	57.6936	54.9709		18:0/20:4	56.2967	45.4521	58.9184	60.464	58.3577	38.2138	56.8744	59.1578	57.0443	54.358		18:0/20:4	56.1114	48.574	63.1223	60.4495	59.1421	36.227	40.5106	61.445	49.1524	48.6891		18:0/20:4	48.0469	42.7042	62.9951	68.0919	52.257	37.5079	23.114	65.5574	41.42	40.3938		18:0/20:4
	18:0/22:5	2.13689	2.43276	1.94861	2.02683	2.23505	2.08047	2.07159	1.98015	2.22806	2.47676		18:0/22:5	1.79719	3.22055	1.98131	2.09016	2.10197	2.36341	2.65399	2.03707	2.07829	1.60974		18:0/22:5	2.11004	2.81339	2.03054	1.94636	2.14991	3.13298	5.89813	2.58943	2.21787	2.68199		18:0/22:5	1.77097	1.86173	2.12873	1.89058	2.27658	4.02141	10.5469	2.07171	3.52352	2.64031		18:0/22:5
	18:0/22:6	1.25423	1.51178	1.20608	1.17342	1.55723	1.4879	1.37169	1.00829	1.11875	1.06326		18:0/22:6	1.13782	2.18799	1.30723	1.31234	1.31421	1.61111	1.79347	1.14082	1.5225	1.13556		18:0/22:6	1.25263	1.51144	1.19127	0.896791	0.901579	1.92322	3.63566	1.5479	1.59015	1.42706		18:0/22:6	1.23643	1.48419	1.20314	0.945343	1.30787	2.27761	8.6592	1.17461	2.81962	1.87248		18:0/22:6
[truncated: 10 more columns]

## Sheet: Fig. 1d
Fig. 1d	MUFA-PC, 48h	identical data for w/o used in Supplementary Fig. 13a and 16c
MUFA-PC / total PC [%]	w/o	TNFα	STS	CHX	ETO	TPG	VAL	Serum	MC	I3M
n1	78.9452	74.7044	72.5283	66.9708	75.2753	65.4193	60.958	82.5272	75.9255	81.7941
n2	80.6527	81.3593	76.0564	74.0575	78.0275	67.7348	66.9849	87.6054	78.6076	84.5116
n3	84.4041	85.4548	80.4552	75.8739	80.2829	68.6309	65.6424	85.0973	71.7314	85.8958
n4	82.7231	84.1168	75.2003	72.2267	78.2368	72.3265	74.4339	84.8613	76.9459	86.1093

## Sheet: Fig. 1e
Fig. 1e	MUFA-PE, 48h
MUFA-PE / total PE [%]	w/o	TNFα	STS	CHX	ETO	TPG	VAL	Serum	MC	I3M
n1	61.0278	61.5461	51.5657	29.6423	54.2509	50.9411	49.209	53.5564	60.4587	66.25
n2	64.0646	66.3968	57.6703	32.15	54.9861	47.7985	46.8334	58.1397	58.1525	72.03
n3	55.2591	56.2497	53.3868	26.6459	51.412	39.2571	41.9419	53.7313	63.4377	62.45

## Sheet: Fig. 1f
Fig. 1f	MUFA-PS, 48h
MUFA-PS / total PS [%]	w/o	TNFα	STS	CHX	ETO	TPG	VAL	Serum	MC	I3M
n1	51.3971	50.1991	48.9167	31.8751	42.7524	60.5416	42.344	54.3644	48.8413	48.6
n2	54.6153	58.4617	51.6696	30.3112	43.0905	54.4699	38.9984	55.4686	46.7079	58.81
n3	56.8982	60.6524	51.1069	19.4119	42.8953	65.8516	27.1867	58.5375	50.5663	61.21
