# Supplementary material for: PI(18:1/18:1) is a SCD1-derived lipokine that limits stress signaling
Source: Nat Commun. 2022 May 27;13:2982. doi: 10.1038/s41467-022-30374-9 (PMC9142606; doi:10.1038/s41467-022-30374-9)
Supplement: Supplementary file 11 — Source Data [file 41467_2022_30374_MOESM11_ESM.zip › Fig_2.xlsx]

## Sheet: Fig. 2a
Fig. 2a	48 h	correlation between lipid species and p-p38 MAPK expression
lipid species	correlation
PC(14:0/16:01)	0.113676
PC(16:0/16:0)	0.665959
PC(16:0/16:1 (2))	-0.769438
PC(16:0/18:1)	0.670497
PC(16:1/18:1 (1))	-0.822612
PC(16:1/18:1 (2))	-0.605906
PC(18:0/18:11)	0.258087
PC(18:1/18:1)	-0.859786
PC(16:0/20:3 (1))	0.645654
PC(16:0/20:3 (2))	-0.340255
PC(18:1/18:21)	-0.804624
PC(16:0/20:41)	0.243159
PC(18:0/20:3 (1))	0.383749
PC(18:0/20:3 (2))	0.456687
PC(18:0/20:41)	0.570886
PC(18:1/20:3 (1))	-0.0930564
(18:1/20:3 (2))	-0.330727
PC(18:1/20:41)	-0.0523658
PC(16:0/22:51)	0.48896
PC(16:0/22:61)	-0.0692065
PC(18:0/22:51)	0.581676
PC(18:0/22:6)	0.559781
PC(18:1/22:51)	0.364031
PC(18:1/22:61)	-0.509676
PC(32:0_ether (16:0))	0.371091
PC(32:1_ether (16:1))	-0.0419017
PC(34:1_ether (16:0))	0.479574
PC(34:1_ether (18:1))	0.286337
PE(16:0/18:11)	-0.577905
PE(16:1/18:1 (1))	-0.859998
PE(18:0/18:11)	0.417252
PE(18:1/18:1)	-0.833039
PE(18:0/18:21)	0.383014
PE(18:1/18:21)	-0.786162
PE(16:0/20:41)	-0.709311
PE(18:0/20:3 (1))	0.68754
PE(18:0/20:3 (2))	0.317966
PE(18:0/20:41)	0.31505
PE(18:1/20:41)	-0.410885
PE(18:0/22:51)	0.832913
PE(18:0/22:6)	0.847438
PE(34:1_ether (16:0))	0.484241
PE(34:2_ether (16:1))	0.299279
PE(36:2_ether (18:1))	0.420864
PG(14:0/18:1)	0.625631
PG(16:0/18:1)	-0.21742
PG(16:1/18:1)	-0.706509
PG(18:0/18:11)	0.328371
PG(18:1/18:1)	-0.695607
PI(16:0/18:1)	-0.0787647
PI(16:1/18:1)	-0.567368
PI(18:1/18:1)	-0.577552
PI(16:0/20:3)	0.293662
PI(16:0/20:4)	-0.0211321
PI(18:0/20:3)	0.628651
PI(18:0/20:4)	0.187916
PI(18:1/20:3)	0.350515
PI(18:1/20:4)	-0.241584
PI(18:1/20:5)	-0.380672
PI(18:0/22:5)	0.511523
PI(18:0/22:6)	0.353823
PS(16:0/18:1)	-0.673303
PS(18:0/16:11)	-0.170998
PS(16:1/18:11)	-0.684107
PS(18:0/18:1)	0.311974
PS(18:1/18:1)	-0.850382
PS(18:0/18:2)	0.476925
PS(18:0/20:3)	0.58568
PS(18:0/20:4)	0.725867
PS(18:1/20:4)	0.308466
PS(18:0/22:51)	0.217014
PS(18:0/22:6)	-0.0878889
PS(18:1/22:6)	-0.34308

## Sheet: Fig. 2b
Fig. 2b	p-p38
mean [% control]	time [hours]	0.17	1	6	24	48
	w/o	100	100	100	100	100
	TNFα	412.223	149.122	175.74	101.342	128.471
	STS	657.763	412.542	575.754	397.791	623.521
	CHX	225.308	250.094	427.41	514.078	691.016
	ETO	126.126	121.307	117.428	376.851	505.905
	TPG	184.349	275.034	322.62	293.72	930.879
	VAL	136.419	189.2	338.066	277.45	412.695
	Serum	121.663	168.781	185.063	91.1435	212.245
	MC	118.169	105.599	160.111	317.886	460.238
	I3M				157.883	238.25
ratio p-p38 MAPK/b-actin	time [hours]	0.17			1			6			24			48
		n1	n2	n3	n1	n2	n3	n1	n2	n3	n1	n2	n3	n1	n2	n3	n4	n5
	w/o	2.14735	0.0537935	0.143296	0.0428447	0.0110466	0.0921589	0.0211689	0.0103642	0.104571	0.0227859	0.125045	0.152197	0.0243112	0.123776	0.143524	0.0252342	0.0332336
	TNFα		0.354526	0.237007	0.0858469	0.00967161	0.146944	0.049545	0.0202526	0.102235	0.0314667	0.111782	0.116484	0.0405996	0.103269	0.0916865	0.0385656	0.0582278
	STS	2.7284	0.751914	0.642613	0.240423	0.0328785	0.349135	0.117205	0.0620079	0.601604	0.109961	0.262279	0.762571	0.268467	0.278761	0.776544
	CHX	2.41453	0.199713	0.275447	0.103846	0.0320527	0.20067	0.0984595	0.0453443	0.396959	0.137516	0.518485	0.797642	0.153808	0.564379	0.881199	0.26785
	ETO	2.40606	0.0738636	0.18488	0.0451289	0.0104031	0.151522	0.0249627	0.0163288	0.080323	0.111572	0.450782	0.426766	0.0476575	0.44378	0.39299	0.293592	0.178689
	TPG	2.33787	0.105563	0.35528	0.106278	0.0351582	0.238482	0.0648117	0.0542353	0.144727	0.110253	0.246207	0.305003	0.095941	0.664636	0.793147	0.385911	0.545312
	VAL	2.60938	0.0581257	0.257486	0.0770533	0.0174863	0.211466	0.0617375	0.0207785	0.545935	0.019877	0.13451	0.970326	0.103448	0.761142	0.534057	0.0519703	0.147879
	Serum	2.22082	0.0480573	0.2468	0.0824207	0.0176829	0.141829	0.0478864	0.0144844	0.197874	0.0382094	0.0437864	0.107641	0.0263693	0.239034	0.377188	0.0673712	0.0763889
	MC	2.45511	0.0497298	0.16996	0.0483974	0.00743243	0.125846	0.0396905	0.0114192	0.191008	0.0560089	0.739509	0.177249	0.0685335	1.00397	1.28651	0.0263158	0.0689655
	I3M												0.240293	0.00999583		0.0990406	0.0608339	0.2

## Sheet: Fig. 2c
Fig. 2c	p-p38, 48 h	identical data for w/o used in Supplementary Fig. 13b, 16b, 25a
		data not shown (STS, staurosporine = pan-kinase inhibitor)
p-p38 MAPK [%]	w/o	TNFα	STS	CHX	ETO	TPG	VAL	Serum	MC	I3M
n1	100	167	1104.29	632.663	196.031	394.637	425.517	108.466	281.901	41.1162
n2	100	83.432	225.213	455.967	358.534	536.965	614.934	193.117	811.116
n3	100	63.8824	541.056	613.973	273.815	552.624	372.103	262.805	896.371	69.0063
n4	100	152.831	87.495	1061.46	1163.47	1529.32	205.952	266.984	104.286	241.078
n5	100	175.208	242.845		537.674	1640.85	444.968	229.854	207.517	601.8
ratio p-p38 MAPK/b-actin	w/o	TNFα	STS	CHX	ETO	TPG	VAL	Serum	MC	I3M
n1	0.0243112	0.0405996	0.268467	0.153808	0.0476575	0.095941	0.103448	0.0263693	0.0685335	0.00999583
n2	0.123776	0.103269	0.278761	0.564379	0.44378	0.664636	0.761142	0.239034	1.00397
n3	0.143524	0.0916865	0.776544	0.881199	0.39299	0.793147	0.534057	0.377188	1.28651	0.0990406
n4	0.0252342	0.0385656	0.0220786	0.26785	0.293592	0.385911	0.0519703	0.0673712	0.0263158	0.0608339
n5	0.0332336	0.0582278	0.0807062		0.178689	0.545312	0.147879	0.0763889	0.0689655	0.2

## Sheet: Fig. 2d
Fig. 2d	p-JNK, 48 h
		data not shown (STS, staurosporine = pan-kinase inhibitor)
p-JNK [%]	w/o	TNFα	STS	CHX	ETO	TPG	VAL	Serum	MC	I3M
n1	100	179.616	419.751	96.1361	167.261		127.6	146.373	271.107	214.517
n2	100	275.739	492.932	50.5517	117.249	751.76	214.743	171.695	333.621	264.009
n3	100	124.288	277.495	56.2852	135.402	776.023	145.804	78.6435	252.37	129.088
ratio p-JNK/b-actin	w/o	TNFα	STS	CHX	ETO	TPG	VAL	Serum	MC	I3M
n1	0.0190231	0.0341686	0.0798495	0.018288	0.0318182		0.0242734	0.0278447	0.051573	0.0408077
n2	0.00354723	0.00978109	0.0174854	0.00179319	0.00415909	0.0266667	0.00761744	0.00609042	0.0118343	0.00936501
n3	0.0790048	0.0981936	0.219235	0.044468	0.106974	0.613095	0.115192	0.0621321	0.199385	0.101986

## Sheet: Fig. 2e
Fig. 2e	+ VAL, 48 h
difference to control [%]	PI(18:1/18:1)								p-p38 MAPK
	n1	n2	n3	n4	n5	n6	n7	n8	n1	n2	n3	n4
HUVEC	-48.3082	-13.9236	-34.9619						-51.4511	21.5345	-65.8106	-51.4511
HepG2	-51.5804	-54.4385	-52.0614						127.731	128.577	340.216	62.171
HeLa	-5.70736	-41.8691	-44.837	-29.3454	-38.9929	4.30332	7.97158	150.907	-32.8925	41.258	-63.8203	3.40319
HT29	-58.2432	-0.807441	-55.6555	23.0794	47.9346	43.8433	77.5433		21.7519		-85.886	251.01
MM6	-39.9615	20.3515	3.435	-30.6402					-67.1921	48.7214
monocytes	12.5183		-61.9026	-18.6416					38.3929	50.7623	27.1511
HEK293	-30.7157	-57.5964	-45.8441	38.6494	-45.9865	-40.2487	-37.931		-18.3354	6.48341	116.562
MCF-7	-53.3371	-46.1175	-58.6138						87.3939	45.8942	115.003
relative intensities of total PI [%]	PI(18:1/18:1)
	ctrl								VAL
	n1	n2	n3	n4	n5	n6	n7	n8	n1	n2	n3	n4	n5	n6	n7	n8
HUVEC	14.3915	3.04721	20.0629						7.43922	2.62293	13.0485
HepG2	14.9679	15.1855	15.9508						7.2474	6.91874	7.64659
HeLa	32.8329	46.7159	11.9535	45.748	45.4053	38.9184	37.5765	16.6782	30.959	27.1563	6.59389	32.3231	27.7005	40.5932	40.5719	41.8468
HT29	20.6477	11.8578	12.7607	21.9564	20.1122	19.696	18.7472		8.6218	11.7621	5.65867	27.0239	29.753	28.3314	33.2844
MM6	19.4489	12.2458	24.7523	24.7523					11.6769	14.738	25.6025	17.1681
monocytes	2.24648		6.26	6.49668					2.5277		2.38489	5.2856
HEK293	11.0265	19.0142	12.98	14.2528	17.9364	23.2075	23.369		7.63966	8.06272	7.02942	19.7614	9.68804	13.8668	14.5049
MCF-7	18.4332	16.1664	18.2688						8.60146	8.71085	7.56075
ratio p-p38 MAPK/b-Actin	p-p38 MAPK
	ctrl				VAL
	n1	n2	n3	n4	n1	n2	n3	n4
HUVEC	0.548051	0.289629	0.6133	0.548051	0.266073	0.351999	0.209684	0.266073
HepG2	0.118262	0.0224244	0.0169197	0.0195131	0.26932	0.051257	0.0744834	0.0316447
HeLa	0.368513	0.512276	0.808738	1.53926	0.2473	0.72363	0.292599	1.59164
HT29	0.259265		1.92826	0.690315	0.31566		0.272155	2.42308
MM6	1.32858	3.13786			0.43588	4.66667
monocytes	0.00403226	0.0108342	0.0114658		0.00558036	0.0163339	0.0145788
HEK293	0.399101	0.170577	0.924679		0.325924	0.181636	2.0025
MCF-7	0.0383993	0.128649	0.171764		0.071958	0.187692	0.369298
