# Supplementary material for: PI(18:1/18:1) is a SCD1-derived lipokine that limits stress signaling
Source: Nat Commun. 2022 May 27;13:2982. doi: 10.1038/s41467-022-30374-9 (PMC9142606; doi:10.1038/s41467-022-30374-9)
Supplement: Supplementary file 11 — Source Data [file 41467_2022_30374_MOESM11_ESM.zip › Fig_3.xlsx]

## Sheet: Fig. 3a 
Fig. 3a	free fatty acids
FFA / total FFA [%]	SFA			MUFA			PUFA					P values (vs. w/o)
	n1	n2	n3	n1	n2	n3	n1	n2	n3			SFA	MUFA	PUFA
w/o	79.1961	80.0651	62.2749	15.9587	17.1888	34.0758	4.8451	2.7461	3.6493		w/o	-	-	-
TNFα	76.3922	80.9327	58.2112	18.7833	16.355	37.9277	4.8246	2.7123	3.8611		TNFα	0.9999	>0.9999	>0.9999
STS	85.9585	87.5714	80.0669	8.3101	9.6924	16.7898	5.7314	2.7362	3.1433		STS	0.1608	0.1735	>0.9999
CHX	88.4861	91.6769	85.997	6.0699	5.7793	8.5361	5.444	2.5438	5.4669		CHX	0.0176	0.0146	0.7823
ETO	81.6363	89.4171	81.2292	11.9876	8.3854	14.7395	6.3761	2.1974	4.0313		ETO	0.1973	0.1821	0.9843
TPG	88.6777	94.578	86.555	6.4761	3.6467	9.5298	4.8461	1.7753	3.9152		TPG	0.0088	0.0128	0.9999
VAL	91.4753	96.7447	91.8802	3.8661	1.6909	4.8289	4.6586	1.5644	3.2908		VAL	0.0013	0.0023	0.9344
Serum	88.2986	96.5953	85.973	7.0813	1.8562	11.7709	4.6201	1.5485	2.2561		Serum	0.0072	0.0155	0.5123
MC	90.6818	96.6166	91.7016	4.957	1.682	5.1419	4.3612	1.7014	3.1565		MC	0.0015	0.003	0.8538
I3M	83.3329	80.4943	63.7976	10.7061	16.9842	32.7602	5.961	2.5215	3.4422		I3M	0.9999	0.9997	>0.9999

## Sheet: Fig. 3b
Fig. 3b		free fatty acids
% of control	DMSO	TNF-α	STS	CHX	ETO	TPG	VAL	Serum	MCA	I3M
12:0	100	121.31	137.543	188.241	171.063	136.356	175.489	122.192	144.789	140.443
14:0	100	103.78	103.227	119.319	109.832	99.066	105.376	99.9663	111.053	109.515
16:0	100	99.81	114.075	117.364	112.071	119.197	121.751	117.347	122.362	104.461
18:0	100	95.0775	115.332	121.739	115.075	124.886	130.669	126.971	129.185	100.994
16:1	100	110.136	32.3729	16.1518	41.6541	21.322	9.65253	28.2725	13.824	88.5254
18:1	100	108.264	57.4969	34.5224	55.3656	31.5785	17.1668	31.5554	18.6211	90.3395
18:2	100	98.7193	90.4127	106.721	118.618	75.5262	79.7165	66.1685	65.1284	114.254
20:4	100	115.699	118.693	138.384	84.1489	118.894	46.1677	46.8763	61.4844	86.7973
22:5	100	96.4294	118.32	132.423	118.478	113.388	122.942	115.382	134.604	103.562
22:6	100	99.086	126.042	140.93	116.635	120.643	120.846	107.773	126.545	97.5226
relative intensities	DMSO	TNF-α	STS	CHX	ETO	TPG	VAL	Serum	MCA	I3M
12:0	0.202396	0.245526	0.278381	0.380993	0.346224	0.275979	0.355183	0.247312	0.293048	0.284251
14:0	2.65082	2.75101	2.73636	3.16293	2.91144	2.62606	2.79332	2.64992	2.94382	2.90303
16:0	28.552	28.4978	32.5707	33.5097	31.9985	34.0333	34.7623	33.5049	34.9369	29.8258
18:0	42.4401	40.351	48.9469	51.6663	48.838	53.0016	55.4559	53.8868	54.8262	42.8618
16:1	5.12005	5.63901	1.65751	0.826979	2.13271	1.0917	0.494215	1.44757	0.707794	4.53255
18:1	17.2877	18.7163	9.93991	5.96814	9.57146	5.4592	2.96776	5.45521	3.21916	15.6176
18:2	2.08602	2.0593	1.88603	2.22622	2.47438	1.57549	1.6629	1.38029	1.35859	2.38336
20:4	0.689016	0.797188	0.817817	0.95349	0.5798	0.819202	0.318103	0.322985	0.423638	0.598047
22:5	0.757075	0.730043	0.895772	1.00254	0.896967	0.858436	0.93076	0.87353	1.01905	0.784039
22:6	0.214748	0.212785	0.270672	0.302644	0.250471	0.259077	0.259513	0.23144	0.271753	0.209428

## Sheet: Fig. 3c
Fig. 3c	free fatty acids
VAL	12:0	14:0	16:0	16:1	18:0	18:1	18:2	20:4	22:5	22:6
difference [%]	75.4891	5.37584	21.7508	-90.3475	30.6687	-82.8332	-20.2835	-53.8323	22.9416	20.8456
-log10(adjusted P value) from log data	0.3947	0.1984	0.6057	1.399	1.071	1.399	0.324	0.4085	0.3947	0.324
relative intensities	w/o n1	w/o n2	w/o n3		VAL n1	VAL n2	VAL n3
12:0	0.395305	0.128769	0.083114		0.607209	0.180858	0.277482
14:0	2.38366	3.2315	2.33729		2.51421	3.43678	2.42897
16:0	30.4151	31.2621	23.9789		34.3766	38.3141	31.5963
16:1	3.37605	3.61747	8.36663		0.539779	0.208644	0.734221
18:0	46.0021	45.4426	35.8756		53.9773	54.8129	57.5775
18:1	12.5827	13.5713	25.7092		3.32634	1.48222	4.09472
18:2	3.42884	0.82943	1.99978		3.20099	0.0607925	1.72692
20:4	0.429309	0.658586	0.979153		0.344492	0.0415832	0.568235
22:5	0.806467	0.94641	0.518348		0.902556	1.11078	0.77894
22:6	0.180488	0.311702	0.152054		0.210534	0.351274	0.216733
MCA	12:0	14:0	16:0	16:1	18:0	18:1	18:2	20:4	22:5	22:6
difference [%]	44.7892	11.0533	22.3622	-86.1761	29.185	-81.3789	-34.8715	-38.5156	34.6038	26.5451
-log10(adjusted P value) from log data	0.3137	0.3044	0.6745	1.079	0.9253	1.079	0.3137	0.3137	0.4267	0.3137
relative intensities	w/o n1	w/o n2	w/o n3		VAL n1	VAL n2	VAL n3
12:0	0.395305	0.128769	0.083114		0.433931	0.200046	0.245166
14:0	2.38366	3.2315	2.33729		2.51164	3.40632	2.91351
16:0	30.4151	31.2621	23.9789		34.7351	36.8413	33.2343
16:1	3.37605	3.61747	8.36663		0.866017	0.31621	0.941154
18:0	46.0021	45.4426	35.8756		53.0011	56.169	55.3086
18:1	12.5827	13.5713	25.7092		4.09099	1.36579	4.20071
18:2	3.42884	0.82943	1.99978		2.78664	0.0260345	1.26309
20:4	0.429309	0.658586	0.979153		0.478725	0.143509	0.648679
22:5	0.806467	0.94641	0.518348		0.90626	1.18314	0.967755
22:6	0.180488	0.311702	0.152054		0.189553	0.348694	0.277012

## Sheet: Fig. 3d
Fig. 3d	Scd1 mRNA
	mean (fold change)
mean (fold change)	Scd1				mean (fold change)	Actb				mean (fold change)	Gapdh
time [hours]	6	24	48		time [hours]	6	24	48		time [hours]	6	24	48
w/o	1	1	1		w/o	1	1	1		w/o	1	1	1
TNFα	1.06681	1.10523	0.823063		TNFα	1.28247	1.24248	0.786053		TNFα	1.22617	0.988488	1.06484
STS	1.05501	1.04769	1.07419		STS	0.961965	0.836837	1.00215		STS	1.00262	0.827127	1.23308
CHX	0.678599	0.16862	0.115165		CHX	1.79382	1.0567	0.819962		CHX	1.04563	0.68745	1.07284
ETO	1.23214	0.439805	0.35997		ETO	1.38749	0.358072	0.669763		ETO	1.134	0.681954	1.18625
VAL	0.888277	0.18782	0.0404297		VAL	1.21223	0.444869	0.141182		VAL	0.965691	1.40646	1.09529
TPG	0.73128	0.210859	0.469385		TPG	2.47862	0.720769	0.286098		TPG	1.06222	0.541899	0.334934
Serum	0.604126	0.258345	0.890003		Serum	0.653945	0.423665	0.692217		Serum	0.993241	0.528526	0.805801
MC	0.566256	0.752204	1.07287		MC	0.931066	0.264708	0.164237		MC	1.20217	1.65407	0.399286
I3M	1.07028	0.632044	0.967352		I3M	0.813159	0.823415	0.926633		I3M	1.06476	1.20819	1.48639
	Scd1					Scd1					Scd1
6 hours	n1	n2	n3		24 hours	n1	n2	n3		48 hours	n1	n2	n3
w/o	1		1		w/o	1	1	1		w/o	1	1	1
TNFα	0.935444		1.19817		TNFα	0.877517	1.52552	0.912653		TNFα	1.03489	1.05664	0.377661
STS	1.09024		1.01978		STS	1.00947	1.27476	0.858825		STS	1.07825	1.11658	1.02774
CHX	0.453553		0.903645		CHX	0.187943	0.153774	0.164142		CHX	0.117531	0.148976	0.0789865
ETO	0.948557		1.51572		ETO	0.410624	0.505738	0.403053		ETO	0.555322	0.233262	0.291327
TPG	0.797057		0.979498		TPG	0.214617	0.210205	0.138638		TPG	0.0424123	0.0439399	0.034937
VAL	0.428987		1.03357		VAL	0.216205	0.232258	0.184114		VAL	0.501166	0.564036	0.342952
Serum	0.566713		0.641539		Serum	0.175877	0.395413	0.203746		Serum	0.705547	0.824283	1.14018
MCA	0.528608		0.603905		MCA	0.791456	0.763859	0.701298		MCA	1.00696	0.596037	1.61563
I3M	0.909758		1.2308		I3M	0.543403	0.714707	0.638021		I3M	1.09311	0.796337	1.01261
	Actb					Actb					Actb
6 hours	n1	n2	n3		24 hours	n1	n2	n3		48 hours	n1	n2	n3
w/o	1	1	1		w/o	1	1	1		w/o	1	1	1
TNFα	1.18857	1.31927	1.33957		TNFα	1.40976	1.37136	0.946329		TNFα	0.706973	0.657105	0.994081
STS	0.766089	1.3007	0.819107		STS	0.866391	0.979384	0.664737		STS	1.10111	0.880816	1.02454
CHX	1.0746	1.85403	2.45284		CHX	1.17451	0.940609	1.05497		CHX	0.727474	0.476398	1.25601
ETO	1.09018	1.08945	1.98285		ETO	0.329729	0.416493	0.327994		ETO	0.658213	0.643167	0.707909
TPG	0.712869	1.84093	1.0829		TPG	0.524417	0.439541	0.370649		TPG	0.156506	0.138368	0.128671
VAL	1.44361	3.24597	2.74628		VAL	0.927783	0.738152	0.496371		VAL	0.215871	0.21861	0.423811
Serum	0.400732	0.965753	0.595351		Serum	0.310262	0.595084	0.365648		Serum		0.476398	0.908036
MCA	0.728435	1.05151	1.01326		MCA	0.165017	0.36158	0.267528		MCA	0.203876	0.122539	0.166296
I3M	0.682729	0.622271	1.13448		I3M	0.648899	1.03358	0.787764		I3M	0.98918	0.685894	1.10482
	Gapdh					Gapdh					Gapdh
6 hours	n1	n2	n3		24 hours	n1	n2	n3		48 hours	n1	n2	n3
w/o	1		1		w/o	1	1	1		w/o	1	1	1
TNFα	1.41464		1.03769		TNFα	0.978385	1.01204	0.975043		TNFα	0.954184	1.11462	1.12571
STS	1.1382		0.867037		STS	0.725214	0.911669	0.844497		STS	1.11183	1.22392	1.36348
CHX	1.3096		0.781663		CHX	0.66648	0.80428	0.591589		CHX	1.18359	0.917811	1.11712
ETO	1.4246		0.843398		ETO	0.55432	0.739811	0.751732		ETO	1.31365	1.24166	1.00345
TPG	1.30045		0.630931		TPG	1.40355	1.27346	1.54238		TPG	1.25127	1.00781	1.02679
VAL	1.4246		0.699842		VAL	0.457509	0.525957	0.642232		VAL	0.368222	0.288156	0.348423
Serum	1.24686		0.739622		Serum	0.529364	0.518683	0.53753		Serum	0.994815	0.678427	0.744162
MCA	1.39493		1.0094		MCA	1.41437	1.79124	1.7566		MCA	0.429057	0.453423	0.315378
I3M	1.09898		1.03055		I3M	1.66183	1.16325	0.799497		I3M	1.06642	1.75389	1.63887

## Sheet: Fig. 3e
Fig. 3e	SCD1 protein
SCD1 [%]	w/o	TNFα	STS	CHX	ETO	TPG	VAL	Serum	MC	I3M
n1	100	67.9963	110.653	2.22399	61.6823	61.5834	21.2837		63.2292	113.258
n2	100	70.4666	95.6562	17.0733	34.1077	27.236	21.7587	34.0271	28.8084	82.3042
n3	100	130.993	174.146	43.1577	104.802	61.1997	46.5255	67.2818	82.2515	77.4655
n4	100	107.766	123.637	5.59454	48.6788	36.8118	18.0215	70.1487	81.1608	119.774
n5	100	93.8447	153.22	13.1489	83.4061	30.3918	37.58	43.9972	82.946	103.427
n6	100	97.7619	154.987	2.70451	37.8933	3.08907	38.3665	32.7361	36.8913	92.7178
n7	100		82.92	23.6668	101.623	55.8986	39.9376	35.5557	49.3915
ratio SCD1/b-actin	w/o	TNFα	STS	CHX	ETO	TPG	VAL	Serum	MC	I3M
n1	0.0402005	0.0273349	0.0444832	0.00089405	0.0247966	0.0247569	0.00855615		0.0254185	0.0455305
n2	0.103595	0.073	0.0990952	0.0176871	0.035334	0.0282152	0.022541	0.0352505	0.0298441	0.0852632
n3	0.0787467	0.103153	0.137134	0.0339853	0.0825279	0.0481928	0.0366373	0.0529822	0.0647704	0.0610015
n4	0.0881087	0.0949512	0.108935	0.00492928	0.0428903	0.0324344	0.0158785	0.0618071	0.0715096	0.105531
n5	0.0197196	0.0185058	0.0302144	0.00259291	0.0164474	0.00599315	0.00741064	0.00867609	0.0163566	0.0203954
n6	0.00581189	0.00568182	0.00900768	0.00015718	0.00220232	0.00017953	0.00222982	0.00190259	0.00214408	0.00538866
n7	0.0880278		0.0729927	0.0208333	0.0894569	0.0492064	0.0351562	0.0312989	0.0434783
