# Supplementary material for: PI(18:1/18:1) is a SCD1-derived lipokine that limits stress signaling
Source: Nat Commun. 2022 May 27;13:2982. doi: 10.1038/s41467-022-30374-9 (PMC9142606; doi:10.1038/s41467-022-30374-9)
Supplement: Supplementary file 11 — Source Data [file 41467_2022_30374_MOESM11_ESM.zip › Fig_4.xlsx]

## Sheet: Fig. 4a
Fig. 4a	stress kinase
p-p38 MAPK [%]	w/o	CAY
n1	100	456.564
n2	100	443.993
n3	100	259.653
ratio p-p38 MAPK/b-actin	w/o	CAY
n1	0.029886	0.136449
n2	0.0551624	0.244917
n3	0.101879	0.264533

## Sheet: Fig. 4b
Fig. 4b	SFA-CoA			MUFA-CoA
SFA-CoA / total CoA [%]	w/o	CAY		MUFA-CoA / total CoA [%]	w/o	CAY
n1	23.2075	52.3952		n1	76.7925	47.6048
n2	25.1893	50.3295		n2	74.8107	49.6705
n3	37.3661	49.0234		n3	62.6339	50.9766
n4	28.1915	65.3139		n4	71.8085	34.6861
P value (w/o vs. CAY)	0.0168			P value (w/o vs. CAY)	0.0168

## Sheet: Fig. 4c
Fig. 4c	MUFA-PI			MUFA-PC
left panel				right panel
MUFA-PI / total PI [%]	w/o	CAY		MUFA-PC / total PC [%]	w/o	CAY
n1	41.3211	24.2891		n1	78.1314	51.4491
n2	39.1471	24.2259		n2	78.779	55.9417
n3	38.5507	19.9116		n3	75.0993	62.1126
n4	42.345	24.5122		n4	79.9285	54.9033
n5	52.1888	29.6386		n5	82.33	86.17
n6	56.5608	30.1446		n6	83.32	79.6
n7	44.1045	23.4347		n7	81.44	83.5

## Sheet: Fig. 4d
Fig. 4d	MUFA-PI													MUFA-PC
MUFA-PI / total PI [%]	siRNA #1	siRNA #1	siRNA #1	siRNA #2	siRNA #2	siRNA #2	siRNA #3	siRNA #3	siRNA #3				MUFA-PC / total PC [%]	siRNA #1	siRNA #1	siRNA #1	siRNA #2	siRNA #2	siRNA #2	siRNA #3	siRNA #3	siRNA #3
ctrl	44.2028	49.2889	53.0179	44.2028	49.2889	53.0179	44.2028	49.2889	53.0179				ctrl	74.1	78.2	77.9	74.1	78.2	77.9	74.1	78.2	77.9
siRNA	37.6904	37.5177	50.5945	27.709	35.5863	44.1071	41.5386	41.8417	42.9622				siRNA	72.5	78.7	74.6	70	73.4	74	75	81.2	78.8

## Sheet: Fig. 4e
Fig. 4e	stress kinase	identical data used in Fig. 6h
	w/o	+ CAY
p-p38 MAPK [%]	w/o	w/o
n1	100	172.331
n2	100	79.97
n3	100	223.233
n4		153.503
n5		200.859
n6		279.9
n7		181.873
n8		145.093
n9		410.558
	w/o	+ CAY
ratio p-p38 MAPK/b-actin	w/o	w/o
n1	0.533105	0.918707
n2	1.27792	1.02195
n3	0.0434478	0.09699
n4		0.818333
n5		2.56682
n6		0.121611
n7		0.969577
n8		1.85417
n9		0.178378
	w/o	+ CAY
normalized ratio p-p38 MAPK/b-actin	w/o	w/o
n1	1.30619	2.25098
n2	1.27792	1.02195
n3	0.63548	1.4186
n4		2.00505
n5		2.56682
n6		1.77871
n7		2.37562
n8		1.85417
n9		2.60901

## Sheet: Fig. 4f
Fig. 4f	UPR
BiP [%]	w/o	CAY
n1	100	4430.37
n2	100	2907.42
n3	100	1479.39
n4	100	3288.44
ratio BiP/b-actin	w/o	CAY
n1	0.000875082	0.0387694
n2	0.00286875	0.0834068
n3	0.00432181	0.0639364
n4	0.00169287	0.055669

## Sheet: Fig. 4g
Fig. 4g	autophagy
LC3BII / LC3BI [%]	w/o	CAY
n1	100	438.192
n2	100	576.923
n3	100	542.718
n4	100	483.422
n5	100	524.438
ratio LC3BII / LC3BI	w/o	CAY
n1	0.158779	0.695755
n2	0.195385	1.12722
n3	0.220459	1.19647
n4	0.391546	1.89282
n5	0.305482	1.60206

## Sheet: Fig. 4h
Fig. 4h	UPR
cl. PARP [%]	w/o	CAY
n1	100	2546.49
n2	100	1267.58
n3	100	648.588
n4	100	550.653
ratio cl. PARP/b-actin	w/o	CAY
n1	0.00240648	0.0612806
n2	0.00525938	0.0666667
n3	0.00731383	0.0474367
n4	0.0123337	0.0679161

## Sheet: Fig. 4i
Fig. 4i	identical Data used in Fig. 6e
	viable cells				early apoptosis				late apoptosis				necrosis
rel. amount [% total cells]	n1	n2	n3	n4	n1	n2	n3	n4	n1	n2	n3	n4	n1	n2	n3	n4
w/o	98.3	98.9	97.9	97.2	0.5	0.5	1	0.9	0.4	0.4	0.7	0.9	0.8	0.2	0.5	1
CAY	91.6	92.2	82.5	80.1	1.7	1.6	1	1.6	3.1	2.5	7.8	8.8	3.6	3.7	8.7	9.5
ETO	58.2	60.3	33.3	41.9	7.6	7.9	7.6	6.8	29	26	31.4	28.6	5.2	5.7	27.7	22.6

## Sheet: Fig. 4k
Fig. 4k	proliferation / survival
cell number [%]	w/o	CAY
n1	100	79.9257
n2	100	61.8729
n3	100	75.2809
n4	100	71.2375
cell number [x 106/mL]	w/o	CAY
n1	2.69	2.15
n2	2.99	1.85
n3	2.67	2.01
n4	2.99	2.13

[truncated: 1 more sheets: 4l]
