# Supplementary material for: PI(18:1/18:1) is a SCD1-derived lipokine that limits stress signaling
Source: Nat Commun. 2022 May 27;13:2982. doi: 10.1038/s41467-022-30374-9 (PMC9142606; doi:10.1038/s41467-022-30374-9)
Supplement: Supplementary file 11 — Source Data [file 41467_2022_30374_MOESM11_ESM.zip › Fig_5.xlsx]

## Sheet: Fig. 5a
Fig. 5a	liver
BiP [%]	wt	Scd1ab-2J		p-p38 MAPK [%]	wt	Scd1ab-2J		p38 MAPK [%]	wt	Scd1ab-2J		LC3BII / LC3BI [%]	wt	Scd1ab-2J
n1	89.232	556.875		n1	86.7028	187.521		n1	43.4263	254.207		n1	122.54	419.974
n2	96.1548	791.947		n2	104.376	172.968		n2	36.3532	401.041		n2	101.074	381.413
n3	77.2714	1165.6		n3	101.201	231.921		n3	129.132	937.958		n3	74.2916	468.035
n4		259.188		n4	103.344	108.637		n4	103.263	152.715		n4	70.2713	105.112
n5	109.649	168.534		n5	84.977	100.826		n5	122.788	134.918		n5	126.254	124.523
n6	127.693			n6	119.399			n6	165.038			n6	105.569
ratio BiP/b-actin	wt	Scd1ab-2J		ratio p-p38 MAPK/b-actin	wt	Scd1ab-2J		ratio p38 MAPK/b-actin	wt	Scd1ab-2J		ratio LC3BII/LC3BI	wt	Scd1ab-2J
n1	0.0473729	0.295643		n1	0.29375	0.635323		n1	0.131769	0.771342		n1	0.868211	2.97557
n2	0.0510482	0.420441		n2	0.353628	0.586016		n2	0.110307	1.21688		n2	0.716122	2.70236
n3	0.041023	0.618815		n3	0.34287	0.78575		n3	0.391827	2.84605		n3	0.526365	3.31608
n4		0.137602		n4	0.350131	0.368062		n4	0.313331	0.463386		n4	0.49788	0.74473
n5	0.0582121	0.0894739		n5	0.287903	0.3416		n5	0.372576	0.409384		n5	0.894523	0.882259
n6	0.0677917			n6	0.404524			n6	0.500776			n6	0.747971

## Sheet: Fig. 5b
Fig. 5b	liver
MUFA-PI / total PI [%]	wt	Scd1ab-2J		MUFA-PC / total PC [%]	wt	Scd1ab-2J
n1	8.08574	1.58964		n1	39.0113	12.8061
n2	6.40498	1.01525		n2	33.6263	11.9363
n3	6.5769	1.56384		n3	35.5772	13.3805
n4	6.39702	0.762879		n4	37.3078	11.8563
n5	7.77527	0.733285		n5	40.9516	12.4208
n6	6.65836			n6	33.4489

## Sheet: Fig. 5c
Fig. 5c	Heatmap
PI	Scd1ab-2J [% of wt tissue]
	liver	fat	muscle	skin
16:0/16:0	111.26	16.7446	79.3883	145.649
16:0/18:1	30.0483	23.9706	56.2564	81.6511
16:1/18:1	1.46083	3.41482	29.5971	8.19967
18:0/18:1	46.6379	24.1247	80.4953	42.5416
18:1/18:1	5.36688	8.75667	46.0801	32.6805
18:1/18:2	24.5082	23.1061	157.667	85.6964
18:1/20:3 n-6	12.995	33.7684	78.4795	77.291
18:1/20:3 n-9	3.37301	12.1552	27.4311	68.9603
18:1/20:4	13.2603	22.4061	44.6185	47.2218
18:1/22:4	27.5676	13.1746	15.2395	18.68
16:0/18:2	167.843	66.4441	197.445	276.307
18:0/18:2	150.562	179.508	251.829	196.892
16:0/20:3 n-6	78.6485	95.2406	124.136	209.979
16:0/20:3 n-9	16.7029	12.7624	82.1791	71.3427
18:0/20:3 n-6	106.757	179.056	137.895	135.443
18:0/20:3 n-9	19.9765	51.9422	38.8881	61.1885
16:0/20:4	66.1426	35.6991	71.3392	112.956
18:0/20:4	108.168	144.584	87.878	96.7298
18:0/22:4	69.5222	69.1508	76.6878	55.7823
18:0/22:5 n-3	297.623	296.6	197.422	195.979
18:0/22:6	279.089	98.0543	143.912	172.25
liver	wt							Scd1ab-2J
[%]	1	2	3	4	5	6		1	2	3	4	5
16:0/16:0	0.0305602	0.0364365	0.0459878	0.0261754	0.0449801	0.0439035		0.0245282	0.0428209	0.083345	0.0297562	0.0309848
16:0/18:1	0.387428	0.302004	0.408632	0.335163	0.307843	0.189706		0.0805616	0.0998682	0.14612	0.0914872	0.0654341
16:1/18:1	0.0866439	0.0933064	0.094785	0.0927211	0.0704119	0.0377075		0.00359937	0.00219008	0	0	0
18:0/18:1	0.190677	0.230883	0.223118	0.200434	0.187338	0.155483		0.0869809	0.0700607	0.205301	0.0516126	0.0477333
18:1/18:1	0.464391	0.376575	0.362666	0.328189	0.316848	0.209079		0.0187048	0.0164419	0.0447041	0	0.0121799
18:1/18:2	1.3442	1.22171	1.18404	1.0306	1.08005	1.11592		0.428347	0.269852	0.345615	0.190907	0.190124
18:1/20:3 n-6	0.593948	0.518878	0.521156	0.495951	0.630712	0.51847		0.114417	0.070097	0.0685325	0.0496376	0.0524167
18:1/20:3 n-9	0.156283	0.0627637	0.0665049	0.106729	0.165886	0.0958802		0.00791386	0.00766345	0	0	0.00280693
18:1/20:4	4.81805	3.56444	3.69817	3.76888	4.97657	4.31058		0.83906	0.475788	0.729763	0.373269	0.359784
18:1/22:4	0.0441236	0.0344227	0.017832	0.0383492	0.0396097	0.0255331		0.0100592	0.00328693	0.0237988	0.00596441	0.00280693
16:0/18:2	2.01912	2.04535	2.37646	1.76336	1.51982	1.62231		3.17031	3.88621	3.28838	2.87029	2.65495
18:0/18:2	2.46731	3.27845	3.04367	2.44275	2.16843	2.4268		4.81362	4.02929	4.56616	3.28764	3.16174
16:0/20:3 n-6	1.65878	1.29352	1.57467	1.4365	1.57948	1.17916		1.03691	1.34383	1.12575	1.21132	0.998709
16:0/20:3 n-9	0.362771	0.182585	0.190502	0.231469	0.435599	0.196998		0.0438599	0.0592011	0.044635	0.0516126	0.0233859
18:0/20:3 n-6	5.34317	5.37484	4.94031	4.96858	5.61922	4.95394		5.59879	5.58884	5.88343	5.63387	5.05183
18:0/20:3 n-9	1.95029	1.52175	1.16134	1.74001	2.20006	1.43699		0.290091	0.261858	0.357455	0.429214	0.327831
16:0/20:4	9.35268	7.9881	9.35419	8.27152	9.12968	7.21116		5.19645	6.39226	6.45825	5.54967	4.68339
18:0/20:4	67.2049	70.4751	69.2981	71.3712	68.0179	72.9124		74.6024	74.0812	72.5515	77.004	79.7013
18:0/22:4	0.392286	0.297976	0.243924	0.293806	0.412268	0.305326		0.199262	0.231335	0.298166	0.202724	0.195691
18:0/22:5 n-3	0.272475	0.279235	0.263527	0.342528	0.235689	0.25339		0.526076	0.678081	1.30052	0.873582	0.706224
18:0/22:6	0.859949	0.821613	0.930438	0.715076	0.861633	0.799258		2.9081	2.38984	2.47863	2.09347	1.73068
fat	wt							Scd1ab-2J
[%]	1	2	3	4	5	6		1	2	3	4	5
16:0/16:0	1.37204	0.408139	0.192042	0	0.0497856	0.0939122		0.0463713	0.0202756	0.0450224	0.0749528	0.108631
16:0/18:1	4.16008	0.0814114	0.439448	0.383678	0.398285	0.0940674		0.220523	0.263181	0.14622	0.236206	0.243901
16:1/18:1	0.975744	0.245587	0.0549992	0.176691	0.0995712	0		3.84186e-05	0	0.0225671	0.0214862	9.00005e-05
18:0/18:1	4.78406	0.816819	0.246768	0.590274	0.298384	0.234392		0.301471	0.283792	0.134918	0.246772	0.434432
18:1/18:1	4.33633	0.97856	1.10162	1.6514	1.09429	1.17165		0.0928579	0.182414	0.225186	0.117996	0.135631
18:1/18:2	1.48218	2.28547	2.05792	3.09796	1.59083	2.48363		0.776057	0.324276	0.619197	0.430436	0.352802
18:1/20:3 n-6	0.421174	0.408409	0.494447	0.559978	0.298384	0.749745		0.150601	0.182615	0.14622	0.128775	0.216901
18:1/20:3 n-9	0.110503	0	0.137134	0.35436	0.497197	0.749124		0.0348073	0	0.0337574	0.0643876	0.0542703
18:1/20:4	9.02515	14.9299	12.7482	17.2	15.6775	13.6289		4.11079	2.85336	3.09599	2.92056	2.55601
18:1/22:4	0.177568	0	0.0549082	0.0884433	0.248928	0.0936017		0.0231664	0	0.0224925	0	0.0271801
16:0/18:2	1.65828	0.735678	1.48425	1.32909	0.994064	1.35823		0.822044	0.792026	0.958525	0.98883	0.624333
18:0/18:2	2.28197	1.46865	2.61337	1.38773	2.39037	2.11108		3.56137	2.7123	4.4649	4.00907	3.58193
16:0/20:3 n-6	0.375975	0.0822228	0.192497	0.177278	0.496867	0.421285		0.266625	0.50622	0.224925	0.225179	0.162901
16:0/20:3 n-9	0.575262	0.327268	0.219451	0.353773	0.596768	0.374096		0.0348073	0	0.101459	0.0967592	0.0271801
18:0/20:3 n-6	1.26191	1.0597	1.10162	1.18231	0.79591	1.03039		2.10918	2.26926	1.33911	1.89961	1.98001
18:0/20:3 n-9	0.865681	1.0597	0.577128	0.913556	1.04484	1.35792		0.464789	0.526898	0.428887	0.419693	0.678424
16:0/20:4	14.8952	14.1997	16.0263	16.0273	16.815	13.3961		5.22494	5.57244	5.70706	5.97631	4.69803
18:0/20:4	47.2094	60.4221	59.4062	53.7889	56.1155	59.6687		80.6675	81.8879	80.932	80.0291	82.0533
18:0/22:4	0.332316	0.245857	0.302223	0.324357	0.347675	0.561765		0.173921	0.283792	0.202806	0.150368	0.407432
18:0/22:5 n-3	0.221446	0.163093	0.384995	0.294941	0.149687	0.327218		0.499442	0.607598	0.764671	1.09566	0.842405
18:0/22:6	3.47777	0.0816819	0.164542	0.117957	0.000164853	0.0942226		0.418648	0.731602	0.384089	0.867881	0.814234
skeletal muscle	wt							Scd1ab-2J
[%]	1	2	3	4	5	6		1	2	3	4	5
16:0/16:0	0.988097	1.2493	0.406201	1.17961	1.3223	1.15979		0.311553	0.650853	1.66154	1.00488	0.542556
16:0/18:1	1.83086	1.97828	1.05264	1.92939	2.02194	1.77123		0.375615	0.483967	2.05319	1.28439	0.764808
16:1/18:1	0.217844	0.255943	0.221813	0.185564	0.183329	0.187089		0.0180664	0.0314579	0.119473	0.090506	0.0491896
18:0/18:1	0.610019	1.27293	0.64908	0.821442	0.919018	0.591741		0.323987	0.371312	1.0008	0.811826	0.75497
18:1/18:1	0.548164	0.68995	0.603558	0.614633	0.731453	0.510131		0.126723	0.158524	0.597206	0.281035	0.256505
18:1/18:2	0.572178	0.628753	0.593283	0.621686	0.65446	0.546775		0.38391	0.579927	1.56264	1.30435	0.921692
18:1/20:3 n-6	0.433931	0.316987	0.669555	0.314011	0.467365	0.388149		0.190328	0.193992	0.537905	0.392537	0.379086
18:1/20:3 n-9	0.0608286	0.0511953	0.0986651	0.0405816	0.0788449	0.0764938		0.00417554	0.0138515	0	0.0502442	0.0246765
18:1/20:4	3.25149	3.48189	4.24189	3.05897	3.31242	3.36674		0.95489	1.09806	1.45543	2.04936	2.14391
18:1/22:4	0.136511	0.117648	0.172154	0.1509	0.150565	0.162291		0.012522	0.0188872	0.0119473	0.0301798	0.0394987
16:0/18:2	0.621689	0.727076	0.605531	0.613806	0.697208	0.681156		0.635042	1.03799	1.75609	1.7865	1.27778
18:0/18:2	3.47034	4.37839	2.61483	3.70072	3.61585	2.98884		5.43417	7.25574	12.3467	10.8173	7.73134
16:0/20:3 n-6	0.335264	0.317004	0.534152	0.355384	0.397074	0.336986		0.280674	0.352545	0.621101	0.562335	0.537653
16:0/20:3 n-9	0.0650583	0.0614683	0.0782244	0.0452938	0.0816758	0.0656192		0.00417554	0.0302062	0.143209	0.0402619	0.0542556
18:0/20:3 n-6	6.54048	6.29596	7.20865	6.06516	6.40922	6.30245		6.49558	6.58945	12.5959	8.46484	10.4654
18:0/20:3 n-9	1.07437	1.11019	1.23018	1.01962	1.08193	1.11531		0.236416	0.255739	0.561642	0.5822	0.513091
16:0/20:4	2.86247	3.32934	3.20761	2.65316	3.08919	2.94293		1.52272	1.92918	2.34183	2.369	2.58852
18:0/20:4	67.5395	63.5294	67.6201	66.9697	66.0093	67.6948		64.5158	63.8273	49.7866	55.8506	58.4799
18:0/22:4	1.23952	1.65775	1.40506	1.31788	1.43674	1.18095		0.527658	0.899053	1.47917	1.25411	1.10456
18:0/22:5 n-3	2.68777	3.15309	2.63334	3.30168	2.69783	2.90986		6.63523	6.54899	5.09137	5.18074	5.14281
18:0/22:6	4.91367	5.3975	4.15344	5.04077	4.64234	5.02066		11.0108	7.67295	4.27626	5.79285	6.22786
skin	wt							Scd1ab-2J
[%]	1	2	3	4	5	6		1	2	3	4	5
16:0/16:0	0.589349	0.501696	0.684643	0.918684	0.773155	0.753664		0.770978	1.00419	0.603143	1.29851	1.44662
16:0/18:1	2.64259	2.21359	2.33776	2.89464	2.98483	2.43557		1.7564	2.31017	1.84823	2.25425	2.38366
16:1/18:1	1.06787	0.864698	0.791979	1.09805	1.18871	0.913523		0.0521549	0.129661	0.0513396	0.0532259	0.118466
18:0/18:1	7.63339	7.48855	7.42931	7.2053	9.12039	7.73673		2.86365	3.64633	3.64008	2.92677	3.44834
18:1/18:1	4.34824	2.96722	3.58925	4.45331	4.51755	3.63302		0.902256	1.83047	1.06775	1.05792	1.54385
18:1/18:2	2.06243	1.45707	1.61344	2.16176	1.85517	1.60653		1.47192	1.66625	1.4077	1.50286	1.6328
18:1/20:3 n-6	0.300455	0.287755	0.373598	0.29608	0.31084	0.332389		0.137753	0.365338	0.208223	0.255354	0.257826
18:1/20:3 n-9	0.034645	0.087352	0.0615486	0.0460273	0.0990464	0.0638375		0.01788	0.0648305	0.0466935	0.0251731	0.0709555
18:1/20:4	4.46347	4.0811	4.05147	4.48749	3.81485	3.55913		1.82185	1.9406	2.06518	2.0129	1.78387
18:1/22:4	0.398054	0.296418	0.315161	0.351905	0.315511	0.380019		0.0647363	0.0492506	0.0723865	0.0504206	0.0834227
16:0/18:2	2.03621	1.49511	1.66276	1.90167	1.83376	1.71906		5.3325	4.59745	3.86168	5.44054	5.28683
18:0/18:2	6.47346	6.2072	6.51083	6.41674	6.62705	6.80934		13.461	13.5515	11.3526	12.9682	12.7298
16:0/20:3 n-6	0.300493	0.428068	0.394006	0.445026	0.367112	0.341938		0.675388	0.752327	0.707743	0.905657	0.942612
16:0/20:3 n-9	0.0981929	0.104707	0.0902169	0.137913	0.0895167	0.0926333		0.0557784	0.096214	0.0280316	0.101157	0.0833676
18:0/20:3 n-6	3.39885	3.98536	4.01587	3.56322	3.25838	3.21379		3.14706	5.49245	5.31818	4.70756	5.52881
18:0/20:3 n-9	0.809278	0.97302	1.0663	0.85252	1.06514	0.955763		0.39437	0.685192	0.626374	0.507086	0.704659
16:0/20:4	5.29189	4.92396	4.87049	5.57522	4.81906	4.67369		6.58465	4.75903	5.71077	6.02381	5.30608
18:0/20:4	52.9361	56.0499	54.5595	52.3831	52.2665	55.851		54.776	49.5365	55.3759	51.3797	50.1395
18:0/22:4	2.00367	2.48288	2.45488	2.07596	2.26026	2.19864		1.26639	1.20538	1.41079	1.33938	1.04254
18:0/22:5 n-3	0.992839	1.24332	1.18844	1.08249	0.891574	1.01812		1.66023	2.51489	2.02485	2.13173	2.1479
18:0/22:6	2.11852	1.861	1.93858	1.65292	1.54162	1.71165		2.78708	3.80204	2.57232	3.05784	3.31808

## Sheet: Fig. 5d
Fig. 5d	liver
PI(18:1/18:1) / total PI [%]	wt	Scd1ab-2J		PI(16:1/18:1) / total PI [%]	wt	Scd1ab-2J
n1	0.464391	0.0187048		n1	0.0866439	0.00359937
n2	0.376575	0.0164419		n2	0.0933064	0.00219008
n3	0.362666	0.0447041		n3	0.094785	0
n4	0.328189	0		n4	0.0927211	0
n5	0.316848	0.0121799		n5	0.0704119	0
n6	0.209079			n6	0.0377075

## Sheet: Fig. 5e
Fig. 5e	volcano plots
liver	PI16:0/16:0	PI16:0/18:1	PI16:0/18:2	PI16:1/18:1	PI18:0/18:1	PI18:1/18:1	PI18:0/18:2	PI16:0/20:3 n-6	PI16:0/20:3 n-9	PI18:1/18:2	PI16:0/20:4	PI18:0/20:4	PI18:0/20:3 n-6	PI18:0/20:3 n-9	PI18:1/20:3 n-6	PI18:1/20:3 n-9	PI18:1/20:4	PI18:0/22:5 n-3	PI18:0/22:4	PI18:1/22:4	PI18:0/22:6	PC14:0/16:0	PC16:0/16:0	PC16:0/16:1	PC16:0/18:1	PC16:0/18:2	PC16:1/18:1	PC18:0/18:1	PC18:1/18:1	PC18:0/18:2	PC16:0/20:3	PC18:1/18:2	PC16:0/20:4	PC16:1/20:4	PC16:0/22:4	PC18:0/20:3	PC18:0/20:4	PC18:1/20:3	PC18:1/20:4	PC16:0/22:5	PC16:0/22:6	PC18:0/22:5	PC18:0/22:4	PC18:1/22:4	PC18:0/22:6	PC18:1/22:5	PC18:1/22:6
difference [%]	11.2605	-69.9517	67.8429	-98.5392	-53.3621	-94.6331	50.5624	-21.3515	-83.2971	-75.4918	-33.8574	8.16848	6.75655	-80.0235	-87.005	-96.627	-86.7397	197.623	-30.4778	-72.4324	179.089	61.049	2.05131	-88.7629	-64.178	57.6414	-95.4243	-47.7685	-91.8914	89.9155	-23.6672	-66.3544	-31.5939	-92.0076	-66.6206	12.0552	-8.60563	-80.9059	-81.7265	78.6845	76.5905	160.437	-37.2796	-88.8154	203.994	-63.9138	-37.9295
-log10(adjusted P value)	1.025	4.345	4.028	5.128	3.051	5.342	3.104	2.676	3.576	6.564	4.205	3.136	1.921	5.137	7.483	3.991	6.55	3.52	2.578	3.396	5.282	1.906	0.953	6.558	7.483	6.552	6.608	5.779	5.451	7.483	3.104	5.484	5.526	7.483	6.558	1.602	1.66	5.449	6.477	3.104	6.224	2.966	4.162	5.342	7.239	5.137	4.751
relative intensities	WT n1	WT n2	WT n3	WT n4	WT n5	WT n6	MT n1	MT n2	MT n3	MT n4	MT n5
PI16:0/16:0	0.0306	0.0364	0.046	0.0262	0.045	0.0439	0.0245	0.0428	0.0833	0.0298	0.031
PI16:0/18:1	0.3874	0.302	0.4086	0.3352	0.3078	0.1897	0.0806	0.0999	0.1461	0.0915	0.0654
PI16:0/18:2	2.0191	2.0454	2.3765	1.7634	1.5198	1.6223	3.1703	3.8862	3.2884	2.8703	2.655
PI16:1/18:1	0.0866439	0.0933064	0.094785	0.0927211	0.0704119	0.0377075	0.00359937	0.00219008	0	0	0
PI18:0/18:1	0.190677	0.230883	0.223118	0.200434	0.187338	0.155483	0.0869809	0.0700607	0.205301	0.0516126	0.0477334
PI18:1/18:1	0.464391	0.376575	0.362666	0.328189	0.316848	0.209079	0.0187048	0.0164419	0.0447041	0	0.0121799
PI18:0/18:2	2.4673	3.2785	3.0437	2.4428	2.1684	2.4268	4.8136	4.0293	4.5662	3.2876	3.1617
PI16:0/20:3 n-6	1.6588	1.2935	1.5747	1.4365	1.5795	1.1792	1.0369	1.3438	1.1258	1.2113	0.9987
PI16:0/20:3 n-9	0.3628	0.1826	0.1905	0.2315	0.4356	0.197	0.0439	0.0592	0.0446	0.0516	0.0234
PI18:1/18:2	1.3442	1.2217	1.184	1.0306	1.08	1.1159	0.4283	0.2699	0.3456	0.1909	0.1901
PI16:0/20:4	9.3527	7.9881	9.3542	8.2715	9.1297	7.2112	5.1964	6.3923	6.4583	5.5497	4.6834
PI18:0/20:4	67.2049	70.4751	69.2981	71.3712	68.0179	72.9124	74.6024	74.0812	72.5515	77.004	79.7013
PI18:0/20:3 n-6	5.3432	5.3748	4.9403	4.9686	5.6192	4.9539	5.5988	5.5888	5.8834	5.6339	5.0518
PI18:0/20:3 n-9	1.9503	1.5218	1.1613	1.74	2.2001	1.437	0.2901	0.2619	0.3575	0.4292	0.3278
PI18:1/20:3 n-6	0.5939	0.5189	0.5212	0.496	0.6307	0.5185	0.1144	0.0701	0.0685	0.0496	0.0524
PI18:1/20:3 n-9	0.1563	0.0628	0.0665	0.1067	0.1659	0.0959	0.0079	0.0077	0	0	0.0028
PI18:1/20:4	4.818	3.5644	3.6982	3.7689	4.9766	4.3106	0.8391	0.4758	0.7298	0.3733	0.3598
PI18:0/22:5 n-3	0.2725	0.2792	0.2635	0.3425	0.2357	0.2534	0.5261	0.6781	1.3005	0.8736	0.7062
PI18:0/22:4	0.3923	0.298	0.2439	0.2938	0.4123	0.3053	0.1993	0.2313	0.2982	0.2027	0.1957
PI18:1/22:4	0.0441	0.0344	0.0178	0.0383	0.0396	0.0255	0.0101	0.0033	0.0238	0.006	0.0028
PI18:0/22:6	0.8599	0.8216	0.9304	0.7151	0.8616	0.7993	2.9081	2.3898	2.4786	2.0935	1.7307
PC14:0/16:0	0.036485	0.035539	0.047465	0.052268	0.043144	0.042457	0.058851	0.060136	0.126745	0.053976	0.045685
PC16:0/16:0	2.23912	2.11036	2.51235	2.2614	2.18701	2.61997	2.71878	2.3308	2.99362	1.83552	1.96791
PC16:0/16:1	1.59233	1.36445	1.6865	1.82831	1.61401	1.19086	0.153298	0.16801	0.224288	0.179839	0.143232
PC16:0/18:1	17.3821	15.8346	16.5523	16.8802	17.9785	14.8231	4.93892	5.71103	6.58638	6.36938	6.08202
PC16:0/18:2	18.6384	19.8277	19.8343	17.9443	17.3081	18.9974	26.811	29.6754	29.3137	30.5498	31.5048
PC16:1/18:1	0.939981	0.702255	0.781924	1.00539	0.954627	0.725143	0.0384376	0.0338855	0.0458852	0.0339541	0.0426593
PC18:0/18:1	6.84021	7.06505	7.37802	7.69163	8.24653	6.21763	4.03389	3.48246	4.22847	3.41748	3.7451
PC18:1/18:1	2.61284	1.70159	1.71613	1.94754	2.74616	1.75804	0.17163	0.144809	0.267746	0.112294	0.146974
PC18:0/18:2	11.9521	14.1468	12.6238	12.939	12.0698	12.8248	25.0534	24.4188	25.0933	24.1772	22.4173
PC16:0/20:3	3.46182	2.66958	3.3599	3.50746	3.01856	3.27486	2.76218	2.67895	1.86223	2.51656	2.45198
PC18:1/18:2	4.77075	3.39717	3.69569	3.8628	4.69327	4.04813	2.06601	1.36407	1.1849	0.966517	1.27879
PC16:0/20:4	8.74886	9.49059	9.26203	8.56347	8.80838	10.3922	6.52454	6.06571	6.12143	6.51171	6.28072
PC16:1/20:4	0.438026	0.331366	0.423374	0.444567	0.406582	0.457398	0.042037	0.030981	0.02724	0.031729	0.034608
PC16:0/22:4	0.140755	0.109325	0.131949	0.124132	0.122591	0.123958	0.034646	0.031539	0.059195	0.04435	0.039645
PC18:0/20:3	3.37931	3.48162	3.29794	3.95404	3.51027	3.577	4.88179	4.14175	2.99757	3.80559	3.96988
PC18:0/20:4	6.84676	8.55835	7.03375	7.31252	6.83707	8.66	7.52439	7.03081	6.54126	6.81079	6.55486
PC18:1/20:3	0.787814	0.467503	0.528512	0.654166	0.751336	0.638536	0.195151	0.12803	0.086026	0.098778	0.101096
PC18:1/20:4	2.91836	2.16108	2.25887	2.33831	2.85839	2.90136	0.710433	0.479761	0.384654	0.318651	0.457139
PC16:0/22:5	0.342867	0.286365	0.357792	0.387264	0.277153	0.270595	0.305467	0.558404	0.695829	0.635476	0.666809
PC16:0/22:6	3.9453	4.10151	4.58748	4.16644	3.62205	4.36809	7.32568	7.5697	6.3347	7.37239	7.87947
PC18:0/22:5	0.115014	0.146305	0.142713	0.154268	0.115589	0.11564	0.148602	0.264265	0.545061	0.390131	0.365466
PC18:0/22:4	0.158491	0.155629	0.169802	0.171108	0.167953	0.152991	0.078469	0.081076	0.140154	0.109015	0.101399
PC18:1/22:4	0.028966	0.019153	0.019749	0.025981	0.03419	0.022735	0.00219	0.002153	0.002569	0.004529	0.002612
PC18:0/22:6	0.983458	1.25397	1.06155	1.15454	0.960787	1.13112	2.96601	3.15635	3.79465	3.33119	3.33324
PC18:1/22:5	0.058693	0.03712	0.037968	0.046718	0.045833	0.043466	0.014773	0.018202	0.01849	0.012585	0.017084
PC18:1/22:6	0.641279	0.544932	0.498087	0.582171	0.622194	0.622494	0.439364	0.372869	0.32385	0.310603	0.369473
fat	PI16:0/16:0	PI16:0/18:1	PI16:0/18:2	PI16:1/18:1	PI18:0/18:1	PI18:1/18:1	PI18:0/18:2	PI16:0/20:3 n-6	PI16:0/20:3 n-9	PI18:1/18:2	PI16:0/20:4	PI18:0/20:4	PI18:0/20:3 n-6	PI18:0/20:3 n-9	PI18:1/20:3 n-6	PI18:1/20:3 n-9	PI18:1/20:4	PI18:0/22:5 n-3	PI18:0/22:4	PI18:1/22:4	PI18:0/22:6	PC14:0/16:0	PC16:0/16:0	PC16:0/16:1	PC16:0/18:1	PC16:0/18:2	PC16:1/18:1	PC18:0/18:1	PC18:1/18:1	PC18:0/18:2	PC16:0/20:3	PC18:1/18:2	PC16:0/20:4	PC16:1/20:4	PC16:0/22:4	PC18:0/20:3	PC18:0/20:4	PC18:1/20:3	PC18:1/20:4	PC16:0/22:5	PC16:0/22:6	PC18:0/22:5	PC18:0/22:4	PC18:1/22:4	PC18:0/22:6	PC18:1/22:5	PC18:1/22:6
difference [%]	-83.2554	-76.0294	-33.5559	-96.5852	-75.8753	-91.2433	79.5084	-4.75938	-87.2376	-76.8939	-64.3009	44.5835	79.0561	-48.0578	-66.2316	-87.8448	-77.5939	196.6	-30.8492	-86.8254	-1.94571	-42.2229	-50.4365	-90.7598	-60.4483	3.45515	-94.7816	-35.8363	-82.0514	102.508	-52.8414	-59.0651	-62.24	-88.3415	-66.9316	-12.5553	-42.7699	-85.9688	-85.2511	54.2678	12.8116	130.547	-42.6236	-78.0099	63.0357	-45.543	-67.8137
-log10(adjusted P value)	0.98	0.8557	1.8	1.149	0.8938	1.845	3.016	0.4918	3.189	3.503	5.946	5.006	3.26	2.531	2.963	1.497	4.385	3.135	1.239	1.654	0.4537	1.277	3.538	5.006	2.906	0.5673	3.011	1.342	3.137	4.17	3.406	3.029	4.486	4.117	2.531	0.8738	3.503	4.486	4.758	1.336	0.7096	3.26	1.848	2.166	2.603	0.8557	1.853
relative intensities	WT n1	WT n2	WT n3	WT n4	WT n5	WT n6	MT n1	MT n2	MT n3	MT n4	MT n5
PI16:0/16:0	1.372	0.4081	0.192	0	0.0498	0.0939	0.0464	0.0203	0.045	0.075	0.1086
PI16:0/18:1	4.1601	0.0814	0.4394	0.3837	0.3983	0.0941	0.2205	0.2632	0.1462	0.2362	0.2439
PI16:0/18:2	1.6583	0.7357	1.4843	1.3291	0.9941	1.3582	0.822	0.792	0.9585	0.9888	0.6243
PI16:1/18:1	0.975744	0.245587	0.0549992	0.176691	0.0995712	0	3.842e-05	0	0.0225671	0.0214862	9e-05
PI18:0/18:1	4.78406	0.816819	0.246768	0.590274	0.298384	0.234392	0.301471	0.283792	0.134918	0.246772	0.434432
PI18:1/18:1	4.33633	0.97856	1.10162	1.6514	1.09429	1.17165	0.0928579	0.182414	0.225186	0.117996	0.135631
PI18:0/18:2	2.282	1.4687	2.6134	1.3877	2.3904	2.1111	3.5614	2.7123	4.4649	4.0091	3.5819
PI16:0/20:3 n-6	0.376	0.0822	0.1925	0.1773	0.4969	0.4213	0.2666	0.5062	0.2249	0.2252	0.1629
PI16:0/20:3 n-9	0.5753	0.3273	0.2195	0.3538	0.5968	0.3741	0.0348	0	0.1015	0.0968	0.0272
PI18:1/18:2	1.4822	2.2855	2.0579	3.098	1.5908	2.4836	0.7761	0.3243	0.6192	0.4304	0.3528
PI16:0/20:4	14.8952	14.1997	16.0263	16.0273	16.815	13.3961	5.2249	5.5724	5.7071	5.9763	4.698
PI18:0/20:4	47.2094	60.4221	59.4062	53.7889	56.1155	59.6687	80.6675	81.8879	80.932	80.0291	82.0533
PI18:0/20:3 n-6	1.2619	1.0597	1.1016	1.1823	0.7959	1.0304	2.1092	2.2693	1.3391	1.8996	1.98
PI18:0/20:3 n-9	0.8657	1.0597	0.5771	0.9136	1.0448	1.3579	0.4648	0.5269	0.4289	0.4197	0.6784
PI18:1/20:3 n-6	0.4212	0.4084	0.4944	0.56	0.2984	0.7497	0.1506	0.1826	0.1462	0.1288	0.2169
PI18:1/20:3 n-9	0.1105	0	0.1371	0.3544	0.4972	0.7491	0.0348	0	0.0338	0.0644	0.0543
PI18:1/20:4	9.0252	14.9299	12.7482	17.2	15.6775	13.6289	4.1108	2.8534	3.096	2.9206	2.556
PI18:0/22:5 n-3	0.2214	0.1631	0.385	0.2949	0.1497	0.3272	0.4994	0.6076	0.7647	1.0957	0.8424
PI18:0/22:4	0.3323	0.2459	0.3022	0.3244	0.3477	0.5618	0.1739	0.2838	0.2028	0.1504	0.4074
PI18:1/22:4	0.1776	0	0.0549	0.0884	0.2489	0.0936	0.0232	0	0.0225	0	0.0272
PI18:0/22:6	3.4778	0.0817	0.1645	0.118	0.0002	0.0942	0.4186	0.7316	0.3841	0.8679	0.8142
PC14:0/16:0	0.328424	0.182551	0.109953	0.170796	0.084832	0.148405	0.063464	0.073476	0.086116	0.145508	0.124931
PC16:0/16:0	8.82555	7.30535	8.55794	7.31857	7.11394	6.62091	2.12347	3.00078	4.03813	5.09136	4.63917
PC16:0/16:1	1.92514	1.3382	1.5046	1.56635	1.60749	1.11625	0.097608	0.128077	0.184232	0.169829	0.117741
PC16:0/18:1	13.1247	7.77548	7.111	6.70711	8.54471	6.57375	2.42497	3.13047	3.77428	3.83018	3.26619
PC16:0/18:2	7.98803	14.0139	14.8645	14.5714	14.2129	13.5199	12.5678	12.8505	15.128	14.6194	13.0895
PC16:1/18:1	0.958781	0.461294	0.3372	0.414712	0.570561	0.350237	0.03934	0.0246043	0.0359993	0.0214278	0.0131223
PC18:0/18:1	27.8657	11.5499	12.8445	12.1111	14.1315	11.9115	9.18291	9.46624	10.215	9.91426	9.56577
PC18:1/18:1	6.8685	3.8584	3.05395	3.34932	3.88384	3.00421	0.736845	0.745139	0.792479	0.710935	0.60704
PC18:0/18:2	14.8153	28.4946	32.454	31.6043	27.5451	34.9277	63.813	60.8983	53.2725	51.9727	56.6609
PC16:0/20:3	0.684117	0.972936	0.814266	0.923091	0.892026	0.611186	0.245077	0.351437	0.415174	0.522634	0.390387
PC18:1/18:2	2.92835	6.54414	4.89957	6.20669	5.73752	7.07906	2.89347	1.87825	2.51513	2.15803	1.94708
PC16:0/20:4	3.25903	4.22817	3.30624	3.31691	3.35357	3.13578	0.710866	1.0687	1.58658	1.77184	1.34404
PC16:1/20:4	0.137734	0.109364	0.091703	0.093445	0.097046	0.059362	0.004064	0.009808	0.018017	0.012224	0.013077
PC16:0/22:4	0.188468	0.097194	0.22056	0.113994	0.211624	0.278677	0.013546	0.061477	0.071999	0.090156	0.068847
PC18:0/20:3	1.46815	2.27563	2.39665	2.4876	2.98034	2.25007	1.40388	1.86231	2.01268	2.46261	2.35724
PC18:0/20:4	5.69204	6.99827	5.26779	6.07995	5.94723	6.06453	2.19773	2.91321	3.80523	4.31144	3.96517
PC18:1/20:3	0.237147	0.413448	0.271489	0.382022	0.412113	0.385447	0.062239	0.039367	0.039776	0.051871	0.052489
PC18:1/20:4	1.23594	1.50842	0.828947	1.29798	1.32175	1.10983	0.119133	0.140211	0.220231	0.224762	0.193239
PC16:0/22:5	0.081086	0.219061	0.106585	0.150359	0.121308	0.100834	0.10837	0.130099	0.248466	0.278436	0.236381
PC16:0/22:6	0.354527	0.534648	0.282902	0.390209	0.279755	0.189227	0.322514	0.302666	0.441168	0.499005	0.344235
PC18:0/22:5	0.060731	0.10953	0.073352	0.08938	0.103111	0.065298	0.136948	0.159759	0.195879	0.247825	0.222899
PC18:0/22:4	0.261251	0.14604	0.238709	0.138553	0.156869	0.171418	0.043311	0.078666	0.146715	0.125254	0.138143
PC18:1/22:4	0.046596	0.02434	0.029361	0.061034	0.060654	0.011872	0.002709	0.004921	0.019306	0.006122	0.009797
PC18:0/22:6	0.528916	0.571325	0.282902	0.365706	0.399401	0.231512	0.637976	0.639711	0.68434	0.704058	0.567134
PC18:1/22:5	0.026353	0.097527	0.00729	0.024336	0.036309	0.005936	0.017592	0.014763	0.014153	0.013754	0.02948
PC18:1/22:6	0.10941	0.17038	0.044042	0.065044	0.194425	0.077089	0.031138	0.027031	0.03847	0.044449	0.036041
muscle	PI16:0/16:0	PI16:0/18:1	PI16:0/18:2	PI16:1/18:1	PI18:0/18:1	PI18:1/18:1	PI18:0/18:2	PI16:0/20:3 n-6	PI16:0/20:3 n-9	PI18:1/18:2	PI16:0/20:4	PI18:0/20:4	PI18:0/20:3 n-6	PI18:0/20:3 n-9	PI18:1/20:3 n-6	PI18:1/20:3 n-9	PI18:1/20:4	PI18:0/22:5 n-3	PI18:0/22:4	PI18:1/22:4	PI18:0/22:6	PC14:0/16:0	PC16:0/16:0	PC16:0/16:1	PC16:0/18:1	PC16:0/18:2	PC16:1/18:1	PC18:0/18:1	PC18:1/18:1	PC18:0/18:2	PC16:0/20:3	PC18:1/18:2	PC16:0/20:4	PC16:1/20:4	PC16:0/22:4	PC18:0/20:3	PC18:0/20:4	PC18:1/20:3	PC18:1/20:4	PC16:0/22:5	PC16:0/22:6	PC18:0/22:5	PC18:0/22:4	PC18:1/22:4	PC18:0/22:6	PC18:1/22:5	PC18:1/22:6
difference [%]	-20.6117	-43.7436	97.4446	-70.4029	-19.5047	-53.9199	151.829	24.1361	-17.8209	57.6669	-28.6608	-12.122	37.8948	-61.1119	-21.5205	-72.5689	-55.3815	97.4218	-23.3122	-84.7605	43.9122	11.2294	27.5873	-70.8504	-30.272	61.3349	-81.9711	7.12563	-55.0214	147.176	-40.0076	9.08632	-55.2187	-90.5913	-61.3968	17.0707	-28.7391	-62.5277	-72.5692	31.0572	26.0888	104.117	-41.1995	-72.7315	104.055	-19.3594	-35.5353
-log10(adjusted P value)	0.7127	1.557	2.064	3.941	0.7674	2.528	2.812	0.9384	0.5888	1.188	2.662	2.045	1.496	4.663	0.838	2.528	3.885	4.471	1.305	5.781	1.362	0.9384	1.449	6.822	4.329	3.444	7.444	0.6282	4.663	3.502	2.623	0.829	4.663	6.584	6.001	1.064	1.71	5.099	5.977	0.9072	0.6941	2.838	1.94	3.796	2.045	0.9072	1.432
relative intensities	WT n1	WT n2	WT n3	WT n4	WT n5	WT n6	MT n1	MT n2	MT n3	MT n4	MT n5
PI16:0/16:0	0.9881	1.2493	0.4062	1.1796	1.3223	1.1598	0.3116	0.6509	1.6615	1.0049	0.5426
PI16:0/18:1	1.8309	1.9783	1.0526	1.9294	2.0219	1.7712	0.3756	0.484	2.0532	1.2844	0.7648
PI16:0/18:2	0.6217	0.7271	0.6055	0.6138	0.6972	0.6812	0.635	1.038	1.7561	1.7865	1.2778
PI16:1/18:1	0.217844	0.255943	0.221813	0.185564	0.183329	0.187089	0.0180664	0.0314579	0.119473	0.0905061	0.0491896
PI18:0/18:1	0.610019	1.27293	0.64908	0.821442	0.919018	0.591741	0.323987	0.371312	1.0008	0.811826	0.75497
PI18:1/18:1	0.548164	0.68995	0.603558	0.614633	0.731453	0.510131	0.126723	0.158524	0.597206	0.281035	0.256505
PI18:0/18:2	3.4703	4.3784	2.6148	3.7007	3.6158	2.9888	5.4342	7.2557	12.3467	10.8173	7.7313
PI16:0/20:3 n-6	0.3353	0.317	0.5342	0.3554	0.3971	0.337	0.2807	0.3525	0.6211	0.5623	0.5377
PI16:0/20:3 n-9	0.0651	0.0615	0.0782	0.0453	0.0817	0.0656	0.0042	0.0302	0.1432	0.0403	0.0543
PI18:1/18:2	0.5722	0.6288	0.5933	0.6217	0.6545	0.5468	0.3839	0.5799	1.5626	1.3044	0.9217
PI16:0/20:4	2.8625	3.3293	3.2076	2.6532	3.0892	2.9429	1.5227	1.9292	2.3418	2.369	2.5885
PI18:0/20:4	67.5395	63.5294	67.6201	66.9697	66.0093	67.6948	64.5158	63.8273	49.7866	55.8506	58.4799
PI18:0/20:3 n-6	6.5405	6.296	7.2087	6.0652	6.4092	6.3024	6.4956	6.5895	12.5959	8.4648	10.4654
PI18:0/20:3 n-9	1.0744	1.1102	1.2302	1.0196	1.0819	1.1153	0.2364	0.2557	0.5616	0.5822	0.5131
PI18:1/20:3 n-6	0.4339	0.317	0.6696	0.314	0.4674	0.3881	0.1903	0.194	0.5379	0.3925	0.3791
PI18:1/20:3 n-9	0.0608	0.0512	0.0987	0.0406	0.0788	0.0765	0.0042	0.0139	0	0.0502	0.0247
PI18:1/20:4	3.2515	3.4819	4.2419	3.059	3.3124	3.3667	0.9549	1.0981	1.4554	2.0494	2.1439
PI18:0/22:5 n-3	2.6878	3.1531	2.6333	3.3017	2.6978	2.9099	6.6352	6.549	5.0914	5.1807	5.1428
PI18:0/22:4	1.2395	1.6577	1.4051	1.3179	1.4367	1.1809	0.5277	0.8991	1.4792	1.2541	1.1046
PI18:1/22:4	0.1365	0.1176	0.1722	0.1509	0.1506	0.1623	0.0125	0.0189	0.0119	0.0302	0.0395
PI18:0/22:6	4.9137	5.3975	4.1534	5.0408	4.6423	5.0207	11.0108	7.6729	4.2763	5.7929	6.2279
PC14:0/16:0	0.678117	0.707617	0.553087	0.815998	0.692869	0.757643	0.887085	0.825761	0.859524	0.674816	0.650785
PC16:0/16:0	7.02136	9.10879	5.89046	7.62802	7.03994	6.77597	7.0787	7.63294	11.3447	10.9092	9.24716
PC16:0/16:1	3.05492	2.87622	3.55833	3.37686	3.43552	3.24707	0.886144	0.82004	1.09334	0.947956	1.00121
PC16:0/18:1	14.7538	16.4087	16.6518	15.8358	16.1706	15.6017	10.4229	9.80224	13.3042	11.1823	10.7351
PC16:0/18:2	15.6888	14.8035	24.0675	15.042	16.9965	14.901	24.9222	25.1667	28.9573	28.1272	29.2882
PC16:1/18:1	0.697036	0.663496	0.721676	0.798566	0.760593	0.692838	0.103733	0.109915	0.162259	0.12298	0.152286
PC18:0/18:1	4.92949	5.65398	4.18477	5.48502	5.32514	4.4351	3.94118	4.27145	6.74974	6.297	5.53408
PC18:1/18:1	1.92836	2.12505	1.5591	2.04911	1.98689	1.84578	0.680374	0.652466	1.11725	0.926297	0.93192
PC18:0/18:2	5.76338	5.08492	3.88351	5.46128	5.93077	5.13309	9.01243	10.4798	16.2701	15.6509	12.9698
PC16:0/20:3	2.60945	2.06845	3.67492	2.69539	2.62485	2.66423	1.90826	1.87707	1.39151	1.26782	1.72295
PC18:1/18:2	2.22274	1.77333	2.10023	1.9781	1.9646	1.86695	1.69224	1.94417	2.38727	2.13984	2.65961
PC16:0/20:4	18.5487	16.9311	17.8512	16.3027	16.4265	19.1976	10.2509	10.2	4.63379	6.64237	7.5527
PC16:1/20:4	0.715124	0.552277	0.743463	0.765914	0.639757	0.709739	0.088238	0.077618	0.034908	0.04563	0.07713
PC16:0/22:4	0.998517	1.19803	1.04723	1.06568	1.00954	1.06168	0.310433	0.505373	0.345786	0.41453	0.476501
PC18:0/20:3	1.18287	1.11453	0.70737	1.18181	1.21388	1.11237	0.931119	1.22797	1.44509	1.34259	1.40708
PC18:0/20:4	6.70455	6.03481	3.29779	6.08951	6.05954	6.59476	3.63744	5.05061	3.2791	4.23116	4.45604
PC18:1/20:3	0.242496	0.195006	0.282951	0.218496	0.241685	0.235807	0.08551	0.092588	0.066193	0.095117	0.102902
PC18:1/20:4	1.90532	1.72396	1.39766	1.8364	1.7469	1.83817	0.564677	0.541865	0.320988	0.402544	0.558331
PC16:0/22:5	1.99642	1.94225	1.9832	2.46216	2.06913	2.32686	4.32724	3.89996	1.39302	1.74167	2.59572
PC16:0/22:6	6.06787	6.19183	4.66194	6.37748	5.59847	6.79028	14.2046	10.9657	2.79263	4.17743	5.35832
PC18:0/22:5	0.348556	0.409692	0.174144	0.394396	0.348534	0.35055	0.820295	0.903951	0.520325	0.578414	0.622974
PC18:0/22:4	0.52314	0.723972	0.277501	0.583411	0.498929	0.517006	0.193785	0.343273	0.284862	0.312986	0.395848
PC18:1/22:4	0.075068	0.103547	0.056184	0.09015	0.063323	0.06519	0.014769	0.02298	0.014424	0.021112	0.029758
PC18:0/22:6	0.889402	1.14616	0.410649	0.994017	0.7932	0.888077	2.56813	2.25034	1.09005	1.54886	1.25151
PC18:1/22:5	0.10324	0.096725	0.061662	0.116455	0.08399	0.099874	0.111003	0.086295	0.030034	0.069088	0.081209
PC18:1/22:6	0.35138	0.361986	0.201587	0.355308	0.278387	0.290671	0.356527	0.248873	0.111639	0.130143	0.140911
skin	PI16:0/16:0	PI16:0/18:1	PI16:0/18:2	PI16:1/18:1	PI18:0/18:1	PI18:1/18:1	PI18:0/18:2	PI16:0/20:3 n-6	PI16:0/20:3 n-9	PI18:1/18:2	PI16:0/20:4	PI18:0/20:4	PI18:0/20:3 n-6	PI18:0/20:3 n-9	PI18:1/20:3 n-6	PI18:1/20:3 n-9	PI18:1/20:4	PI18:0/22:5 n-3	PI18:0/22:4	PI18:1/22:4	PI18:0/22:6	PC14:0/16:0	PC16:0/16:0	PC16:0/16:1	PC16:0/18:1	PC16:0/18:2	PC16:1/18:1	PC18:0/18:1	PC18:1/18:1	PC18:0/18:2	PC16:0/20:3	PC18:1/18:2	PC16:0/20:4	PC16:1/20:4	PC16:0/22:4	PC18:0/20:3	PC18:0/20:4	PC18:1/20:3	PC18:1/20:4	PC16:0/22:5	PC16:0/22:6	PC18:0/22:5	PC18:0/22:4	PC18:1/22:4	PC18:0/22:6	PC18:1/22:5	PC18:1/22:6
difference [%]	45.6491	-18.3489	176.307	-91.8003	-57.4584	-67.3195	96.8918	109.979	-28.6573	-14.3036	12.9563	-3.2702	35.4431	-38.8115	-22.709	-31.0397	-52.7782	95.9787	-44.2177	-81.32	72.2501	40.3501	-9.07449	-32.0083	-31.4279	61.2958	-60.1304	-10.6291	-68.2554	132.773	-14.631	-9.61261	-54.6125	-81.9384	-68.0086	45.8351	-22.2462	-47.1844	-68.6471	25.5256	12.5843	138.058	-48.9478	-84.6269	120.641	-19.722	-32.9342
-log10(adjusted P value)	1.635	1.993	5.812	6.24	6.24	4.967	6.823	4.757	1.602	1.579	1.635	1.226	2.195	3.602	1.602	1.262	6.24	4.696	5.333	6.573	4.035	4.097	1.659	4.097	5.018	6.823	5.018	2.943	6.573	6.856	2.254	1.802	5.263	6.795	5.812	3.753	2.525	5.741	4.989	2.388	1.185	6.306	3.985	6.573	5.066	1.262	1.451
relative intensities	WT n1	WT n2	WT n3	WT n4	WT n5	WT n6	MT n1	MT n2	MT n3	MT n4	MT n5
PI16:0/16:0	0.5893	0.5017	0.6846	0.9187	0.7732	0.7537	0.771	1.0042	0.6031	1.2985	1.4466
PI16:0/18:1	2.6426	2.2136	2.3378	2.8946	2.9848	2.4356	1.7564	2.3102	1.8482	2.2543	2.3837
PI16:0/18:2	2.0362	1.4951	1.6628	1.9017	1.8338	1.7191	5.3325	4.5974	3.8617	5.4405	5.2868
PI16:1/18:1	1.06787	0.864698	0.791979	1.09805	1.18871	0.913523	0.0521549	0.129661	0.0513396	0.0532259	0.118466
PI18:0/18:1	7.63339	7.48855	7.42931	7.2053	9.12039	7.73673	2.86365	3.64633	3.64008	2.92677	3.44834
PI18:1/18:1	4.34824	2.96722	3.58925	4.45331	4.51755	3.63302	0.902256	1.83047	1.06775	1.05792	1.54385
PI18:0/18:2	6.4735	6.2072	6.5108	6.4167	6.627	6.8093	13.461	13.5515	11.3526	12.9682	12.7298
PI16:0/20:3 n-6	0.3005	0.4281	0.394	0.445	0.3671	0.3419	0.6754	0.7523	0.7077	0.9057	0.9426
PI16:0/20:3 n-9	0.0982	0.1047	0.0902	0.1379	0.0895	0.0926	0.0558	0.0962	0.028	0.1012	0.0834
PI18:1/18:2	2.0624	1.4571	1.6134	2.1618	1.8552	1.6065	1.4719	1.6662	1.4077	1.5029	1.6328
PI16:0/20:4	5.2919	4.924	4.8705	5.5752	4.8191	4.6737	6.5846	4.759	5.7108	6.0238	5.3061
PI18:0/20:4	52.9361	56.0499	54.5595	52.3831	52.2665	55.851	54.776	49.5365	55.3759	51.3797	50.1395
PI18:0/20:3 n-6	3.3989	3.9854	4.0159	3.5632	3.2584	3.2138	3.1471	5.4925	5.3182	4.7076	5.5288
PI18:0/20:3 n-9	0.8093	0.973	1.0663	0.8525	1.0651	0.9558	0.3944	0.6852	0.6264	0.5071	0.7047
PI18:1/20:3 n-6	0.3005	0.2878	0.3736	0.2961	0.3108	0.3324	0.1378	0.3653	0.2082	0.2554	0.2578
PI18:1/20:3 n-9	0.0346	0.0874	0.0615	0.046	0.099	0.0638	0.0179	0.0648	0.0467	0.0252	0.071
PI18:1/20:4	4.4635	4.0811	4.0515	4.4875	3.8148	3.5591	1.8218	1.9406	2.0652	2.0129	1.7839
PI18:0/22:5 n-3	0.9928	1.2433	1.1884	1.0825	0.8916	1.0181	1.6602	2.5149	2.0249	2.1317	2.1479
PI18:0/22:4	2.0037	2.4829	2.4549	2.076	2.2603	2.1986	1.2664	1.2054	1.4108	1.3394	1.0425
PI18:1/22:4	0.3981	0.2964	0.3152	0.3519	0.3155	0.38	0.0647	0.0493	0.0724	0.0504	0.0834
PI18:0/22:6	2.1185	1.861	1.9386	1.6529	1.5416	1.7117	2.7871	3.802	2.5723	3.0578	3.3181
PC14:0/16:0	0.609031	0.553694	0.714493	0.815003	0.702152	0.681476	0.887993	0.934001	0.97977	0.981013	0.98427
PC16:0/16:0	21.4055	18.8163	20.048	22.2243	22.8401	23.4301	17.9893	18.7902	20.687	20.6927	19.4071
PC16:0/16:1	1.53899	1.62609	1.73701	1.60019	1.71541	1.51944	0.997442	1.34465	0.891462	1.05547	1.22802
PC16:0/18:1	13.7601	12.7105	14.827	14.5921	14.6217	13.5115	8.47275	10.3034	8.94945	9.63298	10.655
PC16:0/18:2	10.9112	11.4226	11.3744	12.1846	10.3965	10.8373	18.838	17.3105	17.5126	18.6644	17.9014
PC16:1/18:1	0.581173	0.548299	0.550955	0.655448	0.632766	0.571803	0.158828	0.355534	0.146752	0.210079	0.305108
PC18:0/18:1	11.8304	11.8081	12.1359	10.9621	12.6621	11.3176	10.2162	11.1313	10.4898	10.5225	10.3068
PC18:1/18:1	6.35652	5.86081	6.24825	5.88929	6.37484	5.86643	1.26406	2.77339	1.46073	1.76974	2.41316
PC18:0/18:2	9.20892	9.06653	8.67653	10.3059	8.77948	8.90094	23.4935	20.9533	21.7801	20.1834	20.1575
PC16:0/20:3	0.884953	1.06446	1.05916	0.879574	0.948938	0.866064	0.737927	0.789593	0.870555	0.807748	0.851438
PC18:1/18:2	3.96235	3.98615	3.66062	3.23874	3.70091	3.64516	3.47266	3.57772	2.97844	3.36901	3.31927
PC16:0/20:4	7.08933	8.8898	7.55452	6.698	6.14997	7.12069	3.49422	2.96278	3.44976	3.30849	3.23859
PC16:1/20:4	0.207472	0.268704	0.227113	0.21274	0.200878	0.226641	0.047474	0.033314	0.037931	0.041442	0.042061
PC16:0/22:4	0.933625	0.905859	0.792407	0.639717	0.779555	0.883279	0.302446	0.246863	0.265725	0.275675	0.224789
PC18:0/20:3	1.04725	1.30263	1.07408	1.05486	1.13139	1.13928	1.5542	1.45611	1.9908	1.55053	1.65095
PC18:0/20:4	4.88095	5.59231	4.70338	4.12296	4.3257	4.91656	4.32801	3.08522	4.0712	3.53931	3.46991
PC18:1/20:3	0.220247	0.272033	0.266294	0.262704	0.28498	0.244703	0.119264	0.142026	0.13102	0.139682	0.150632
PC18:1/20:4	1.5276	1.80358	1.44556	1.00527	1.33427	1.48403	0.487074	0.431883	0.426018	0.449589	0.452475
PC16:0/22:5	0.4551	0.523159	0.485722	0.480911	0.355683	0.448625	0.484956	0.63358	0.547581	0.572389	0.637289
PC16:0/22:6	1.06397	1.18657	1.0409	0.961823	0.808857	0.982474	1.13259	1.38981	0.930488	0.92621	1.29196
PC18:0/22:5	0.156943	0.146362	0.160968	0.103823	0.116288	0.119064	0.291185	0.308813	0.346071	0.313596	0.334229
PC18:0/22:4	0.732695	0.901605	0.644718	0.57994	0.661442	0.755848	0.446064	0.28747	0.421933	0.377807	0.28599
PC18:1/22:4	0.187394	0.211706	0.164615	0.169293	0.186135	0.150111	0.034413	0.022449	0.033621	0.028112	0.018386
PC18:0/22:6	0.267556	0.331626	0.250172	0.262329	0.180256	0.242025	0.656104	0.600118	0.50447	0.487784	0.571978
PC18:1/22:5	0.064082	0.052723	0.052054	0.06562	0.035015	0.033375	0.030109	0.048242	0.045159	0.045908	0.033197
PC18:1/22:6	0.116619	0.147787	0.105267	0.03281	0.074638	0.105404	0.06332	0.087744	0.051582	0.054397	0.06852
