# Supplementary material for: PI(18:1/18:1) is a SCD1-derived lipokine that limits stress signaling
Source: Nat Commun. 2022 May 27;13:2982. doi: 10.1038/s41467-022-30374-9 (PMC9142606; doi:10.1038/s41467-022-30374-9)
Supplement: Supplementary file 11 — Source Data [file 41467_2022_30374_MOESM11_ESM.zip › Fig_6.xlsx]

## Sheet: Fig. 6a
Fig. 6a
left panel	w/o	+ CAY	w/o			+ CAY				right panel	w/o	+ CAY	w/o				+ CAY
p-p38 MAPK [%]	w/o	w/o	PC(16:0/16:0)	PC(16:0/18:1)	PC(18:1/18:1)	PC(16:0/16:0)	PC(16:0/18:1)	PC(18:1/18:1)		p-p38 MAPK [%]	w/o	w/o	PC(16:0/16:0)	PI(16:0/16:0)	PI(18:0/20:4)	PI(18:1/18:1)	PC(16:0/16:0)	PI(16:0/16:0)	PI(18:0/20:4)	PI(18:1/18:1)
n1	100	303.156	113.628	71.6327	87.3695	156.077	166.32	262.184		n1	100	255.809	158.833			86.1533	167.097			57.616
n2	100	222.466	96.5882	105.626	43.2814	273.91	322.849	209.015		n2	100	163.289	60.0194			46.3425	300.913			33.0102
n3	100	229.106	72.4764	79.2912	71.1028	355.238	223.952	271.009		n3	100	302.645	155.181			123.955	160.658			86.5328
n4	100	196.845	99.7241	80.7419	71.1553	286.708	306.094	150.661		n4	100	231.815	95.7186	118.735	71.8343	79.199	140.519	124.956	113.128	53.0853
										n5	100	379.405	90.0205	197.712	147.065	91.5858	130.148	213.804	131.949	61.158
										n6	100	238.744	295.322	70.9882	86.0736	99.3648	313.46	273.277	279.537	67.6663
										n7	100	207.488				118.949
										n8	100	177.066				85.6794				88.7596
left panel	w/o	+ CAY	w/o			+ CAY				right panel	w/o	+ CAY	w/o				+ CAY
ratio p-p38 MAPK/b-actin	w/o	w/o	PC(16:0/16:0)	PC(16:0/18:1)	PC(18:1/18:1)	PC(16:0/16:0)	PC(16:0/18:1)	PC(18:1/18:1)		ratio p-p38 MAPK/b-actin	w/o	w/o	PC(16:0/16:0)	PI(16:0/16:0)	PI(18:0/20:4)	PI(18:1/18:1)	PC(16:0/16:0)	PI(16:0/16:0)	PI(18:0/20:4)	PI(18:1/18:1)
n1	0.368791	1.11801	0.419051	0.264175	0.322211	0.575597	0.613372	0.966912		n1	0.627077	1.60412	0.996006			0.540248	1.04783			0.361296
n2	0.234413	0.521488	0.226415	0.247601	0.101457	0.642079	0.756798	0.489958		n2	0.442635	0.722775	0.265667			0.205128	1.33195			0.146115
n3	0.458952	1.05149	0.332632	0.363908	0.326327	1.63037	1.02783	1.2438		n3	0.727023	2.2003	1.12821			0.90118	1.16802			0.629114
n4	0.116539	0.229401	0.116218	0.0940959	0.0829238	0.334127	0.356719	0.175579		n4	0.320663	0.743344	0.306934	0.380741	0.230346	0.253962	0.450593	0.400688	0.36276	0.170225
										n5	0.234006	0.887828	0.210653	0.462658	0.34414	0.214316	0.304553	0.500313	0.308768	0.143113
										n6	0.432073	1.03155	1.27601	0.306721	0.371901	0.429329	1.35438	1.18076	1.20781	0.292368
										n7	0.869285	1.80366				1.03401
										n8	0.368644	0.652744				0.315852				0.327207

## Sheet: Fig. 6b
Fig. 6b
	w/o	+ CAY	w/o		+ CAY
BiP [%]	w/o	w/o	PI(16:0/16:0)	PI(18:1/18:1)	PI(16:0/16:0)	PI(18:1/18:1)
n1	100		105.408	74.0225	323.442	154.732
n2	100	720.215	102.371	112.116	545.167	355.513
n3	100	475.39		57.1764	656.285	490.764
n4	100	309.932	58.8993	65.3615	170.635	113.48
n5	100	962.069	117.59	160.027	830.815	479.931
	w/o	+ CAY	w/o		+ CAY
ratio BiP/b-actin	w/o	w/o	PI(16:0/16:0)	PI(18:1/18:1)	PI(16:0/16:0)	PI(18:1/18:1)
n1	0.0890995		0.0939181	0.0659537	0.288186	0.137866
n2	0.0426667	0.307292	0.0436782	0.047836	0.232604	0.151685
n3	0.0613208	0.291513		0.035061	0.402439	0.30094
n4	0.0708502	0.219588	0.0417303	0.0463087	0.120896	0.0804009
n5	0.00424698	0.0408589	0.00499401	0.0067963	0.0352845	0.0203826
	w/o	+ CAY	w/o		+ CAY
normalized ratio BiP/b-actin	w/o	w/o	PI(16:0/16:0)	PI(18:1/18:1)	PI(16:0/16:0)	PI(18:1/18:1)
n1	0.144043		0.151833	0.106624	0.465895	0.22288
n2	0.0676626	0.487316	0.0692667	0.0758604	0.368874	0.240549
n3	0.0613208	0.291513		0.035061	0.402439	0.30094
n4	0.160029	0.495981	0.0942558	0.104597	0.273066	0.181601
n5	0.0494081	0.475341	0.0580989	0.0790662	0.41049	0.237125

## Sheet: Fig. 6d
Fig. 6d
	w/o	+ CAY	w/o		+ CAY
cl. PARP [%]	w/o	w/o	PI(16:0/16:0)	PI(18:1/18:1)	PI(16:0/16:0)	PI(18:1/18:1)
n1	100	399.522	131.876	179.254	350.435	49.4461
n2	100	692.325	127.098	32.3171	234.299	39.8746
n3	100	520.747	103.857	112.671	178.195	107.08
	w/o	+ CAY	w/o		+ CAY
ratio cl.PARP/b-actin	w/o	w/o	PI(16:0/16:0)	PI(18:1/18:1)	PI(16:0/16:0)	PI(18:1/18:1)
n1	0.0222749	0.088993	0.0293753	0.0399287	0.0780591	0.011014
n2	0.0943396	0.653137	0.119904	0.0304878	0.221037	0.0376175
n3	0.0325057	0.169272	0.0337595	0.0366245	0.0579237	0.0348072

## Sheet: Fig. 6e
Fig. 6e	identical data for w/o, CAY and ETO used in Fig. 4i
left panel	viable cells				early apoptosis				late apoptosis				necrosis
rel. amount [% total cells]	n1	n2	n3	n4	n1	n2	n3	n4	n1	n2	n3	n4	n1	n2	n3	n4
w/o	98.3	98.9	97.9	97.2	0.5	0.5	1	0.9	0.4	0.4	0.7	0.9	0.8	0.2	0.5	1
CAY	91.6	92.2	82.5	80.1	1.7	1.6	1	1.6	3.1	2.5	7.8	8.8	3.6	3.7	8.7	9.5
ETO	58.2	60.3	33.3	41.9	7.6	7.9	7.6	6.8	29	26	31.4	28.6	5.2	5.7	27.7	22.6
PI(16:0/16:0)	90.1	90.4	80.8	51.8	1.8	2.1	0.9	2.6	2.5	2	7.5	15.5	5.6	5.6	10.7	30.1
PI(18:1/18:1)	88.4	87.8	79.6	73.4	6.9	8.1	6.4	9.4	2	1.6	4.5	6	2.7	2.6	9.5	11.2
right panel
ratio late/early apoptosis	w/o	CAY	ETO	PI(16:0/16:0)	PI(18:1/18:1)
n1	0.8	1.82353	3.81579	1.38889	0.289855
n2	0.8	1.5625	3.29114	0.952381	0.197531
n3	0.7	7.8	4.13158	8.33333	0.703125
n4	1	5.5	4.20588	5.96154	0.638298

## Sheet: Fig. 6g
Fig. 6g
left panel	w/o	+ CAY					right panel	w/o	+ CAY
cell number [%]	w/o	w/o	PC(16:0/16:0)	PC(16:0/18:1)	PC(18:1/18:1)		cell number [%]	w/o	w/o	PC(16:0/16:0)	PI(16:0/16:0)	PI(18:0/20:4)	PI(18:1/18:1)
n1	100	74.7312	70.4301	74.1935	70.4301		n1	100	66.4736	87.2556	71.0355	69.7321	89.2831
n2	100	65.2632	61.0526	55.7895	57.8947		n2	100	79.1946	85.1603	69.7987	72.4832	94.7054
n3	100	52.6596	45.2128	62.766	71.8085		n3	100	77.9221	70.1299	70.1299	66.2338	87.6623
n4	100	88.3562	83.5616	107.534	80.137		n4	100	70.0855	84.6154			90
							n5	100	55.7769	68.7915			90.4382
							n6	100	49.6774	47.7419			71.4695
							n7	100	78.6611	72.8033			79.0795
left panel	w/o	+ CAY					right panel	w/o	+ CAY
cell number [x 106/mL]	w/o	w/o	PC(16:0/16:0)	PC(16:0/18:1)	PC(18:1/18:1)		cell number [x 106/mL]	w/o	w/o	PC(16:0/16:0)	PI(16:0/16:0)	PI(18:0/20:4)	PI(18:1/18:1)
n1	1.86	1.39	1.31	1.38	1.31		n1	1.381	0.918	1.205	0.981	0.963	1.233
n2	0.95	0.62	0.58	0.53	0.55		n2	1.341	1.062	1.142	0.936	0.972	1.27
n3	1.88	0.99	0.85	1.18	1.35		n3	1.386	1.08	0.972	0.972	0.918	1.215
n4	1.46	1.29	1.22	1.57	1.17		n4	1.17	0.82	0.99			1.053
							n5	2.259	1.26	1.554			2.043
							n6	2.79	1.386	1.332			1.994
							n7	2.151	1.692	1.566			1.701

## Sheet: Fig. 6h
Fig. 6h	identical data used in Fig. 4e
	w/o			+ siRNA
p-p38 MAPK [%]	w/o	PI(16:0/16:0)	PI(18:1/18:1)	w/o	PI(16:0/16:0)	PI(18:1/18:1)
n1	100	123.189	86.4445	172.331	126.041	123.152
n2	100	120.29	130.011	79.97	177.535	103.151
n3	100		274.158	223.233	271.799	138.016
n4				153.503	152.419	90.2076
n5				200.859	188.866	149.91
n6				279.9	288.651	177.286
n7				181.873	168.869	120.091
n8				145.093	163.516	74.2808
n9				410.558		73.8083
	w/o			+ siRNA
ratio p-p38 MAPK/b-actin	w/o	PI(16:0/16:0)	PI(18:1/18:1)	w/o	PI(16:0/16:0)	PI(18:1/18:1)
n1	0.533105	0.656725	0.46084	0.918707	0.671931	0.65653
n2	1.27792	1.5372	1.66143	1.02195	2.26875	1.31818
n3	0.0434478		0.119116	0.09699	0.11809	0.0599647
n4				0.818333	0.812553	0.480902
n5				2.56682	2.41356	1.91573
n6				0.121611	0.125413	0.077027
n7				0.969577	0.900252	0.640214
n8				1.85417	2.0896	0.949248
n9				0.178378		0.0320681
	w/o			+ CAY
normalized ratio p-p38 MAPK/b-actin	w/o	PI(16:0/16:0)	PI(18:1/18:1)	w/o	PI(16:0/16:0)	PI(18:1/18:1)
n1	1.30619	1.60908	1.12913	2.25098	1.64634	1.6086
n2	1.27792	1.5372	1.66143	1.02195	2.26875	1.31818
n3	0.63548		1.74222	1.4186	1.72722	0.877061
n4				2.00505	1.99089	1.17829
n5				2.56682	2.41356	1.91573
n6				1.77871	1.83432	1.12662
n7				2.37562	2.20576	1.56863
n8				1.85417	2.0896	0.949248
n9				2.60901		0.469036
