# Supplementary material for: PI(18:1/18:1) is a SCD1-derived lipokine that limits stress signaling
Source: Nat Commun. 2022 May 27;13:2982. doi: 10.1038/s41467-022-30374-9 (PMC9142606; doi:10.1038/s41467-022-30374-9)
Supplement: Supplementary file 11 — Source Data [file 41467_2022_30374_MOESM11_ESM.zip › Fig_7.xlsx]

## Sheet: Fig. 7a
Fig. 7a
PI(18:1/18:1) [%]	w/o	PI(18:1/18:1)
n1	100	163.806
n2	100	291.084
n3	100	139.69
PI(18:1/18:1) / DMPC	w/o	PI(18:1/18:1)
n1	0.131907	0.216073
n2	0.0541257	0.157551
n3	0.181194	0.25311

## Sheet: Fig. 7b
Fig. 7b
PI(18:1/18:1) [%]
time [hours]	w/o	PI(18:1/18:1)
0.08	100	251.181
1	100	184.853
3	100	160.125
5	100	144.312
8	100	147.995
24	100	104.41
48	100	89.5711
PI(18:1/18:1) / PI(18:/20:4)
time [hours]	w/o	PI(18:1/18:1)
0.08	0.0796238	0.2
1	0.158357	0.292727
3	0.414634	0.663934
5	0.371053	0.535473
8	0.298246	0.441389
24	0.145902	0.152336
48	0.0838115	0.0750708

## Sheet: Fig. 7d
Fig. 7d
	w/o		CAY
p-p38 MAPK [%]	w/o	PI(18:1/18:1)	w/o	PI(18:1/18:1)
n1	100	23.9801	231.8	80.334
n2	100	126.089	314.05	194.652
n3	100	64.4115	543.991	217.403
	w/o		CAY
ratio p-p38 MAPK/b-actin	w/o	PI(18:1/18:1)	w/o	PI(18:1/18:1)
n1	3.36699	0.807407	7.80467	2.70484
n2	0.759582	0.957746	2.38546	1.47854
n3	0.0547036	0.0352354	0.297583	0.118927

## Sheet: Fig. 7e
Fig. 7e
	w/o		CAY
LC3BII / LC3BI [%]	w/o	PI(18:1/18:1)	w/o	PI(18:1/18:1)
n1	100	51.3402	395.798	226.204
n2	100	200.422	893.196	558.22
n3	100	19.2253	812.049	493.894
	w/o		CAY
ratio LC3BII / LC3BI	w/o	PI(18:1/18:1)	w/o	PI(18:1/18:1)
n1	0.264844	0.135971	1.04825	0.599087
n2	0.0683564	0.137001	0.610556	0.381579
n3	0.126866	0.0243902	1.03021	0.626582

## Sheet: Fig. 7f
Fig. 7f
	w/o		CAY
cl. PARP [%]	w/o	PI(18:1/18:1)	w/o	PI(18:1/18:1)
n1	100	78.2432	432.023	82.5317
n2	100	209.06	141.243	102.339
n3	100	81.6219	384.282	251.095
n4	100	69.0228	707.997	464.632
	w/o		CAY
ratio cl. PARP/b-actin	w/o	PI(18:1/18:1)	w/o	PI(18:1/18:1)
n1	0.00406596	0.00318134	0.0175659	0.0033557
n2	0.00531246	0.0111062	0.00750348	0.00543669
n3	0.00280153	0.00228666	0.0107658	0.00703451
n4	0.00176639	0.00121921	0.012506	0.00820723

## Sheet: Fig. 7h
Fig. 7h
	w/o		CAY
BiP [%]	w/o	PI(18:1/18:1)	w/o	PI(18:1/18:1)
n1	100	94.2919	10276.2	14357.3
n2	100	41.3319	5160.64	2843.62
n3	100	100.975	6044.75	7613.55
n4	100	184.92	4638.16	3808.65
	w/o		CAY
ratio BiP/b-actin	w/o	PI(18:1/18:1)	w/o	PI(18:1/18:1)
n1	0.00415408	0.00391696	0.426881	0.596414
n2	0.0715935	0.029591	3.69468	2.03585
n3	0.0109112	0.0110176	0.659557	0.830732
n4	0.0050882	0.00940911	0.235999	0.193792

## Sheet: Fig. 7i
Fig. 7i
	w/o		CAY
cell number [%]	w/o	PI(18:1/18:1)	w/o	PI(18:1/18:1)
n1	100	83.3333	65.1042	63.0208
n2	100	92.1875	54.6875	51.5625
n3	100	103.62	35.7466	28.5068
	w/o		CAY
cell number [x 106/mL]	w/o	PI(18:1/18:1)	w/o	PI(18:1/18:1)
n1	1.728	1.44	1.125	1.089
n2	3.52	3.245	1.925	1.815
n3	1.989	2.061	0.711	0.567
