# Supplementary material for: PI(18:1/18:1) is a SCD1-derived lipokine that limits stress signaling
Source: Nat Commun. 2022 May 27;13:2982. doi: 10.1038/s41467-022-30374-9 (PMC9142606; doi:10.1038/s41467-022-30374-9)
Supplement: Supplementary file 11 — Source Data [file 41467_2022_30374_MOESM11_ESM.zip › Fig_8.xlsx]

## Sheet: Fig. 8a
Fig. 8a	Heatmap
	w/o			VAL			MCA			CAY			CAY + PI(18:1/18:1)			CAY + PI(16:0/16:0)
relative change [% of vehicle control]	n1	n2	n3	n1	n2	n3	n1	n2	n3	n1	n2	n3	n1	n2	n3	n1	n2	n3
Hspa5	92.4864	104.883	102.631	163.445	197.846	286.084	332.261	252.993	394.691	184.571	229.678	260.731	124.894	162.126	209.891	171.823	204.253	283.452
Pea15	121.468	78.9856	99.5461	179.02	272.484	191.66	198.934	139.777	132.322	153.651	162.342	128.213	51.2364	45.949	45.0348	110.356	96.9337	143.057
Cdc42	97.7065	103.613	98.681	60.8989	74.7007	71.3754	60.137	53.4794	45.4576	83.4171	62.4033	86.8772	97.5931	108.272	99.1722	88.803	83.1904	76.1668
Skp1	84.9105	115.045	100.045	36.2424	76.3466	63.2513	52.0307	51.9876	53.1662	68.0771	60.034	59.9532	99.9477	109.152	108.676	79.315	81.0588	102.919
Psmd13	106.426	82.7228	110.851	50.5255	69.4602	72.2879	85.0864	51.2258	69.8897	38.7617	26.1105	50.9957	140.799	149.941	153.965	41.0278	54.6996	48.285
Ppp2ca	94.1115	96.435	109.453	56.7541	112.664	55.9746	44.2167	20.4253	20.1911	69.6972	75.5453	47.3941	129.931	123.862	84.6646	91.8659	77.1916	67.802
Map2k3	90.842	115.29	93.8678	68.7009	54.4081	59.6742	38.2492	29.4091	36.0879	64.143	49.7652	62.8413	81.845	89.1471	81.3448	57.8328	49.4066	47.6756
Psmd12	92.8857	91.2707	115.844	56.8068	80.2671	71.6239	24.2769	11.2046	18.8806	54.2782	27.0908	65.3265	70.6315	90.6879	89.8888	41.1386	34.6072	29.2451
Sipa1	99.0131	102.79	98.1967	48.8132	54.9902	71.3608	85.4687	47.2265	71.8397	0	0	0	79.4088	80.484	62.6884	68.6855	62.1037	58.5321
Mapk3	85.5635	110.644	103.792	59.5441	57.958	62.0757	45.9938	35.9534	34.4002	24.6859	26.3007	22.8789	93.5391	98.0552	88.437	47.0747	42.3348	28.9584
Sptbn1	99.2448	101.028	99.7272	27.0256	32.7957	35.1076	34.7313	19.7149	23.8116	54.516	42.5777	62.6002	65.5943	71.5215	68.0505	58.3853	53.531	54.2597
Taok1	100.308	104.198	95.4939	77.3323	45.0753	74.9229	30.5034	20.1834	21.7651	0	0	0	43.7432	42.2782	43.2585	0	0	0
Rasa3	75.1296	100.839	124.031	0	0	0	0	0	0	0	0	0	62.8486	66.9021	94.7919	0	0	0
Map4k4	95.6923	110.656	93.6521	0	0	0	0	0	0	0	0	0	76.6168	45.6017	79.0913	0	0	0
Lxn	99.4295	101.771	98.7999	0	0	0	0	0	0	0	0	0	96.5249	107.633	95.0163	68.8331	95.6273	80.0555
Ero1a	97.1088	117.058	85.8329	363.967	500.726	530.066	1491.85	1139.01	1432.45	284.333	270.731	306.073	177.8	260.107	242.935	402.68	597.365	505.57
Hspa5	92.4864	104.883	102.631	163.445	197.846	286.084	332.261	252.993	394.691	184.571	229.678	260.731	124.894	162.126	209.891	171.823	204.253	283.452
Sec61b	94.5682	105.193	100.239	55.6889	58.8536	58.2032	70.6878	41.9136	52.2818	68.5146	60.9394	102.054	82.9752	91.0982	95.9519	81.4891	72.8552	76.4297
Serpinh1	112.28	91.3928	96.3269	56.4834	60.0388	62.1908	79.8232	51.4716	68.1828	65.3801	49.3836	63.3221	75.1087	72.5767	67.2192	63.9343	58.54	49.9354
Skp1	84.9105	115.045	100.045	36.2424	76.3466	63.2513	52.0307	51.9876	53.1662	68.0771	60.034	59.9532	99.9477	109.152	108.676	79.315	81.0588	102.919
Ppp2ca	94.1115	96.435	109.453	56.7541	112.664	55.9746	44.2167	20.4253	20.1911	69.6972	75.5453	47.3941	129.931	123.862	84.6646	91.8659	77.1916	67.802
Bid	96.3139	111.275	92.4111	0	0	0	87.0003	71.3995	77.3647	0	0	0	150.047	187.353	208.189	87.9986	63.6935	141.115
Bcap31	73.6093	106.639	119.752	6.05394	4.08072	5.11184	52.6344	23.8241	22.1331	0	0	0	114.953	92.3015	88.9818	6.34003	7.07453	7.01223
Sqstm1	93.6962	102.117	104.186	255.955	394.94	490.5	1625.15	2142.49	3053	275.608	597.369	611.932	156.428	239.055	389.422	457.195	455.337	990.54
Ctsl	82.7419	116.711	100.547	109.353	175.543	194.658	344.602	334.794	454.338	397.147	535.709	611.353	242.958	339.811	460.465	452.094	549.601	770.137
Ctsz	87.6575	105.41	106.933	40.0556	41.683	42.3253	16.2373	13.2487	14.0735	53.3776	54.3251	53.6894	101.405	89.6474	62.9782	72.2604	69.6605	63.3951
Prkaa1	100.704	92.4914	106.804	36.9112	46.3666	43.4767	45.2411	26.5319	31.8553	50.5147	61.9575	61.4806	99.2135	119.526	116.451	78.1723	75.4248	89.359
Ctsl	82.7419	116.711	100.547	109.353	175.543	194.658	344.602	334.794	454.338	397.147	535.709	611.353	242.958	339.811	460.465	452.094	549.601	770.137
Plec	96.7225	103.04	100.238	63.6939	75.9548	80.5907	78.6238	54.1383	67.325	68.2357	49.7884	77.8966	81.9842	91.337	83.7714	79.8387	74.3697	70.1835
Mapk3	85.5635	110.644	103.792	59.5441	57.958	62.0757	45.9938	35.9534	34.4002	24.6859	26.3007	22.8789	93.5391	98.0552	88.437	47.0747	42.3348	28.9584
Ctsz	87.6575	105.41	106.933	40.0556	41.683	42.3253	16.2373	13.2487	14.0735	53.3776	54.3251	53.6894	101.405	89.6474	62.9782	72.2604	69.6605	63.3951
Bid	96.3139	111.275	92.4111	0	0	0	87.0003	71.3995	77.3647	0	0	0	150.047	187.353	208.189	87.9986	63.6935	141.115
Bcap31	73.6093	106.639	119.752	6.05394	4.08072	5.11184	52.6344	23.8241	22.1331	0	0	0	114.953	92.3015	88.9818	6.34003	7.07453	7.01223
Birc6	96.4371	112.75	90.8131	0	0	0	0	0	0	17.287	41.8336	25.68	59.1962	76.3604	76.0024	26.9511	39.0806	15.3725
Parp3	141.159	93.8054	65.0354	0	0	0	0	0	0	0	0	0	134.426	82.4793	127.91	74.9971	20.9909	71.1284
	w/o			VAL			MCA			CAY			CAY + PI(18:1/18:1)			CAY + PI(16:0/16:0)				w/o [mean]
absolute intensities	n1	n2	n3	n1	n2	n3	n1	n2	n3	n1	n2	n3	n1	n2	n3	n1	n2	n3
Hspa5	2.87897e+10	3.26486e+10	3.19474e+10	5.08782e+10	6.15867e+10	8.90539e+10	1.03428e+11	7.87533e+10	1.22862e+11	5.74545e+10	7.14954e+10	8.11618e+10	3.88778e+10	5.04676e+10	6.53361e+10	5.34862e+10	6.3581e+10	8.82347e+10		3.11286e+10
Pea15	1.46562e+08	9.53031e+07	1.20111e+08	2.16004e+08	3.28776e+08	2.31255e+08	2.40031e+08	1.68653e+08	1.59658e+08	1.85393e+08	1.9588e+08	1.547e+08	61821328	5.54416e+07	5.43385e+07	1.33155e+08	1.16959e+08	1.72612e+08		1.20659e+08
Cdc42	1.34972e+09	1.43131e+09	1.36319e+09	8.41261e+08	1.03192e+09	9.85984e+08	8.30736e+08	7.38767e+08	6.27954e+08	1.15233e+09	8.62043e+08	1.20013e+09	1348157735	1.49568e+09	1.36997e+09	1.22673e+09	1.1492e+09	1.05217e+09		1.38141e+09
Skp1	5.06952e+08	6.86866e+08	5.97309e+08	2.16382e+08	4.55821e+08	3.77637e+08	3.10645e+08	3.10388e+08	3.17425e+08	4.06449e+08	3.58428e+08	3.57946e+08	596729866	6.51686e+08	6.4884e+08	4.73544e+08	4.83956e+08	6.14471e+08		5.97042e+08
Psmd13	6.22846e+08	4.84125e+08	6.48742e+08	2.95694e+08	4.06507e+08	4.23056e+08	4.97958e+08	2.99793e+08	4.09021e+08	2.26848e+08	1.52809e+08	2.98446e+08	824007401	8.77513e+08	9.01063e+08	2.4011e+08	3.20123e+08	2.82582e+08		5.85238e+08
Ppp2ca	2.54366e+08	2.60645e+08	2.95832e+08	1.53396e+08	3.04509e+08	1.51289e+08	1.19509e+08	5.52056e+07	5.45726e+07	1.88378e+08	2.04185e+08	1.28097e+08	351179684	3.34776e+08	2.28832e+08	2.48296e+08	2.08634e+08	1.83256e+08		2.70281e+08
Map2k3	2.24487e+08	2.84903e+08	2.31965e+08	1.69773e+08	1.34452e+08	1.47466e+08	9.45207e+07	7.26754e+07	8.91798e+07	1.58509e+08	1.22979e+08	1.55292e+08	202254089	2.20299e+08	2.01018e+08	1.42915e+08	1.22093e+08	1.17815e+08		2.47118e+08
Psmd12	6.23694e+08	6.12851e+08	7.77849e+08	3.81438e+08	5.38965e+08	4.80929e+08	1.63011e+08	7.52348e+07	1.26776e+08	3.64459e+08	1.81905e+08	4.38644e+08	474265719	6.08937e+08	6.03571e+08	2.76231e+08	2.32375e+08	1.9637e+08		6.71465e+08
Sipa1	6.98973e+07	7.25638e+07	6.9321e+07	3.44592e+07	3.88198e+07	5.03764e+07	6.03358e+07	3.33391e+07	5.07146e+07	0	0	0	56057864	5.68169e+07	4.42543e+07	4.84879e+07	4.38415e+07	4.13202e+07		7.0594e+07
Mapk3	7.76376e+08	1.00395e+09	9.41777e+08	5.40284e+08	5.25892e+08	5.63255e+08	4.17333e+08	3.26229e+08	3.12136e+08	2.23992e+08	2.38644e+08	2.07596e+08	848743639	8.89722e+08	8.02449e+08	4.2714e+08	3.84132e+08	2.6276e+08		9.07368e+08
Sptbn1	6.99436e+09	7.12004e+09	7.02836e+09	1.90465e+09	2.31131e+09	2.47424e+09	2.44772e+09	1.38942e+09	1.67814e+09	3.84206e+09	3.0007e+09	4.4118e+09	4622810734	5.04053e+09	4.79592e+09	4.11475e+09	3.77264e+09	3.824e+09		7.04758e+09
Taok1	4.33545e+07	4.5036e+07	4.12739e+07	3.34242e+07	1.94822e+07	3.23828e+07	1.3184e+07	8.72357e+06	9.40722e+06	0	0	0	18906470	1.82733e+07	1.8697e+07	0	0	0		4.32215e+07
Rasa3	1.50133e+07	2.01509e+07	2.47854e+07	0	0	0	0	0	0	0	0	0	12559160	1.33692e+07	1.89424e+07	0	0	0		1.99832e+07
Map4k4	1.85951e+07	2.15028e+07	1.81986e+07	0	0	0	0	0	0	0	0	0	14888297	8.8614e+06	1.53691e+07	0	0	0		1.94322e+07
Lxn	9.48786e+07	9.71125e+07	9.42778e+07	0	0	0	0	0	0	0	0	0	92106962	1.02706e+08	9.06674e+07	6.56826e+07	9.12504e+07	7.63913e+07		9.5423e+07
Ero1a	1.30975e+08	1.57881e+08	1.15766e+08	4.90896e+08	6.75349e+08	7.14921e+08	2.01212e+09	1.53622e+09	1.93201e+09	3.83491e+08	3.65145e+08	4.12813e+08	239806148	3.50816e+08	3.27656e+08	5.43111e+08	8.0569e+08	6.81882e+08		1.34874e+08
Hspa5	2.87897e+10	3.26486e+10	3.19474e+10	5.08782e+10	6.15867e+10	8.90539e+10	1.03428e+11	7.87533e+10	1.22862e+11	5.74545e+10	7.14954e+10	8.11618e+10	3.88778e+10	5.04676e+10	6.53361e+10	5.34862e+10	6.3581e+10	8.82347e+10		3.11286e+10
Sec61b	9.42623e+08	1.04853e+09	9.99148e+08	5.55088e+08	5.86633e+08	5.8015e+08	7.04592e+08	4.1778e+08	5.21128e+08	6.82931e+08	6.07423e+08	1.01724e+09	827068352	9.08036e+08	9.56416e+08	8.12256e+08	7.26196e+08	7.61825e+08		9.96766e+08
Serpinh1	2.40693e+10	1.95917e+10	2.06494e+10	1.21083e+10	1.28704e+10	1.33317e+10	1.71116e+10	1.10339e+10	1.46162e+10	1.40154e+10	1.05863e+10	1.35743e+10	16100937428	1.55581e+10	1.44097e+10	1.37055e+10	1.25491e+10	1.07046e+10		2.14368e+10
Skp1	5.06952e+08	6.86866e+08	5.97309e+08	2.16382e+08	4.55821e+08	3.77637e+08	3.10645e+08	3.10388e+08	3.17425e+08	4.06449e+08	3.58428e+08	3.57946e+08	596729866	6.51686e+08	6.4884e+08	4.73544e+08	4.83956e+08	6.14471e+08		5.97042e+08
Ppp2ca	2.54366e+08	2.60645e+08	2.95832e+08	1.53396e+08	3.04509e+08	1.51289e+08	1.19509e+08	5.52056e+07	5.45726e+07	1.88378e+08	2.04185e+08	1.28097e+08	351179684	3.34776e+08	2.28832e+08	2.48296e+08	2.08634e+08	1.83256e+08		2.70281e+08
Bid	4.4226e+07	5.10959e+07	4.24339e+07	0	0	0	3.99493e+07	3.27857e+07	3.55247e+07	0	0	0	68899300	8.60296e+07	9.55972e+07	4.04077e+07	2.92472e+07	6.47982e+07		4.59186e+07
Bcap31	2.19555e+08	3.18072e+08	3.57185e+08	1.80571e+07	1.21716e+07	1.52471e+07	1.56993e+08	7.10601e+07	6.60166e+07	0	0	0	342870916	2.75308e+08	2.65406e+08	1.89104e+07	2.11012e+07	2.09154e+07		2.9827e+08
Sqstm1	8.74345e+08	9.52929e+08	9.72237e+08	2.38849e+09	3.68546e+09	4.5772e+09	1.51654e+10	1.99931e+10	2.84897e+10	2.57189e+09	5.57447e+09	5.71036e+09	1459737582	2.23079e+09	3.63397e+09	4.26641e+09	4.24907e+09	9.24343e+09		9.3317e+08
Ctsl	6.96173e+08	9.81983e+08	8.45981e+08	9.20077e+08	1.47698e+09	1.63781e+09	2.89941e+09	2.81688e+09	3.8227e+09	3.34151e+09	4.50734e+09	5.14379e+09	2044197636	2.8591e+09	3.87426e+09	3.80382e+09	4.62422e+09	6.47977e+09		8.41379e+08
Ctsz	3.89373e+08	4.68229e+08	4.74992e+08	1.77926e+08	1.85155e+08	1.88008e+08	7.21257e+07	5.88504e+07	6.25144e+07	2.37102e+08	2.41311e+08	2.38487e+08	450439504	3.98212e+08	2.79748e+08	3.2098e+08	3.09431e+08	2.816e+08		4.44198e+08
Prkaa1	2.17114e+08	1.99407e+08	2.30265e+08	7.95789e+07	9.99642e+07	9.37337e+07	9.75377e+07	5.72016e+07	6.86785e+07	1.08907e+08	1.33578e+08	1.32549e+08	213899807	2.57692e+08	2.51063e+08	1.68536e+08	1.62612e+08	1.92654e+08		2.15595e+08
Ctsl	6.96173e+08	9.81983e+08	8.45981e+08	9.20077e+08	1.47698e+09	1.63781e+09	2.89941e+09	2.81688e+09	3.8227e+09	3.34151e+09	4.50734e+09	5.14379e+09	2044197636	2.8591e+09	3.87426e+09	3.80382e+09	4.62422e+09	6.47977e+09		8.41379e+08
Plec	7.55609e+10	8.0496e+10	7.83069e+10	4.97585e+10	5.93369e+10	6.29585e+10	6.14219e+10	4.22935e+10	5.25951e+10	5.33066e+10	3.88954e+10	6.08538e+10	6.40471e+10	7.13536e+10	6.54433e+10	6.2371e+10	5.80986e+10	5.48283e+10		7.81213e+10
Mapk3	7.76376e+08	1.00395e+09	9.41777e+08	5.40284e+08	5.25892e+08	5.63255e+08	4.17333e+08	3.26229e+08	3.12136e+08	2.23992e+08	2.38644e+08	2.07596e+08	848743639	8.89722e+08	8.02449e+08	4.2714e+08	3.84132e+08	2.6276e+08		9.07368e+08
Ctsz	3.89373e+08	4.68229e+08	4.74992e+08	1.77926e+08	1.85155e+08	1.88008e+08	7.21257e+07	5.88504e+07	6.25144e+07	2.37102e+08	2.41311e+08	2.38487e+08	450439504	3.98212e+08	2.79748e+08	3.2098e+08	3.09431e+08	2.816e+08		4.44198e+08
Bid	4.4226e+07	5.10959e+07	4.24339e+07	0	0	0	3.99493e+07	3.27857e+07	3.55247e+07	0	0	0	68899300	8.60296e+07	9.55972e+07	4.04077e+07	2.92472e+07	6.47982e+07		4.59186e+07
Bcap31	2.19555e+08	3.18072e+08	3.57185e+08	1.80571e+07	1.21716e+07	1.52471e+07	1.56993e+08	7.10601e+07	6.60166e+07	0	0	0	342870916	2.75308e+08	2.65406e+08	1.89104e+07	2.11012e+07	2.09154e+07		2.9827e+08
Birc6	8.35537e+07	9.76871e+07	7.8681e+07	0	0	0	0	0	0	1.49775e+07	3.62449e+07	2.22493e+07	51287941	6.61591e+07	6.58489e+07	2.33506e+07	3.38597e+07	1.33188e+07		8.66406e+07
Parp3	1.43508e+08	9.53662e+07	6.61175e+07	0	0	0	0	0	0	0	0	0	136662656	8.38517e+07	1.30039e+08	7.6245e+07	2.13402e+07	7.23119e+07		1.01664e+08

## Sheet: Fig. 8b
Fig. 8b	Volcano plots
	VAL vs. w/o				MC vs. w/o				CAY vs. w/o				CAY + PI(18:1/18:1) vs. w/o
	difference of means	-log10(adjusted P value)			difference of means	-log10(adjusted P value)			difference of means	-log10(adjusted P value)			difference of means	-log10(adjusted P value)
Hspa5	0.322711	2.18166		Hspa5	0.507595	3.19002		Hspa5	0.348472	2.81286		Hspa5	0.21011	1.3213
Pea15	0.330247	2.18166		Pea15	0.195247	1.78749		Pea15	0.174954	1.838		Pea15	-0.31821	1.78409
Cdc42	-0.162695	2.4926		Cdc42	-0.278212	3.13753		Cdc42	-0.114734	1.73321		Cdc42	0.00691881	0.300216
Skp1	-0.248982	1.53449		Skp1	-0.277409	3.11066		Skp1	-0.200271	2.43659		Skp1	0.0279721	0.384525
Psmd13	-0.195034	1.77158		Psmd13	-0.168551	1.69087		Psmd13	-0.425554	2.41231		Psmd13	0.174176	1.55494
Ppp2ca	-0.147778	1.12948		Ppp2ca	-0.578731	2.59848		Ppp2ca	-0.199987	1.90113		Ppp2ca	0.045749	0.384525
Map2k3	-0.214728	2.29893		Map2k3	-0.461377	3.29759		Map2k3	-0.230092	2.43659		Map2k3	-0.0730555	0.910451
Psmd12	-0.159385	1.71115		Psmd12	-0.760516	3.11066		Psmd12	-0.336538	1.838		Psmd12	-0.0772996	0.704989
Sipa1	-0.239153	2.29893		Sipa1	-0.179128	1.72024		Sipa1				Sipa1	-0.132325	1.44602
Mapk3	-0.220503	2.59254		Mapk3	-0.412461	3.15555		Mapk3	-0.606844	3.33312		Mapk3	-0.0277615	0.384525
Sptbn1	-0.502323	3.51823		Sptbn1	-0.595886	3.16078		Sptbn1	-0.279227	2.56277		Sptbn1	-0.165277	2.94654
Taok1	-0.194086	1.5779		Taok1	-0.624022	3.30811		Taok1				Taok1	-0.365357	3.91189
Rasa3				Rasa3				Rasa3				Rasa3	-0.124155	0.694321
Map4k4				Map4k4				Map4k4				Map4k4	-0.184978	0.975936
Lxn				Lxn				Lxn				Lxn	-0.00183765	0.190513
Ero1a	0.665225	3.22323		Ero1a	1.13234	4.11077		Ero1a	0.460959	3.15939		Ero1a	0.353753	1.78409
Sec61b	-0.239426	3.51823		Sec61b	-0.269573	2.28198		Sec61b	-0.123085	1.40658		Sec61b	-0.0460854	0.89988
Serpinh1	-0.223628	2.77025		Serpinh1	-0.182531	1.9585		Serpinh1	-0.228127	2.43659		Serpinh1	-0.143661	1.66778
Bid				Bid	-0.104684	1.9585		Bid				Bid	0.257177	1.78409
Bcap31	-1.29059	3.51823		Bcap31	-0.509934	2.23235		Bcap31				Bcap31	0.000633445	0.173548
Sqstm1	0.565567	2.6282		Sqstm1	1.34264	3.87779		Sqstm1	0.668201	2.56277		Sqstm1	0.3882	1.36981
Ctsl	0.195094	1.49245		Ctsl	0.577422	3.29759		Ctsl	0.708988	3.15939		Ctsl	0.53092	1.78409
Ctsz	-0.381853	3.47016		Ctsz	-0.837897	4.11077		Ctsz	-0.267511	3.15939		Ctsz	-0.0789976	0.555018
Prkaa1	-0.375373	3.22323		Prkaa1	-0.471752	3.01477		Prkaa1	-0.23783	2.77249		Prkaa1	0.047479	0.697364
Ctsl	0.195094	1.49245		Ctsl	0.577422	3.29759		Ctsl	0.708988	3.15939		Ctsl	0.53092	1.78409
Plec	-0.136208	2.18166		Plec	-0.180776	2.23235		Plec	-0.192302	1.98147		Plec	-0.0673638	1.55494
Birc6				Birc6				Birc6	-0.575223	2.43659		Birc6	-0.15284	1.36981
Parp3				Parp3				Parp3				Parp3	0.0722157	0.362179

## Sheet: Fig. 8c
Fig. 8c	Radar charts
	Ppp2ca							Hspa5							Sqstm1
relative change [% of vehicle control]	w/o	VAL	MC	CAY	CAY + PI(16:0/16:0)	CAY + PI(18:1/18:1)		w/o	VAL	MC	CAY	CAY + PI(16:0/16:0)	CAY + PI(18:1/18:1)		w/o	VAL	MC	CAY	CAY + PI(16:0/16:0)	CAY + PI(18:1/18:1)
mean	100	75.1308	28.2777	64.2122	78.9531	112.819		100	215.792	326.649	224.993	219.843	165.637		100	380.465	2273.55	494.969	634.358	261.635
n1	94.1115	56.7541	44.2167	69.6972	91.8659	129.931		92.4864	163.445	332.261	184.571	171.823	124.894		93.6962	255.955	1625.15	275.608	457.195	156.428
n2	96.435	112.664	20.4253	75.5453	77.1916	123.862		104.883	197.846	252.993	229.678	204.253	162.126		102.117	394.94	2142.49	597.369	455.337	239.055
n3	109.453	55.9746	20.1911	47.3941	67.802	84.6646		102.631	286.084	394.691	260.731	283.452	209.891		104.186	490.5	3053	611.932	990.54	389.422
