# Supplementary material for: PI(18:1/18:1) is a SCD1-derived lipokine that limits stress signaling
Source: Nat Commun. 2022 May 27;13:2982. doi: 10.1038/s41467-022-30374-9 (PMC9142606; doi:10.1038/s41467-022-30374-9)
Supplement: Supplementary file 11 — Source Data [file 41467_2022_30374_MOESM11_ESM.zip › Fig_9.xlsx]

## Sheet: Fig. 9a 
Fig. 9a	B-cell lymphoma in mice
	control		tumor
PI(18:1/18:1) / total PI [%]	IgM-	IgM+	IgM-	IgM+
n1	1.84379	1.54164	8.78428	0.501275
n2	1.82758	1.51844	7.70663	0.376176
n3	2.00479	1.46869	4.97401	6.25029
n4	1.77373	1.49083	2.98451	6.04357
n5			2.20894	2.85894
n6			2.88764

## Sheet: Fig. 9c
Fig. 9c	chemoresistant Huh-7 cells
PI(18:1/18:1) / total PI [%]	wt	sorafenib
n1	8.4	27.2
n2	8.2	9.6
n3	10.4	44
n4	9.5	21.3
n5	8.7	16.7

## Sheet: Fig. 9d
Fig. 9d	macrophages
PI(18:1/18:1) / total PI [%]	young	old
n1	1.19	3.04
n2	1.21	3.69
n3	1.57	2.39
n4	2.04	3.03
n5	1.26	1.91

## Sheet: Fig. 9e
Fig. 9e	KSLs			MPs
top panel				bottom panel
PI(18:1/18:1) / total PI [%]	young	old		PI(18:1/18:1) / total PI [%]	young	old
n1	2.19	1.49		n1	3.07	2.51
n2	2.3	2.61		n2	3.35	2.79
n3	2.32	1.88

## Sheet: Fig. 9f
Fig. 9f	brain
	male		female
PI(16:1/18:1) / total PI [%]	young	old	young	old
n1	4.52	4.05	4.04	4.28
n2	4.67	3.71	4.68	3.94
n3	4.34	3.75	4.26	4.24
n4	4.16	3.76	4.54	4.35
n5	4.64	4.07	4.45

## Sheet: Fig. 9g
Fig. 9g	planarians with impaired ER stress adaption
	gfp(RNAi)		xbp1/atf6 (RNAi)		gfp(RNAi)		cct3A (RNAi)
PI(18:1/18:1) / total PI [%]	feeding	starving	feeding	starving	feeding	starving	feeding	starving
n1	1.86227	2.55499	1.54114	0.737399	1.64024	2.20089	2.38536	1.14079
n2	2.1555	1.40952	1.89247	0.914897	1.49587	2.03346	1.45095	1.53825
n3	1.95128	1.68529	1.91808	1.58075	2.43842	1.94159	2.66642	1.74105

## Sheet: Fig. 9h
Fig. 9h	planarians-cct3a knockdown
		gfp(RNAi)-72hR				cct3A(RNAi)-72hR
	relative gene expression	n1	n2	n3		n1	n2	n3
left panel	lc3	38.5119	40.4689	40.2488		44.0852	41.3481	43.2855
right panel	p38-1	69.4665	72.813	72.6868		79.8822	77.7574	77.7923
	pgrp-1	4.98867	5.31253	5.39385		6.48607	6.4091	6.38407
	pgrp-7	70.9377	72.7255	79.4911		93.7218	85.358	89.8225
	ulk4	15.2882	16.1055	15.9366		19.2631	18.831	16.8119
	xiap	42.0471	42.3417	38.5041		34.8929	36.7374	37.8004
	cyld-1	56.5148	55.8366	54.0333		48.1998	50.137	49.7566

## Sheet: Fig. 9i
Fig. 9i	periodontal infection / tibia
	normal diet		16:0		18:1		16:0/18:1
PI(18:1/18:1) / total PI [%]	non-infected	infected	non-infected	infected	non-infected	infected	non-infected	infected
n1	4.25	3.27	3.74574	2.90569	4.23	3.73	3.1	3.62
n2	4.57	2.85	3.01014	0.83542	2.43	4.57	3.09	5.93
n3	3.1	3.22	2.60722	1.94548	4.29	4.75	2.37	4.75
n4	2.84	4.36	3.33405	1.72607	3.65	6.28	2.59	3.16
n5	4.61	2.48	2.03945	1.72524	4.02	6.46	1.91	3.99
n6		5.72	1.66344	1.92336	3.02	3		3.91

## Sheet: Fig. 9j
Fig. 9j	peridontal infection / serum
	normal diet		16:0
PI(18:1/18:1) / total PI [%]	non-infected	infected	non-infected	infected
n1	3.69	3.75	1.36096	1.06062
n2	3.4	3.7	1.57328	1.87355
n3	3.83	3.17	1.33092	1.49875
n4	2.09	2.19	1.55399	1.07682
n5	1.93	2.05	1.36162	1.21516
n6		1.99	1.31863	1.41012
